# Supplementary material for: A time-course transcriptome analysis of gonads from yellow catfish (Pelteobagrus fulvidraco) reveals genes associated with gonad development
Source: BMC Genomics. 2022 May 31;23(Suppl 1):409. doi: 10.1186/s12864-022-08651-0 (PMC9153201; doi:10.1186/s12864-022-08651-0)
Supplement: Supplementary file 1 — Additional file 1: Table S1. Nr, GO and KEGG annotation results of the transcriptome. [file 12864_2022_8651_MOESM1_ESM.xlsx]

## Sheet: nr annotation
Transcript_id	Description	Length	Hits	e-Value
TCONS_00000003	cGMP-inhibited 3',5'-cyclic phosphodiesterase B	6336	20	0
TCONS_00000005	cGMP-inhibited 3',5'-cyclic phosphodiesterase B	6236	20	0
TCONS_00000006	cGMP-inhibited 3',5'-cyclic phosphodiesterase B	2103	20	0
TCONS_00000018	NACHT, LRR and PYD domains-containing protein 12-like isoform X2	3768	20	0
TCONS_00000021	palmitoyltransferase ZDHHC17	3678	20	0
TCONS_00000023	palmitoyltransferase ZDHHC17	3514	20	0
TCONS_00000028	zinc finger protein 850-like isoform X1	2556	20	0
TCONS_00000035	PREDICTED: uncharacterized protein LOC109112548	4979	20	0
TCONS_00000037	NACHT, LRR and PYD domains-containing protein 3-like	4628	20	0
TCONS_00000038	NACHT, LRR and PYD domains-containing protein 12-like	6525	20	0
TCONS_00000044	sodium-dependent multivitamin transporter-like	2181	20	0
TCONS_00000054	dnaJ homolog subfamily A member 2	2379	20	0
TCONS_00000055	dnaJ homolog subfamily A member 2	2103	20	0
TCONS_00000059	myosin light chain kinase 3-like isoform X2	1101	20	0
TCONS_00000063	DNA-binding protein RFX7-like	9800	20	0
TCONS_00000064	DNA-binding protein RFX7-like	8959	20	0
TCONS_00000068	nucleosome assembly protein 1-like 4 isoform X1	2003	20	0
TCONS_00000069	nucleosome assembly protein 1-like 4 isoform X1	1944	20	0
TCONS_00000070	nucleosome assembly protein 1-like 4 isoform X1	1876	20	0
TCONS_00000071	nucleosome assembly protein 1-like 4 isoform X1	1488	20	0
TCONS_00000074	cartilage intermediate layer protein 1	5960	20	0
TCONS_00000076	arylamine N-acetyltransferase, pineal gland isozyme NAT-10-like	912	20	0
TCONS_00000077	arylamine N-acetyltransferase, pineal gland isozyme NAT-10-like	1521	20	0
TCONS_00000079	arylamine N-acetyltransferase, pineal gland isozyme NAT-10-like	4979	20	0
TCONS_00000081	arylamine N-acetyltransferase, pineal gland isozyme NAT-10-like	4406	20	0
TCONS_00000082	arylamine N-acetyltransferase, pineal gland isozyme NAT-10-like	1495	20	0
TCONS_00000087	adenylate cyclase type 7 isoform X2	3513	20	0
TCONS_00000089	adenylate cyclase type 7 isoform X2	4585	20	0
TCONS_00000094	72 kDa type IV collagenase-like	3040	20	0
TCONS_00000095	lysophosphatidylcholine acyltransferase 2	1957	20	0
TCONS_00000096	lysophosphatidylcholine acyltransferase 2	1123	20	0
TCONS_00000101	sodium-dependent noradrenaline transporter-like	3896	20	0
TCONS_00000102	solute carrier family 12 member 4	7743	20	0
TCONS_00000103	solute carrier family 12 member 4	5000	20	0
TCONS_00000105	corticosteroid 11-beta-dehydrogenase isozyme 2	2328	20	0
TCONS_00000107	corticosteroid 11-beta-dehydrogenase isozyme 2	1742	20	0
TCONS_00000110	galanin receptor type 1-like	2666	20	0
TCONS_00000112	nuclear factor of activated T-cells, cytoplasmic 3-like isoform X1	6843	20	0
TCONS_00000115	nuclear factor of activated T-cells, cytoplasmic 3-like isoform X2	6485	20	0
TCONS_00000120	myosin-binding protein C, cardiac-type isoform X1	5138	20	0
TCONS_00000123	myosin-binding protein C, cardiac-type isoform X5	4404	20	0
TCONS_00000125	myosin-binding protein C, cardiac-type isoform X8	2509	20	0
TCONS_00000130	probable methyltransferase-like protein 15 isoform X1	3961	20	0
TCONS_00000138	uncharacterized protein LOC113636752	3707	20	0
TCONS_00000145	zinc transporter ZIP13 isoform X1	2667	20	0
TCONS_00000146	zinc transporter ZIP13 isoform X1	2472	20	0
TCONS_00000151	protein TSSC4	1434	20	0
TCONS_00000152	protein TSSC4	1451	20	0
TCONS_00000155	anoctamin-9-like	4408	20	0
TCONS_00000158	potassium voltage-gated channel subfamily C member 1-like isoform X3	10644	20	0
TCONS_00000159	potassium voltage-gated channel subfamily C member 1-like isoform X1	9768	20	0
TCONS_00000162	coronin-2B isoform X3	2707	20	0
TCONS_00000163	coronin-2B isoform X3	3903	20	0
TCONS_00000164	coronin-2B isoform X3	3859	20	0
TCONS_00000166	D-glucuronyl C5-epimerase-like	5937	20	0
TCONS_00000172	membrane progestin receptor gamma-B-like isoform X1	2025	20	0
TCONS_00000176	lactase-like protein isoform X1	2168	20	0
TCONS_00000181	lactase-like protein isoform X2	1825	20	0
TCONS_00000182	TIMELESS-interacting protein	1762	20	0
TCONS_00000184	TIMELESS-interacting protein	1632	20	0
TCONS_00000187	gamma-butyrobetaine dioxygenase	2749	20	0
TCONS_00000189	gamma-butyrobetaine dioxygenase	2461	20	0
TCONS_00000191	zinc finger protein 536 isoform X1	6848	20	0
TCONS_00000206	zinc finger protein 507-like	5359	20	0
TCONS_00000207	probable C-mannosyltransferase DPY19L3 isoform X2	3616	20	0
TCONS_00000209	probable C-mannosyltransferase DPY19L3 isoform X2	3482	20	0
TCONS_00000213	solute carrier family 25 member 44-like	4062	20	0
TCONS_00000217	leucine-rich repeat and immunoglobulin-like domain-containing nogo receptor-interacting protein 1-B isoform X2	3096	20	0
TCONS_00000229	TNF receptor-associated factor 6	2861	20	0
TCONS_00000238	carnitine O-palmitoyltransferase 1, liver isoform-like	4874	20	0
TCONS_00000239	carnitine O-palmitoyltransferase 1, liver isoform-like	4013	20	0
TCONS_00000240	carnitine O-palmitoyltransferase 1, liver isoform-like isoform X1	3821	20	0
TCONS_00000241	carnitine O-palmitoyltransferase 1, liver isoform-like isoform X1	3473	20	0
TCONS_00000243	carnitine O-palmitoyltransferase 1, liver isoform-like isoform X1	4876	20	0
TCONS_00000244	carnitine O-palmitoyltransferase 1, liver isoform-like isoform X1	3422	20	0
TCONS_00000245	carnitine O-palmitoyltransferase 1, liver isoform-like isoform X1	5376	20	0
TCONS_00000246	carnitine O-palmitoyltransferase 1, liver isoform-like isoform X1	3502	20	0
TCONS_00000251	USP6 N-terminal-like protein	4439	20	0
TCONS_00000252	USP6 N-terminal-like protein	4345	20	0
TCONS_00000253	USP6 N-terminal-like protein	4206	20	0
TCONS_00000264	ankyrin repeat and BTB/POZ domain-containing protein 2-like	3711	20	0
TCONS_00000267	ras association domain-containing protein 7-like	1684	20	0
TCONS_00000268	ras association domain-containing protein 7-like	1880	20	0
TCONS_00000269	ras association domain-containing protein 7-like	1804	20	0
TCONS_00000271	malignant fibrous histiocytoma-amplified sequence 1 homolog isoform X1	3946	20	0
TCONS_00000278	inactive serine protease PAMR1-like isoform X1	4052	20	0
TCONS_00000279	inactive serine protease PAMR1-like isoform X1	4033	20	0
TCONS_00000280	inactive serine protease PAMR1-like isoform X1	4385	20	0
TCONS_00000285	leucine-rich repeat-containing protein 4C-like	4743	20	0
TCONS_00000298	gamma-tubulin complex component 4	2146	20	0
TCONS_00000299	gamma-tubulin complex component 4	2291	20	0
TCONS_00000300	microtubule-associated protein 1A-like	9754	20	0
TCONS_00000301	microtubule-associated protein 1A-like	10848	20	0
TCONS_00000302	microtubule-associated protein 1A-like	10942	20	0
TCONS_00000304	transcription factor 12 isoform X3	6593	20	0
TCONS_00000306	transcription factor 12 isoform X3	6505	20	0
TCONS_00000308	cingulin-like protein 1	9033	20	0
TCONS_00000309	transcription factor 12 isoform X5	5129	20	0
TCONS_00000310	transcription factor 12 isoform X6	5219	20	0
TCONS_00000313	cingulin-like protein 1	6233	20	0
TCONS_00000315	myocardial zonula adherens protein-like isoform X1	2910	20	0
TCONS_00000316	myocardial zonula adherens protein-like isoform X1	2208	20	0
TCONS_00000318	myocardial zonula adherens protein-like isoform X1	2977	20	0
TCONS_00000319	myocardial zonula adherens protein-like isoform X1	3767	20	0
TCONS_00000320	myocardial zonula adherens protein-like isoform X1	1584	20	0
TCONS_00000321	DNA-directed RNA polymerase II subunit GRINL1A-like	6068	20	0
TCONS_00000324	hepatic triacylglycerol lipase	1933	20	0
TCONS_00000325	ubiquitin carboxyl-terminal hydrolase MINDY-2 isoform X1	3159	20	0
TCONS_00000326	G2/mitotic-specific cyclin-B2	1540	20	0
TCONS_00000330	myotubularin-related protein 10	5059	20	0
TCONS_00000331	myotubularin-related protein 10	3129	20	0
TCONS_00000333	myotubularin-related protein 10	4200	20	0
TCONS_00000335	myotubularin-related protein 10	4614	20	0
TCONS_00000338	amyloid beta A4 precursor protein-binding family A member 2 isoform X1	5249	20	0
TCONS_00000339	amyloid beta A4 precursor protein-binding family A member 2 isoform X1	5208	20	0
TCONS_00000343	carbonic anhydrase 7	2539	20	0
TCONS_00000344	carbonic anhydrase 7-like isoform X1	1636	20	0
TCONS_00000346	uromodulin-like	2662	20	0
TCONS_00000347	uromodulin-like	1836	20	0
TCONS_00000348	lysyl oxidase homolog 4-like	4101	20	0
TCONS_00000355	paraplegin isoform X1	2777	20	0
TCONS_00000357	paraplegin-like isoform X1	4437	20	0
TCONS_00000359	protein CBFA2T3 isoform X3	6858	20	0
TCONS_00000368	piezo-type mechanosensitive ion channel component 1	14959	20	0
TCONS_00000370	piezo-type mechanosensitive ion channel component 1	14599	20	0
TCONS_00000372	piezo-type mechanosensitive ion channel component 1	6516	20	0
TCONS_00000379	rhophilin-2 isoform X1	3910	20	0
TCONS_00000380	rhophilin-2 isoform X1	3933	20	0
TCONS_00000384	centrosomal protein of 89 kDa isoform X1	3544	20	0
TCONS_00000398	mitochondrial carrier homolog 2	1805	20	0
TCONS_00000399	mitochondrial carrier homolog 2	2468	20	0
TCONS_00000400	26S protease regulatory subunit 6A	1524	20	0
TCONS_00000406	zinc finger protein 408 isoform X1	2289	20	0
TCONS_00000407	zinc finger protein 408 isoform X2	3536	20	0
TCONS_00000408	zinc finger protein 408 isoform X2	3144	20	0
TCONS_00000410	prothrombin-like	2108	20	0
TCONS_00000411	rho GTPase-activating protein 1	3435	20	0
TCONS_00000413	rho GTPase-activating protein 1	3518	20	0
TCONS_00000417	putative nuclease HARBI1	4192	20	0
TCONS_00000418	putative nuclease HARBI1	4334	20	0
TCONS_00000426	cyclic AMP-responsive element-binding protein 3-like protein 1 isoform X1	3607	20	0
TCONS_00000427	diacylglycerol kinase zeta isoform X5	8151	20	0
TCONS_00000434	diacylglycerol kinase zeta isoform X5	4599	20	0
TCONS_00000435	diacylglycerol kinase zeta isoform X2	8600	20	0
TCONS_00000441	solute carrier family 22 member 18	13865	20	0
TCONS_00000443	solute carrier family 22 member 18	2637	20	0
TCONS_00000444	solute carrier family 22 member 18	1421	20	0
TCONS_00000452	mitochondrial sodium/calcium exchanger protein isoform X1	3630	20	0
TCONS_00000453	mitochondrial sodium/calcium exchanger protein isoform X1	4356	20	0
TCONS_00000454	mitochondrial sodium/calcium exchanger protein isoform X1	2995	20	0
TCONS_00000456	mitochondrial sodium/calcium exchanger protein isoform X1	4961	20	0
TCONS_00000457	mitochondrial sodium/calcium exchanger protein isoform X1	2086	20	0
TCONS_00000480	X-linked retinitis pigmentosa GTPase regulator-like isoform X1	2679	20	0
TCONS_00000487	cytoplasmic tyrosine-protein kinase BMX	2958	20	0
TCONS_00000490	uncharacterized protein LOC113657154	1412	20	0
TCONS_00000497	Nance-Horan syndrome protein-like	8175	20	0
TCONS_00000501	cyclin-dependent kinase-like 5 isoform X1	3350	20	0
TCONS_00000515	alpha-1,6-mannosylglycoprotein 6-beta-N-acetylglucosaminyltransferase A	9759	20	0
TCONS_00000516	alpha-1,6-mannosylglycoprotein 6-beta-N-acetylglucosaminyltransferase A	4227	20	0
TCONS_00000518	cyclin-T2-like	2828	20	0
TCONS_00000520	cyclin-T2-like	3513	20	0
TCONS_00000521	cyclin-T2-like	3362	20	0
TCONS_00000522	R3H domain-containing protein 2-like isoform X6	3833	20	0
TCONS_00000523	R3H domain-containing protein 2-like isoform X6	3909	20	0
TCONS_00000525	R3H domain-containing protein 2-like isoform X6	3539	20	0
TCONS_00000526	R3H domain-containing protein 1-like isoform X1	4084	20	0
TCONS_00000528	R3H domain-containing protein 1-like isoform X1	4437	20	0
TCONS_00000529	R3H domain-containing protein 1-like isoform X1	4231	20	0
TCONS_00000530	R3H domain-containing protein 2-like isoform X6	3848	20	0
TCONS_00000531	R3H domain-containing protein 2-like isoform X7	4052	20	0
TCONS_00000532	R3H domain-containing protein 1-like isoform X1	3770	20	0
TCONS_00000533	R3H domain-containing protein 1-like isoform X1	4308	20	0
TCONS_00000539	double zinc ribbon and ankyrin repeat-containing protein 1	2611	20	0
TCONS_00000540	ribosome-binding protein 1 isoform X1	4433	20	0
TCONS_00000541	ribosome-binding protein 1 isoform X1	4659	20	0
TCONS_00000543	ribosome-binding protein 1 isoform X1	4332	20	0
TCONS_00000544	alanine--tRNA ligase, mitochondrial	3310	20	0
TCONS_00000545	alanine--tRNA ligase, mitochondrial	3927	20	0
TCONS_00000547	alanine--tRNA ligase, mitochondrial	4265	20	0
TCONS_00000548	alanine--tRNA ligase, mitochondrial	2604	20	0
TCONS_00000565	calpain-2 catalytic subunit-like	1282	20	0
TCONS_00000568	calpain-2 catalytic subunit-like	3042	20	0
TCONS_00000569	calpain-2 catalytic subunit-like	3046	20	0
TCONS_00000570	calpain-1 catalytic subunit-like	1267	20	0
TCONS_00000576	protein SDE2 homolog	3069	20	0
TCONS_00000577	WD repeat domain-containing protein 83	9064	20	0
TCONS_00000579	coiled-coil domain-containing protein 130	1583	20	0
TCONS_00000581	complement C3-like	7537	20	0
TCONS_00000582	complement C3-like	6277	20	0
TCONS_00000583	complement C3-like	842	20	0
TCONS_00000584	complement C3-like	4477	20	0
TCONS_00000585	complement C3-like	4273	20	0
TCONS_00000586	complement C3-like	1498	20	0
TCONS_00000591	complement C3-like	5407	20	0
TCONS_00000592	complement C3-like	5534	20	0
TCONS_00000593	complement C3-like	4577	20	0
TCONS_00000594	complement C3-like	5497	20	0
TCONS_00000597	complement C3-like	4225	20	0
TCONS_00000603	sarcalumenin-like isoform X1	2917	20	0
TCONS_00000604	sarcalumenin-like isoform X1	2103	20	0
TCONS_00000605	sarcalumenin-like isoform X2	2220	20	0
TCONS_00000609	adenylate cyclase type 9	11284	20	0
TCONS_00000611	CREB-binding protein-like isoform X1	9296	20	0
TCONS_00000612	CREB-binding protein-like isoform X1	9134	20	0
TCONS_00000613	CREB-binding protein-like isoform X1	9136	20	0
TCONS_00000617	structure-specific endonuclease subunit SLX4	5493	20	0
TCONS_00000620	structure-specific endonuclease subunit SLX4	8310	20	0
TCONS_00000622	structure-specific endonuclease subunit SLX4	9305	20	0
TCONS_00000632	gamma-adducin isoform X1	3731	20	0
TCONS_00000635	dual specificity protein phosphatase 5	1860	20	0
TCONS_00000636	dual specificity protein phosphatase 5	2363	20	0
TCONS_00000637	structural maintenance of chromosomes protein 3	4250	20	0
TCONS_00000638	structural maintenance of chromosomes protein 3	3732	20	0
TCONS_00000639	RNA-binding protein 20	6642	20	0
TCONS_00000640	RNA-binding protein 20	3232	20	0
TCONS_00000642	programmed cell death protein 4	2496	20	0
TCONS_00000643	programmed cell death protein 4	2610	20	0
TCONS_00000644	leucine-rich repeat protein SHOC-2	3391	20	0
TCONS_00000646	alpha-2A adrenergic receptor	2636	20	0
TCONS_00000652	LIM domain-containing protein A-like isoform X4	3578	20	0
TCONS_00000654	LIM domain-containing protein A-like isoform X4	3097	20	0
TCONS_00000655	LIM domain-containing protein A-like isoform X4	3379	20	0
TCONS_00000662	chromobox protein homolog 6-like isoform X1	4706	20	0
TCONS_00000663	chromobox protein homolog 6-like	4542	20	0
TCONS_00000665	GTP-binding protein 2-like isoform X1	4657	20	0
TCONS_00000667	GTP-binding protein 2-like isoform X1	6182	20	0
TCONS_00000669	neurofilament heavy polypeptide-like isoform X1	3524	20	0
TCONS_00000674	neurofilament heavy polypeptide-like isoform X1	3705	20	0
TCONS_00000675	neurofilament heavy polypeptide-like isoform X1	3126	20	0
TCONS_00000710	BCL-6 corepressor-like isoform X1	6747	20	0
TCONS_00000715	BCL-6 corepressor-like isoform X1	6055	20	0
TCONS_00000716	gamma-adducin isoform X1	4150	20	0
TCONS_00000721	SH3 domain-binding protein 4-A-like	3418	20	0
TCONS_00000722	SH3 domain-binding protein 4-A	4977	20	0
TCONS_00000723	SH3 domain-binding protein 4-A	5093	20	0
TCONS_00000738	CCR4-NOT transcription complex subunit 9 isoform X2	1558	20	0
TCONS_00000740	peroxisomal trans-2-enoyl-CoA reductase	1424	20	0
TCONS_00000741	peroxisomal trans-2-enoyl-CoA reductase	1767	20	0
TCONS_00000743	two pore calcium channel protein 1-like	4137	20	0
TCONS_00000745	transmembrane protein 246 isoform X4	4267	20	0
TCONS_00000748	two pore calcium channel protein 1-like	2732	20	0
TCONS_00000749	two pore calcium channel protein 1-like	2871	20	0
TCONS_00000751	tau-tubulin kinase 1-like isoform X1	4849	20	0
TCONS_00000753	tau-tubulin kinase 1-like isoform X1	6211	20	0
TCONS_00000756	tau-tubulin kinase 1-like	6181	20	0
TCONS_00000771	protein lifeguard 1-like	1715	20	0
TCONS_00000772	protein lifeguard 1-like	2526	20	0
TCONS_00000774	methyltransferase-like protein 17, mitochondrial isoform X1	2505	20	0
TCONS_00000775	methyltransferase-like protein 17, mitochondrial	2647	20	0
TCONS_00000779	nuclear factor of activated T-cells, cytoplasmic 4	2935	20	0
TCONS_00000781	nuclear factor of activated T-cells, cytoplasmic 4	2941	20	0
TCONS_00000783	unconventional myosin-IXb-like isoform X2	7087	20	0
TCONS_00000784	unconventional myosin-IXb-like isoform X3	7343	20	0
TCONS_00000785	unconventional myosin-IXb-like isoform X4	8414	20	0
TCONS_00000786	unconventional myosin-IXb-like isoform X1	8463	20	0
TCONS_00000789	unconventional myosin-IXb-like isoform X3	7763	20	0
TCONS_00000791	unconventional myosin-IXb-like isoform X4	5586	20	0
TCONS_00000792	unconventional myosin-IXb-like isoform X3	4670	20	0
TCONS_00000793	unconventional myosin-IXb-like isoform X1	7074	20	0
TCONS_00000795	hippocampus abundant transcript 1 protein-like	4774	20	0
TCONS_00000796	cyclin-L1 isoform X1	3105	20	0
TCONS_00000797	cyclin-L1 isoform X1	2308	20	0
TCONS_00000800	ELAV-like protein 1 isoform X1	3602	20	0
TCONS_00000801	ELAV-like protein 1 isoform X1	3537	20	0
TCONS_00000804	ELAV-like protein 1 isoform X1	3489	20	0
TCONS_00000808	uncharacterized protein LOC113647154 isoform X2	1910	20	0
TCONS_00000821	low-density lipoprotein receptor-related protein 8-like	1168	20	0
TCONS_00000825	phosphoglucomutase-1-like	3322	20	0
TCONS_00000826	angiopoietin-related protein 3-like	1392	20	0
TCONS_00000827	phosphoglucomutase-1-like	2818	20	0
TCONS_00000835	cAMP-specific 3',5'-cyclic phosphodiesterase 4B-like isoform X2	3078	20	0
TCONS_00000836	SH3-containing GRB2-like protein 3-interacting protein 1 isoform X1	7262	20	0
TCONS_00000843	B-cell lymphoma 6 protein homolog	2133	20	0
TCONS_00000854	uncharacterized protein LOC113647098	9098	20	0
TCONS_00000856	AP-2 complex subunit mu isoform X2	1686	20	0
TCONS_00000857	AP-2 complex subunit mu isoform X2	1782	20	0
TCONS_00000858	AP-2 complex subunit mu-A isoform X2	1785	20	0
TCONS_00000862	segment polarity protein dishevelled homolog DVL-3-like	2853	20	0
TCONS_00000867	histone-lysine N-methyltransferase 2C-like isoform X1	19429	20	0
TCONS_00000870	vacuolar protein sorting-associated protein 4B isoform X1	3840	20	0
TCONS_00000871	vacuolar protein sorting-associated protein 4B isoform X1	3625	20	0
TCONS_00000873	vacuolar protein sorting-associated protein 4B isoform X1	3180	20	0
TCONS_00000876	3-ketodihydrosphingosine reductase	3728	20	0
TCONS_00000881	neuromedin-U receptor 1-like	2561	20	0
TCONS_00000882	neuromedin-U receptor 1-like	2201	20	0
TCONS_00000883	neuromedin-U receptor 1-like	2522	20	0
TCONS_00000884	UAP56-interacting factor-like isoform X2	3708	20	0
TCONS_00000885	UAP56-interacting factor-like isoform X1	2442	20	0
TCONS_00000891	zinc finger and BTB domain-containing protein 41	3598	20	0
TCONS_00000893	zinc finger and BTB domain-containing protein 41	5692	20	0
TCONS_00000895	zinc finger and BTB domain-containing protein 41	4601	20	0
TCONS_00000896	beta-1,3-galactosyltransferase 2-like	2592	20	0
TCONS_00000910	RNA-binding protein 33 isoform X1	5899	20	0
TCONS_00000911	RNA-binding protein 33 isoform X1	5746	20	0
TCONS_00000912	RNA-binding protein 33	5926	20	0
TCONS_00000914	RNA-binding protein 33	6021	20	0
TCONS_00000918	aldehyde dehydrogenase family 9 member A1-B-like	2947	20	0
TCONS_00000919	aldehyde dehydrogenase family 9 member A1-B-like	2534	20	0
TCONS_00000920	aldehyde dehydrogenase family 9 member A1-B-like	2135	20	0
TCONS_00000921	fizzy-related protein homolog	3106	20	0
TCONS_00000944	coatomer subunit epsilon	1418	20	0
TCONS_00000945	coatomer subunit epsilon	1084	20	0
TCONS_00000946	coatomer subunit epsilon	1084	20	0
TCONS_00000947	coatomer subunit epsilon	1084	20	0
TCONS_00000959	far upstream element-binding protein 1 isoform X3	6284	20	0
TCONS_00000960	far upstream element-binding protein 1 isoform X1	9142	20	0
TCONS_00000961	far upstream element-binding protein 1 isoform X2	9548	20	0
TCONS_00000965	far upstream element-binding protein 1 isoform X2	7722	20	0
TCONS_00000969	far upstream element-binding protein 1 isoform X1	5820	20	0
TCONS_00000970	far upstream element-binding protein 1 isoform X2	5547	20	0
TCONS_00000977	plastin-1-like	1555	20	0
TCONS_00000980	ephrin type-B receptor 3-like	4172	20	0
TCONS_00000981	ephrin type-B receptor 3-like	4113	20	0
TCONS_00000984	F-box-like/WD repeat-containing protein TBL1XR1	3583	20	0
TCONS_00000985	F-box-like/WD repeat-containing protein TBL1XR1	4034	20	0
TCONS_00001010	sorting nexin-16-like	3051	20	0
TCONS_00001017	roquin-1-like isoform X1	5063	20	0
TCONS_00001018	roquin-1-like isoform X1	8157	20	0
TCONS_00001028	lipoamide acyltransferase component of branched-chain alpha-keto acid dehydrogenase complex, mitochondrial-like	2579	20	0
TCONS_00001029	lipoamide acyltransferase component of branched-chain alpha-keto acid dehydrogenase complex, mitochondrial-like	1833	20	0
TCONS_00001030	lipoamide acyltransferase component of branched-chain alpha-keto acid dehydrogenase complex, mitochondrial-like	1864	20	0
TCONS_00001035	biliverdin reductase A	3687	20	0
TCONS_00001037	interleukin-27 subunit beta-like	1499	20	0
TCONS_00001040	kelch-like ECH-associated protein 1	3403	20	0
TCONS_00001041	kelch-like ECH-associated protein 1	3287	20	0
TCONS_00001047	D-2-hydroxyglutarate dehydrogenase, mitochondrial	6168	20	0
TCONS_00001049	zinc finger protein 622-like	6929	20	0
TCONS_00001050	D-2-hydroxyglutarate dehydrogenase, mitochondrial	6171	20	0
TCONS_00001052	otolith matrix protein 1-like	1311	20	0
TCONS_00001060	heparan-sulfate 6-O-sulfotransferase 1-A	2090	20	0
TCONS_00001063	UDP-glucose:glycoprotein glucosyltransferase 1-like	5416	20	0
TCONS_00001069	UDP-glucose:glycoprotein glucosyltransferase 1-like	3270	20	0
TCONS_00001077	ephrin type-A receptor 4 isoform X1	4830	20	0
TCONS_00001078	ephrin type-A receptor 4 isoform X1	4815	20	0
TCONS_00001082	ephrin type-A receptor 4-like isoform X3	2715	20	0
TCONS_00001085	solute carrier family 25 member 36-A	3831	20	0
TCONS_00001092	calsyntenin-2 isoform X1	4287	20	0
TCONS_00001093	calsyntenin-2 isoform X1	4280	20	0
TCONS_00001096	coatomer subunit beta' isoform X2	3274	20	0
TCONS_00001097	coatomer subunit beta' isoform X1	3205	20	0
TCONS_00001098	zinc finger protein 345-like isoform X1	4056	20	0
TCONS_00001099	gastrula zinc finger protein XlCGF57.1-like isoform X2	1815	20	0
TCONS_00001100	gastrula zinc finger protein XlCGF57.1-like isoform X2	2914	20	0
TCONS_00001101	gastrula zinc finger protein XlCGF57.1-like isoform X2	1431	20	0
TCONS_00001105	protein arginine N-methyltransferase 5	2462	20	0
TCONS_00001106	AP-1 complex subunit gamma-1-like	3474	20	0
TCONS_00001107	AP-1 complex subunit gamma-1-like	3698	20	0
TCONS_00001109	AP-1 complex subunit gamma-1-like	3414	20	0
TCONS_00001110	AP-1 complex subunit gamma-1-like	2511	20	0
TCONS_00001111	zona pellucida sperm-binding protein 3-like	1168	20	0
TCONS_00001112	zona pellucida sperm-binding protein 3-like	1025	20	0
TCONS_00001118	ATP-dependent RNA helicase A isoform X1	6812	20	0
TCONS_00001119	ATP-dependent RNA helicase A isoform X1	6943	20	0
TCONS_00001121	laminin subunit gamma-1	6873	20	0
TCONS_00001125	laminin subunit gamma-1	6348	20	0
TCONS_00001126	laminin subunit gamma-1	5876	20	0
TCONS_00001127	laminin subunit gamma-2-like	3892	20	0
TCONS_00001128	laminin subunit gamma-2-like	3891	20	0
TCONS_00001133	protein SMG7 isoform X1	6607	20	0
TCONS_00001134	protein SMG7 isoform X2	6457	20	0
TCONS_00001179	BMP/retinoic acid-inducible neural-specific protein 2	4567	20	0
TCONS_00001182	centromere protein L	3198	20	0
TCONS_00001183	centromere protein L	3408	20	0
TCONS_00001184	centromere protein L	1086	20	0
TCONS_00001185	translation initiation factor eIF-2B subunit gamma	1777	20	0
TCONS_00001188	protein patched homolog 1	6873	20	0
TCONS_00001200	beta-1,4-galactosyltransferase 2	4827	20	0
TCONS_00001210	ran-binding protein 9	4508	20	0
TCONS_00001211	ran-binding protein 9	4476	20	0
TCONS_00001219	ubiquitin thioesterase otulin isoform X2	3689	20	0
TCONS_00001221	ubiquitin thioesterase otulin isoform X2	3490	20	0
TCONS_00001223	ubiquitin thioesterase otulin isoform X2	3124	20	0
TCONS_00001224	progressive ankylosis protein homolog B	4137	20	0
TCONS_00001225	progressive ankylosis protein homolog B	3214	20	0
TCONS_00001227	transcriptional regulator Myc-B-like	3078	20	0
TCONS_00001229	transcriptional regulator Myc-B-like	2828	20	0
TCONS_00001230	transcriptional regulator Myc-B-like	2861	20	0
TCONS_00001235	kelch-like protein 18	4292	20	0
TCONS_00001236	kelch-like protein 18	4250	20	0
TCONS_00001241	thread biopolymer filament subunit gamma-like	1732	20	0
TCONS_00001242	thread biopolymer filament subunit gamma-like	1818	20	0
TCONS_00001243	C-C chemokine receptor type 9-like	1930	20	0
TCONS_00001244	C-C chemokine receptor type 9-like	1717	20	0
TCONS_00001245	protein FAM217A isoform X3	972	20	0
TCONS_00001249	oocyte zinc finger protein XlCOF6-like isoform X1	2925	20	0
TCONS_00001253	transmembrane protein 53	1821	20	0
TCONS_00001256	E3 ubiquitin-protein ligase RNF220 isoform X7	2939	20	0
TCONS_00001258	E3 ubiquitin-protein ligase RNF220 isoform X2	2969	20	0
TCONS_00001260	E3 ubiquitin-protein ligase RNF220 isoform X8	3144	20	0
TCONS_00001263	E3 ubiquitin-protein ligase RNF220 isoform X4	3133	20	0
TCONS_00001264	E3 ubiquitin-protein ligase RNF220 isoform X4	3172	20	0
TCONS_00001265	E3 ubiquitin-protein ligase RNF220 isoform X1	3147	20	0
TCONS_00001266	E3 ubiquitin-protein ligase RNF220 isoform X2	3069	20	0
TCONS_00001271	Krueppel-like factor 4 isoform X2	2031	20	0
TCONS_00001276	leucine-rich repeat and coiled-coil domain-containing protein 1 isoform X6	5919	20	0
TCONS_00001279	transcription factor E2F5-like	1736	20	0
TCONS_00001282	rab effector MyRIP-like isoform X1	4237	20	0
TCONS_00001284	rab effector MyRIP-like isoform X1	4013	20	0
TCONS_00001285	macrophage mannose receptor 1-like	4871	20	0
TCONS_00001290	clusterin-like protein 1	2231	20	0
TCONS_00001306	probable G-protein coupled receptor 141	1919	20	0
TCONS_00001307	catenin delta-2 isoform X1	6410	20	0
TCONS_00001313	catenin delta-2 isoform X1	5713	20	0
TCONS_00001315	poly(U)-binding-splicing factor PUF60-B-like isoform X1	2178	20	0
TCONS_00001319	poly(U)-binding-splicing factor PUF60-B-like isoform X4	3209	20	0
TCONS_00001320	poly(U)-binding-splicing factor PUF60-B-like isoform X4	3630	20	0
TCONS_00001321	poly(U)-binding-splicing factor PUF60-B-like isoform X4	3847	20	0
TCONS_00001322	poly(U)-binding-splicing factor PUF60-B-like isoform X1	2541	20	0
TCONS_00001323	poly(U)-binding-splicing factor PUF60-B-like isoform X4	3006	20	0
TCONS_00001327	protein scribble homolog isoform X18	8893	20	0
TCONS_00001329	protein scribble homolog isoform X10	9402	20	0
TCONS_00001333	protein scribble homolog isoform X9	8890	20	0
TCONS_00001335	protein scribble homolog isoform X17	7971	20	0
TCONS_00001336	protein scribble homolog isoform X6	8248	20	0
TCONS_00001337	protein scribble homolog isoform X6	10491	20	0
TCONS_00001338	protein scribble homolog isoform X10	4654	20	0
TCONS_00001339	protein scribble homolog isoform X9	4525	20	0
TCONS_00001340	ATP-binding cassette sub-family F member 2	2938	20	0
TCONS_00001341	ATP-binding cassette sub-family F member 2	2444	20	0
TCONS_00001344	DNA-dependent protein kinase catalytic subunit	18147	20	0
TCONS_00001349	DNA-dependent protein kinase catalytic subunit	10934	20	0
TCONS_00001350	neutrophil cytosol factor 2	2670	20	0
TCONS_00001351	neutrophil cytosol factor 2	1482	20	0
TCONS_00001354	chondroitin sulfate glucuronyltransferase	4127	20	0
TCONS_00001366	putative methyltransferase NSUN6 isoform X1	2128	20	0
TCONS_00001368	putative methyltransferase NSUN6 isoform X1	2128	20	0
TCONS_00001372	thymidylate synthase	846	20	0
TCONS_00001373	thymidylate synthase	5834	20	0
TCONS_00001376	structural maintenance of chromosomes flexible hinge domain-containing protein 1	6713	20	0
TCONS_00001377	structural maintenance of chromosomes flexible hinge domain-containing protein 1	6420	20	0
TCONS_00001381	structural maintenance of chromosomes flexible hinge domain-containing protein 1	6165	20	0
TCONS_00001383	structural maintenance of chromosomes flexible hinge domain-containing protein 1	6177	20	0
TCONS_00001384	structural maintenance of chromosomes flexible hinge domain-containing protein 1	6605	20	0
TCONS_00001390	EMILIN-2	6009	20	0
TCONS_00001396	FAST kinase domain-containing protein 3, mitochondrial	4145	20	0
TCONS_00001397	FAST kinase domain-containing protein 3, mitochondrial	1818	20	0
TCONS_00001401	39S ribosomal protein L15, mitochondrial	1084	20	0
TCONS_00001403	transcription factor SOX-17	2851	20	0
TCONS_00001412	cholesterol 7-alpha-monooxygenase isoform X1	3658	20	0
TCONS_00001413	cholesterol 7-alpha-monooxygenase isoform X1	2514	20	0
TCONS_00001415	cholesterol 7-alpha-monooxygenase isoform X2	2513	20	0
TCONS_00001418	cholesterol 7-alpha-monooxygenase isoform X1	3466	20	0
TCONS_00001420	aspartyl/asparaginyl beta-hydroxylase isoform X7	3652	20	0
TCONS_00001421	aspartyl/asparaginyl beta-hydroxylase isoform X3	3929	20	0
TCONS_00001425	aspartyl/asparaginyl beta-hydroxylase isoform X7	3620	20	0
TCONS_00001426	aspartyl/asparaginyl beta-hydroxylase isoform X3	3060	20	0
TCONS_00001428	protein FAN	3870	20	0
TCONS_00001429	protein FAN	2418	20	0
TCONS_00001430	ankyrin-2-like isoform X11	7281	20	0
TCONS_00001431	ankyrin-2 isoform X11	14399	20	0
TCONS_00001434	ankyrin-2-like isoform X3	4017	20	0
TCONS_00001435	ankyrin-2-like isoform X3	7280	20	0
TCONS_00001440	ankyrin-2-like isoform X11	3217	20	0
TCONS_00001442	cardiomyopathy-associated protein 5-like isoform X1	15830	20	0
TCONS_00001443	ankyrin-2 isoform X21	11129	20	0
TCONS_00001445	arylsulfatase J-like	2007	20	0
TCONS_00001449	zinc finger protein 697-like	3217	20	0
TCONS_00001451	E3 ubiquitin-protein ligase pellino homolog 1-like	2646	20	0
TCONS_00001452	E3 ubiquitin-protein ligase pellino homolog 1-like	1359	20	0
TCONS_00001454	evolutionarily conserved signaling intermediate in Toll pathway, mitochondrial-like	1586	20	0
TCONS_00001455	evolutionarily conserved signaling intermediate in Toll pathway, mitochondrial-like	1930	20	0
TCONS_00001456	uncharacterized protein C11orf95-like isoform X3	3594	20	0
TCONS_00001457	uncharacterized protein C11orf95 homolog isoform X1	2812	20	0
TCONS_00001459	menin	3174	20	0
TCONS_00001460	menin	3178	20	0
TCONS_00001462	mitogen-activated protein kinase kinase kinase kinase 2-like isoform X1	4580	20	0
TCONS_00001466	mitogen-activated protein kinase kinase kinase kinase 2-like isoform X1	4238	20	0
TCONS_00001467	coronin-1B-like	2384	20	0
TCONS_00001469	coronin-1B-like	2616	20	0
TCONS_00001470	coronin-1B-like	2821	20	0
TCONS_00001471	coronin-1B-like	2390	20	0
TCONS_00001472	focadhesin isoform X1	9543	20	0
TCONS_00001474	focadhesin isoform X1	9214	20	0
TCONS_00001475	focadhesin isoform X1	9165	20	0
TCONS_00001477	NADH dehydrogenase [ubiquinone] iron-sulfur protein 2, mitochondrial	1577	20	0
TCONS_00001481	probable imidazolonepropionase	4028	20	0
TCONS_00001482	probable imidazolonepropionase	4301	20	0
TCONS_00001499	nuclear factor 1 B-type isoform X5	8753	20	0
TCONS_00001501	nuclear factor 1 B-type isoform X2	8823	20	0
TCONS_00001502	nuclear factor 1 B-type isoform X4	8928	20	0
TCONS_00001504	nuclear factor 1 B-type isoform X2	8643	20	0
TCONS_00001509	serine/threonine-protein phosphatase 2B catalytic subunit alpha isoform isoform X3	3925	20	0
TCONS_00001510	serine/threonine-protein phosphatase 2B catalytic subunit alpha isoform isoform X4	3898	20	0
TCONS_00001512	serine/threonine-protein phosphatase 2B catalytic subunit alpha isoform isoform X2	2717	20	0
TCONS_00001532	cellular tumor antigen p53-like	2167	20	0
TCONS_00001533	cellular tumor antigen p53-like	2001	20	0
TCONS_00001534	receptor-type tyrosine-protein phosphatase eta-like	2719	20	0
TCONS_00001547	ADAMTS-like protein 1 isoform X1	6115	20	0
TCONS_00001550	ADAMTS-like protein 1 isoform X2	6709	20	0
TCONS_00001559	la-related protein 7	2510	20	0
TCONS_00001562	perilipin-2	1773	20	0
TCONS_00001563	HAUS augmin-like complex subunit 6 isoform X1	3322	20	0
TCONS_00001565	HAUS augmin-like complex subunit 6 isoform X1	3334	20	0
TCONS_00001566	HAUS augmin-like complex subunit 6 isoform X2	1874	20	0
TCONS_00001567	HAUS augmin-like complex subunit 6	1887	20	0
TCONS_00001568	DENN domain-containing protein 4C isoform X1	8676	20	0
TCONS_00001570	DENN domain-containing protein 4C isoform X1	8166	20	0
TCONS_00001572	alkaline ceramidase 2	3073	20	0
TCONS_00001577	cytoplasmic aconitate hydratase	3999	20	0
TCONS_00001579	cytoplasmic aconitate hydratase	4026	20	0
TCONS_00001580	O-phosphoseryl-tRNA(Sec) selenium transferase	1836	20	0
TCONS_00001581	O-phosphoseryl-tRNA(Sec) selenium transferase	1841	20	0
TCONS_00001582	leucine-rich repeat LGI family member 2-like	3705	20	0
TCONS_00001589	serine/threonine-protein kinase ppk4-like	4306	20	0
TCONS_00001599	coiled-coil domain-containing protein 149 isoform X2	3011	20	0
TCONS_00001601	coiled-coil domain-containing protein 149-A-like isoform X1	2891	20	0
TCONS_00001604	pre-mRNA-splicing factor ATP-dependent RNA helicase DHX15 isoform X1	3080	20	0
TCONS_00001605	pre-mRNA-splicing factor ATP-dependent RNA helicase DHX15 isoform X1	3161	20	0
TCONS_00001606	pre-mRNA-splicing factor ATP-dependent RNA helicase DHX15 isoform X1	2198	20	0
TCONS_00001607	pre-mRNA-splicing factor ATP-dependent RNA helicase DHX15 isoform X1	3039	20	0
TCONS_00001608	pre-mRNA-splicing factor ATP-dependent RNA helicase DHX15 isoform X1	2822	20	0
TCONS_00001610	peroxisome proliferator-activated receptor gamma coactivator 1-alpha isoform X2	6652	20	0
TCONS_00001614	peroxisome proliferator-activated receptor gamma coactivator 1-alpha isoform X3	5970	20	0
TCONS_00001616	peroxisome proliferator-activated receptor gamma coactivator 1-alpha isoform X3	5616	20	0
TCONS_00001617	adhesion G protein-coupled receptor A3	6241	20	0
TCONS_00001624	synaptopodin-2-like isoform X2	6927	20	0
TCONS_00001626	synaptopodin-2-like isoform X2	6992	20	0
TCONS_00001628	synaptopodin-2-like isoform X1	10010	20	0
TCONS_00001629	synaptopodin-2-like isoform X1	5452	20	0
TCONS_00001630	myozenin-2-like isoform X1	1397	20	0
TCONS_00001632	inactive ubiquitin carboxyl-terminal hydrolase 53-like	5918	20	0
TCONS_00001633	inactive ubiquitin carboxyl-terminal hydrolase 53-like	5091	20	0
TCONS_00001634	inactive ubiquitin carboxyl-terminal hydrolase 53-like	5761	20	0
TCONS_00001635	inactive ubiquitin carboxyl-terminal hydrolase 53-like	5829	20	0
TCONS_00001637	tetraspanin-5 isoform X2	1847	20	0
TCONS_00001641	excitatory amino acid transporter 3	3103	20	0
TCONS_00001642	excitatory amino acid transporter 3	3029	20	0
TCONS_00001647	protein ALP1-like	3411	20	0
TCONS_00001648	uncharacterized protein LOC113657621	1848	20	0
TCONS_00001653	sentrin-specific protease 3	2474	20	0
TCONS_00001654	sentrin-specific protease 3	2415	20	0
TCONS_00001656	eukaryotic initiation factor 4A-I	2389	20	0
TCONS_00001660	lysophosphatidic acid receptor 6-like	3317	20	0
TCONS_00001665	galactose-3-O-sulfotransferase 4 isoform X1	4666	20	0
TCONS_00001667	uncharacterized protein C7orf43 homolog	5266	20	0
TCONS_00001669	uncharacterized protein C7orf43 homolog	1743	20	0
TCONS_00001670	flavin-containing monooxygenase FMO GS-OX-like 4	2129	20	0
TCONS_00001673	flavin-containing monooxygenase FMO GS-OX-like 4	2397	20	0
TCONS_00001674	plasminogen activator inhibitor 1	1834	20	0
TCONS_00001680	snRNA-activating protein complex subunit 2-like	3331	20	0
TCONS_00001681	snRNA-activating protein complex subunit 2-like	2186	20	0
TCONS_00001684	acetylcholinesterase	4493	20	0
TCONS_00001699	dysferlin isoform X7	8538	20	0
TCONS_00001701	dysferlin isoform X10	8351	20	0
TCONS_00001704	dysferlin isoform X5	8204	20	0
TCONS_00001705	dysferlin isoform X5	4097	20	0
TCONS_00001706	dysferlin isoform X8	4581	20	0
TCONS_00001708	membrane-anchored junction protein	1033	20	0
TCONS_00001712	REST corepressor 2	9372	20	0
TCONS_00001714	REST corepressor 2	3055	20	0
TCONS_00001715	REST corepressor 2	9696	20	0
TCONS_00001716	adenosine deaminase domain-containing protein 2-like	3435	20	0
TCONS_00001717	adenosine deaminase domain-containing protein 2-like	7747	20	0
TCONS_00001719	adenosine deaminase domain-containing protein 2-like	2914	20	0
TCONS_00001720	PC-esterase domain-containing protein 1A-like isoform X1	4740	20	0
TCONS_00001721	PC-esterase domain-containing protein 1A-like isoform X1	1127	20	0
TCONS_00001722	PC-esterase domain-containing protein 1A-like isoform X1	1176	20	0
TCONS_00001725	bone morphogenetic protein 15-like	2050	20	0
TCONS_00001728	phosphorylase b kinase regulatory subunit alpha, skeletal muscle isoform-like isoform X2	4777	20	0
TCONS_00001729	phosphorylase b kinase regulatory subunit alpha, skeletal muscle isoform-like isoform X2	4774	20	0
TCONS_00001730	phosphorylase b kinase regulatory subunit alpha, skeletal muscle isoform-like isoform X2	5154	20	0
TCONS_00001731	phosphorylase b kinase regulatory subunit alpha, skeletal muscle isoform isoform X2	4858	20	0
TCONS_00001732	phosphorylase b kinase regulatory subunit alpha, skeletal muscle isoform-like isoform X2	4927	20	0
TCONS_00001741	4F2 cell-surface antigen heavy chain-like	1843	20	0
TCONS_00001744	transcriptional-regulating factor 1-like	3137	20	0
TCONS_00001758	sorting nexin-15	1669	20	0
TCONS_00001760	prospero homeobox protein 1-like	3248	20	0
TCONS_00001770	zinc finger protein 638-like	7227	20	0
TCONS_00001773	mitochondrial inner membrane protein OXA1L	1664	20	0
TCONS_00001774	E3 ubiquitin-protein ligase CCNB1IP1 isoform X1	1858	20	0
TCONS_00001776	epididymis-specific alpha-mannosidase isoform X1	3580	20	0
TCONS_00001779	epididymis-specific alpha-mannosidase isoform X1	2720	20	0
TCONS_00001781	epididymis-specific alpha-mannosidase isoform X1	2960	20	0
TCONS_00001785	peroxisomal acyl-coenzyme A oxidase 3	4112	20	0
TCONS_00001791	tudor domain-containing protein 7B-like	6199	20	0
TCONS_00001795	tudor domain-containing protein 7B-like isoform X2	6762	20	0
TCONS_00001796	tudor domain-containing protein 7B-like	4324	20	0
TCONS_00001800	recombining binding protein suppressor of hairless isoform X1	6149	20	0
TCONS_00001801	recombining binding protein suppressor of hairless isoform X1	5890	20	0
TCONS_00001803	TBC1 domain family member 19	3912	20	0
TCONS_00001806	stromal interaction molecule 2	8436	20	0
TCONS_00001810	protocadherin-7 isoform X4	5042	20	0
TCONS_00001811	protocadherin-7-like isoform X1	8819	20	0
TCONS_00001812	protocadherin-7-like isoform X1	8795	20	0
TCONS_00001819	period circadian protein homolog 1-like	6510	20	0
TCONS_00001820	period circadian protein homolog 1-like	6657	20	0
TCONS_00001821	period circadian protein homolog 1-like	6411	20	0
TCONS_00001822	period circadian protein homolog 1-like	5205	20	0
TCONS_00001826	procollagen C-endopeptidase enhancer 2-like	2375	20	0
TCONS_00001827	leucine-rich repeat and calponin homology domain-containing protein 4-like isoform X1	6968	20	0
TCONS_00001836	pyruvate carboxylase, mitochondrial-like	4867	20	0
TCONS_00001837	pyruvate carboxylase, mitochondrial-like	4761	20	0
TCONS_00001842	1-phosphatidylinositol 4,5-bisphosphate phosphodiesterase beta-3-like isoform X1	8743	20	0
TCONS_00001844	1-phosphatidylinositol 4,5-bisphosphate phosphodiesterase beta-3-like	8721	20	0
TCONS_00001846	1-phosphatidylinositol 4,5-bisphosphate phosphodiesterase beta-3-like	7534	20	0
TCONS_00001848	1-phosphatidylinositol 4,5-bisphosphate phosphodiesterase beta-3-like	7900	20	0
TCONS_00001849	T-complex protein 1 subunit eta	2242	20	0
TCONS_00001850	T-complex protein 1 subunit eta	2098	20	0
TCONS_00001851	T-complex protein 1 subunit eta	2071	20	0
TCONS_00001856	docking protein 1	2656	20	0
TCONS_00001858	semaphorin-4F-like isoform X1	4884	20	0
TCONS_00001859	semaphorin-4F-like isoform X2	4579	20	0
TCONS_00001872	thyroid receptor-interacting protein 6	4091	20	0
TCONS_00001874	thyroid receptor-interacting protein 6	3640	20	0
TCONS_00001876	thyroid receptor-interacting protein 6	4005	20	0
TCONS_00001877	thyroid receptor-interacting protein 6	4006	20	0
TCONS_00001878	thyroid receptor-interacting protein 6	3602	20	0
TCONS_00001879	thyroid receptor-interacting protein 6	3860	20	0
TCONS_00001880	N6-adenosine-methyltransferase catalytic subunit	2790	20	0
TCONS_00001881	N6-adenosine-methyltransferase catalytic subunit	4075	20	0
TCONS_00001884	monocarboxylate transporter 13	8177	20	0
TCONS_00001886	monocarboxylate transporter 13	7944	20	0
TCONS_00001888	monocarboxylate transporter 13	1473	20	0
TCONS_00001889	arf-GAP domain and FG repeat-containing protein 2-like isoform X2	3150	20	0
TCONS_00001890	arf-GAP domain and FG repeat-containing protein 2-like isoform X1	3110	20	0
TCONS_00001892	insulin receptor substrate 1-B-like	7020	20	0
TCONS_00001896	segment polarity protein dishevelled homolog DVL-2	3828	20	0
TCONS_00001898	segment polarity protein dishevelled homolog DVL-2	3863	20	0
TCONS_00001899	very long-chain specific acyl-CoA dehydrogenase, mitochondrial	4122	20	0
TCONS_00001900	very long-chain specific acyl-CoA dehydrogenase, mitochondrial	3100	20	0
TCONS_00001906	histone deacetylase 8 isoform X1	1966	20	0
TCONS_00001909	40S ribosomal protein S4, X isoform	792	20	0
TCONS_00001910	40S ribosomal protein S4, X isoform	898	20	0
TCONS_00001913	NHS-like protein 2 isoform X4	4055	20	0
TCONS_00001915	NHS-like protein 2 isoform X4	4061	20	0
TCONS_00001919	rho GTPase-activating protein 6-like isoform X2	3973	20	0
TCONS_00001929	insulin receptor substrate 2-B-like	7969	20	0
TCONS_00001930	insulin receptor substrate 2-B-like	4069	20	0
TCONS_00001931	collagen alpha-6(IV) chain isoform X2	6405	20	0
TCONS_00001932	collagen alpha-6(IV) chain isoform X3	6456	20	0
TCONS_00001934	collagen alpha-6(IV) chain isoform X2	4386	20	0
TCONS_00001938	transmembrane protein 185a	6179	20	0
TCONS_00001940	transmembrane protein 185a	1700	20	0
TCONS_00001954	interferon-induced very large GTPase 1-like isoform X1	6023	20	0
TCONS_00001955	interferon-induced very large GTPase 1-like isoform X1	8870	20	0
TCONS_00001956	interferon-induced very large GTPase 1-like isoform X1	8778	20	0
TCONS_00001966	protein MB21D2-like	4576	20	0
TCONS_00001968	protein MB21D2-like	4566	20	0
TCONS_00001971	acetylcholine receptor subunit beta-like	1812	20	0
TCONS_00001972	acetylcholine receptor subunit beta-like	1896	20	0
TCONS_00001988	fragile X mental retardation syndrome-related protein 1-like isoform X1	4527	20	0
TCONS_00001989	fragile X mental retardation syndrome-related protein 1-like isoform X1	4163	20	0
TCONS_00001990	fragile X mental retardation syndrome-related protein 1-like isoform X1	4119	20	0
TCONS_00002005	RNA-binding protein 4.1-like	2609	20	0
TCONS_00002008	RNA-binding protein 4.1-like	2387	20	0
TCONS_00002009	RNA-binding protein 4.1-like	2996	20	0
TCONS_00002013	RNA-binding protein 4.1-like	2948	20	0
TCONS_00002014	RNA-binding protein 4.1-like	2675	20	0
TCONS_00002015	splicing factor 1	3713	20	0
TCONS_00002016	splicing factor 1 isoform X1	3378	20	0
TCONS_00002017	splicing factor 1	2625	20	0
TCONS_00002020	glycogen phosphorylase, muscle form	3930	20	0
TCONS_00002021	glycogen phosphorylase, muscle form	2185	20	0
TCONS_00002022	H(+)/Cl(-) exchange transporter 5-like	5800	20	0
TCONS_00002023	H(+)/Cl(-) exchange transporter 5-like	5769	20	0
TCONS_00002024	H(+)/Cl(-) exchange transporter 5-like	5558	20	0
TCONS_00002026	H(+)/Cl(-) exchange transporter 5-like	3324	20	0
TCONS_00002027	G2/mitotic-specific cyclin-B3-like isoform X1	1924	20	0
TCONS_00002028	G2/mitotic-specific cyclin-B3-like isoform X1	1915	20	0
TCONS_00002030	G2/mitotic-specific cyclin-B3-like isoform X1	1594	20	0
TCONS_00002032	G2/mitotic-specific cyclin-B3-like isoform X1	1803	20	0
TCONS_00002041	wiskott-Aldrich syndrome protein family member 3-like isoform X1	4736	20	0
TCONS_00002046	wiskott-Aldrich syndrome protein family member 3-like isoform X1	6414	20	0
TCONS_00002048	zinc finger protein 544-like isoform X1	2519	20	0
TCONS_00002049	diacylglycerol kinase eta-like isoform X4	4971	20	0
TCONS_00002051	diacylglycerol kinase eta-like isoform X4	5118	20	0
TCONS_00002056	diacylglycerol kinase eta-like isoform X1	7381	20	0
TCONS_00002057	diacylglycerol kinase eta-like isoform X4	6393	20	0
TCONS_00002058	diacylglycerol kinase eta-like isoform X1	4987	20	0
TCONS_00002067	synaptotagmin-4 isoform X1	2534	20	0
TCONS_00002068	synaptotagmin-4 isoform X1	2530	20	0
TCONS_00002075	zinc fingers and homeoboxes protein 3-like isoform X3	4772	20	0
TCONS_00002076	zinc fingers and homeoboxes protein 3-like isoform X3	3012	20	0
TCONS_00002077	TERF1-interacting nuclear factor 2 isoform X1	5969	20	0
TCONS_00002080	embryonal Fyn-associated substrate-like isoform X1	6586	20	0
TCONS_00002081	embryonal Fyn-associated substrate-like isoform X1	6507	20	0
TCONS_00002085	embryonal Fyn-associated substrate-like isoform X1	5860	20	0
TCONS_00002086	embryonal Fyn-associated substrate-like isoform X1	5977	20	0
TCONS_00002087	apoptotic chromatin condensation inducer in the nucleus-like	5321	20	0
TCONS_00002088	apoptotic chromatin condensation inducer in the nucleus-like	8682	20	0
TCONS_00002089	apoptotic chromatin condensation inducer in the nucleus-like	8119	20	0
TCONS_00002090	apoptotic chromatin condensation inducer in the nucleus-like	3115	20	0
TCONS_00002091	apoptotic chromatin condensation inducer in the nucleus-like	4461	20	0
TCONS_00002093	apoptotic chromatin condensation inducer in the nucleus-like	6270	20	0
TCONS_00002097	low-density lipoprotein receptor-related protein 10	5009	20	0
TCONS_00002098	low-density lipoprotein receptor-related protein 10	3893	20	0
TCONS_00002107	sushi, von Willebrand factor type A, EGF and pentraxin domain-containing protein 1 isoform X3	15427	20	0
TCONS_00002110	sushi, von Willebrand factor type A, EGF and pentraxin domain-containing protein 1 isoform X3	15195	20	0
TCONS_00002113	HAUS augmin-like complex subunit 3 isoform X1	3077	20	0
TCONS_00002114	HAUS augmin-like complex subunit 3 isoform X1	2583	20	0
TCONS_00002115	HAUS augmin-like complex subunit 3 isoform X2	2477	20	0
TCONS_00002121	negative elongation factor A	2801	20	0
TCONS_00002123	dual specificity testis-specific protein kinase 1 isoform X2	2971	20	0
TCONS_00002126	dual specificity testis-specific protein kinase 1 isoform X1	2908	20	0
TCONS_00002133	non-lysosomal glucosylceramidase	4528	20	0
TCONS_00002134	non-lysosomal glucosylceramidase	3067	20	0
TCONS_00002139	coagulation factor XIII A chain-like	2760	20	0
TCONS_00002141	coagulation factor XIII A chain-like	1352	20	0
TCONS_00002146	butyrophilin subfamily 1 member A1-like isoform X1	1752	20	0
TCONS_00002165	shootin-1-like	2518	20	0
TCONS_00002168	coagulation factor XIII A chain-like	2610	20	0
TCONS_00002172	butyrophilin subfamily 1 member A1-like isoform X2	2625	20	0
TCONS_00002173	poly [ADP-ribose] polymerase 14-like	4748	20	0
TCONS_00002187	tRNA methyltransferase 10 homolog B isoform X1	1778	20	0
TCONS_00002188	tRNA methyltransferase 10 homolog B isoform X1	1742	20	0
TCONS_00002193	golgin subfamily A member 6-like protein 22	1635	20	0
TCONS_00002198	protein inturned isoform X2	6057	20	0
TCONS_00002204	protein inturned isoform X1	5126	20	0
TCONS_00002205	kynurenine/alpha-aminoadipate aminotransferase, mitochondrial isoform X2	1853	20	0
TCONS_00002206	kynurenine/alpha-aminoadipate aminotransferase, mitochondrial isoform X1	1953	20	0
TCONS_00002208	kynurenine/alpha-aminoadipate aminotransferase, mitochondrial isoform X1	2108	20	0
TCONS_00002211	microfibrillar-associated protein 3-like	2305	20	0
TCONS_00002212	microfibrillar-associated protein 3-like	2703	20	0
TCONS_00002219	beta-1,4-glucuronyltransferase 1	2808	20	0
TCONS_00002220	beta-1,4-glucuronyltransferase 1	2875	20	0
TCONS_00002221	beta-1,4-glucuronyltransferase 1	3188	20	0
TCONS_00002225	actin-related protein 2-like	4195	20	0
TCONS_00002229	actin-related protein 2-like	1206	20	0
TCONS_00002249	calpain-1 catalytic subunit-like	7457	20	0
TCONS_00002255	calpain-1 catalytic subunit-like	6386	20	0
TCONS_00002258	calpain-1 catalytic subunit-like	4266	20	0
TCONS_00002259	ATP-sensitive inward rectifier potassium channel 10-like	2829	20	0
TCONS_00002260	ATP-sensitive inward rectifier potassium channel 10-like	2322	20	0
TCONS_00002291	large neutral amino acids transporter small subunit 2-like	2685	20	0
TCONS_00002295	vang-like protein 2	4334	20	0
TCONS_00002301	SLAM family member 8-like	1893	20	0
TCONS_00002302	SLAM family member 8-like	3879	20	0
TCONS_00002303	myeloid-associated differentiation marker homolog	2534	20	0
TCONS_00002306	EF-hand calcium-binding domain-containing protein 14	2648	20	0
TCONS_00002309	retinoid isomerohydrolase	2144	20	0
TCONS_00002315	laminin subunit alpha-3	5676	20	0
TCONS_00002319	laminin subunit alpha-3	5738	20	0
TCONS_00002322	laminin subunit alpha-3	4292	20	0
TCONS_00002330	desmoglein-2-like	5753	20	0
TCONS_00002331	desmoglein-2-like isoform X1	4944	20	0
TCONS_00002332	desmoglein-2-like	5124	20	0
TCONS_00002335	cAMP-dependent protein kinase catalytic subunit beta isoform X2	3497	20	0
TCONS_00002336	cAMP-dependent protein kinase catalytic subunit beta isoform X2	3480	20	0
TCONS_00002354	myosin light chain kinase 2, skeletal/cardiac muscle-like isoform X1	4199	20	0
TCONS_00002355	myosin light chain kinase 2, skeletal/cardiac muscle-like isoform X1	4275	20	0
TCONS_00002357	myosin light chain kinase 2, skeletal/cardiac muscle-like isoform X1	4298	20	0
TCONS_00002363	receptor-interacting serine/threonine-protein kinase 1	6711	20	0
TCONS_00002364	meprin A subunit beta-like	2312	20	0
TCONS_00002365	NAD-dependent protein deacylase sirtuin-5, mitochondrial-like	1548	20	0
TCONS_00002381	carboxypeptidase N subunit 2-like	1939	20	0
TCONS_00002385	transcriptional adapter 1	1659	20	0
TCONS_00002390	FGGY carbohydrate kinase domain-containing protein	3771	20	0
TCONS_00002407	phosphoacetylglucosamine mutase-like	1599	20	0
TCONS_00002409	dynamin-3-like isoform X2	6520	20	0
TCONS_00002410	dynamin-3-like isoform X2	4747	20	0
TCONS_00002422	SUN domain-containing ossification factor-like isoform X1	1391	20	0
TCONS_00002423	SUN domain-containing ossification factor-like isoform X1	4232	20	0
TCONS_00002427	zinc finger protein 354A-like	1925	20	0
TCONS_00002431	tripartite motif-containing protein 16-like	3675	20	0
TCONS_00002432	complement component C8 alpha chain	1953	20	0
TCONS_00002433	complement component C8 alpha chain	1963	20	0
TCONS_00002444	translation initiation factor eIF-2B subunit epsilon	1822	20	0
TCONS_00002446	translation initiation factor eIF-2B subunit epsilon	2506	20	0
TCONS_00002447	translation initiation factor eIF-2B subunit epsilon	2506	20	0
TCONS_00002449	translation initiation factor eIF-2B subunit epsilon	2502	20	0
TCONS_00002453	translation initiation factor eIF-2B subunit epsilon	2702	20	0
TCONS_00002456	zinc finger protein 239-like isoform X1	4034	20	0
TCONS_00002461	afadin- and alpha-actinin-binding protein-like isoform X1	3906	20	0
TCONS_00002468	zinc finger protein 239-like	2612	20	0
TCONS_00002473	zinc finger protein 850-like isoform X2	4500	20	0
TCONS_00002474	zinc finger protein 850-like isoform X2	4505	20	0
TCONS_00002475	zinc finger protein 850-like isoform X2	3696	20	0
TCONS_00002488	protein Wnt-9a-like	4943	20	0
TCONS_00002492	mesoderm induction early response protein 1 isoform X1	2251	20	0
TCONS_00002505	synaptosomal-associated protein 47	2143	20	0
TCONS_00002507	synaptosomal-associated protein 47	1789	20	0
TCONS_00002508	synaptosomal-associated protein 47	2296	20	0
TCONS_00002509	jmjC domain-containing protein 4	1577	20	0
TCONS_00002524	aquaporin-1-like	1313	20	0
TCONS_00002528	THO complex subunit 1	3085	20	0
TCONS_00002534	rho-associated protein kinase 1 isoform X1	7859	20	0
TCONS_00002535	rho-associated protein kinase 1 isoform X1	6546	20	0
TCONS_00002537	rho-associated protein kinase 1 isoform X1	4515	20	0
TCONS_00002538	uncharacterized protein LOC111194822	3879	20	0
TCONS_00002547	uncharacterized protein LOC113635008	8054	20	0
TCONS_00002550	gastrula zinc finger protein XlCGF57.1-like	2376	20	0
TCONS_00002552	uncharacterized protein KIAA0232 homolog isoform X2	1481	20	0
TCONS_00002553	phospholipase ABHD3	1868	20	0
TCONS_00002558	uncharacterized protein KIAA0232 homolog isoform X2	4289	20	0
TCONS_00002560	TBC1 domain family member 14 isoform X1	2941	20	0
TCONS_00002581	VPS10 domain-containing receptor SorCS2	4229	20	0
TCONS_00002586	E3 ubiquitin-protein ligase TRIM39-like isoform X1	2091	20	0
TCONS_00002587	E3 ubiquitin-protein ligase TRIM39-like isoform X1	2365	20	0
TCONS_00002617	ranBP-type and C3HC4-type zinc finger-containing protein 1-like	3289	20	0
TCONS_00002618	ranBP-type and C3HC4-type zinc finger-containing protein 1-like	2866	20	0
TCONS_00002661	NLR family CARD domain-containing protein 3-like	4233	20	0
TCONS_00002662	vitamin D 25-hydroxylase	2225	20	0
TCONS_00002663	vitamin D 25-hydroxylase	2515	20	0
TCONS_00002680	PREDICTED: uncharacterized protein LOC109112548	5114	20	0
TCONS_00002683	G2/mitotic-specific cyclin-B2	1908	20	0
TCONS_00002714	alanine aminotransferase 2-like	3757	20	0
TCONS_00002717	alanine aminotransferase 2-like	4187	20	0
TCONS_00002721	G patch domain-containing protein 1 isoform X1	3259	20	0
TCONS_00002723	cartilage intermediate layer protein 1	4923	20	0
TCONS_00002724	cartilage intermediate layer protein 1	5208	20	0
TCONS_00002725	cartilage intermediate layer protein 1	5488	20	0
TCONS_00002731	CTD small phosphatase-like protein 2-B	7970	20	0
TCONS_00002732	CTD small phosphatase-like protein 2-B	4390	20	0
TCONS_00002742	ubiquitin carboxyl-terminal hydrolase CYLD isoform X1	2403	20	0
TCONS_00002743	ubiquitin carboxyl-terminal hydrolase CYLD isoform X3	2308	20	0
TCONS_00002749	ubiquitin carboxyl-terminal hydrolase CYLD isoform X1	2554	20	0
TCONS_00002750	ubiquitin carboxyl-terminal hydrolase CYLD isoform X1	2460	20	0
TCONS_00002755	sal-like protein 1	6813	20	0
TCONS_00002756	sal-like protein 1	5249	20	0
TCONS_00002762	TOX high mobility group box family member 3	4154	20	0
TCONS_00002766	chromodomain-helicase-DNA-binding protein 9 isoform X1	7848	20	0
TCONS_00002771	chromodomain-helicase-DNA-binding protein 9 isoform X1	10365	20	0
TCONS_00002773	chromodomain-helicase-DNA-binding protein 9 isoform X1	11334	20	0
TCONS_00002774	chromodomain-helicase-DNA-binding protein 9 isoform X1	10985	20	0
TCONS_00002776	chromodomain-helicase-DNA-binding protein 9 isoform X1	10329	20	0
TCONS_00002779	chromodomain-helicase-DNA-binding protein 9 isoform X1	11886	20	0
TCONS_00002781	chromodomain-helicase-DNA-binding protein 9 isoform X1	11766	20	0
TCONS_00002786	AKT-interacting protein isoform X1	4902	20	0
TCONS_00002787	AKT-interacting protein isoform X1	4959	20	0
TCONS_00002788	AKT-interacting protein isoform X1	1605	20	0
TCONS_00002789	iroquois-class homeodomain protein IRX-3	2687	20	0
TCONS_00002790	iroquois-class homeodomain protein IRX-3	1993	20	0
TCONS_00002792	iroquois-class homeodomain protein IRX-5-like	2123	20	0
TCONS_00002794	iroquois-class homeodomain protein IRX-5-like	2492	20	0
TCONS_00002797	iroquois-class homeodomain protein IRX-5-like	2986	20	0
TCONS_00002798	iroquois-class homeodomain protein IRX-5-like	1350	20	0
TCONS_00002800	dipeptidase 2-like isoform X1	5990	20	0
TCONS_00002801	dipeptidase 2-like isoform X1	1347	20	0
TCONS_00002802	centrosomal protein of 72 kDa isoform X1	2742	20	0
TCONS_00002814	probable palmitoyltransferase ZDHHC1 isoform X1	1482	20	0
TCONS_00002816	V-type proton ATPase subunit d 1	2246	20	0
TCONS_00002818	probable ATP-dependent RNA helicase DDX28	2558	20	0
TCONS_00002819	epithelial splicing regulatory protein 2 isoform X1	3037	20	0
TCONS_00002821	epithelial splicing regulatory protein 2 isoform X1	3332	20	0
TCONS_00002823	epithelial splicing regulatory protein 2 isoform X1	3450	20	0
TCONS_00002824	epithelial splicing regulatory protein 2 isoform X1	3559	20	0
TCONS_00002825	epithelial splicing regulatory protein 2 isoform X1	3551	20	0
TCONS_00002827	epithelial splicing regulatory protein 2 isoform X1	4060	20	0
TCONS_00002828	leukotriene B4 receptor 1-like	2317	20	0
TCONS_00002834	puratrophin-1-like isoform X1	3746	20	0
TCONS_00002835	puratrophin-1 isoform X1	7451	20	0
TCONS_00002837	puratrophin-1 isoform X1	7530	20	0
TCONS_00002840	puratrophin-1 isoform X1	6621	20	0
TCONS_00002844	FH1/FH2 domain-containing protein 1-like	4265	20	0
TCONS_00002846	FH1/FH2 domain-containing protein 1-like	5457	20	0
TCONS_00002850	FH1/FH2 domain-containing protein 1-like	5479	20	0
TCONS_00002851	FH1/FH2 domain-containing protein 1-like	5584	20	0
TCONS_00002852	FH1/FH2 domain-containing protein 1-like	5530	20	0
TCONS_00002854	FH1/FH2 domain-containing protein 1-like	5189	20	0
TCONS_00002855	cysteine--tRNA ligase, cytoplasmic isoform X1	5809	20	0
TCONS_00002859	cysteine--tRNA ligase, cytoplasmic isoform X1	6046	20	0
TCONS_00002864	cysteine--tRNA ligase, cytoplasmic isoform X2	3940	20	0
TCONS_00002873	kinesin-like protein KIF18A	2851	20	0
TCONS_00002874	kinesin-like protein KIF18A	3567	20	0
TCONS_00002886	transcription factor PU.1-like isoform X1	2465	20	0
TCONS_00002892	vesicular glutamate transporter 2.1	4667	20	0
TCONS_00002894	anoctamin-5-like isoform X1	4528	20	0
TCONS_00002896	anoctamin-5-like isoform X1	4729	20	0
TCONS_00002898	anoctamin-5-like isoform X2	4669	20	0
TCONS_00002900	anoctamin-5-like isoform X2	4035	20	0
TCONS_00002901	plakophilin-3-like isoform X1	4134	20	0
TCONS_00002903	plakophilin-3-like isoform X1	3795	20	0
TCONS_00002907	tryptophan 5-hydroxylase 1-like	3046	20	0
TCONS_00002909	meiosis-specific nuclear structural protein 1	2774	20	0
TCONS_00002911	meiosis-specific nuclear structural protein 1	2364	20	0
TCONS_00002916	integrin alpha-11-like	3410	20	0
TCONS_00002928	transducin-like enhancer protein 3-B isoform X1	5177	20	0
TCONS_00002929	transducin-like enhancer protein 3-B isoform X7	5150	20	0
TCONS_00002930	transducin-like enhancer protein 3-B isoform X1	5180	20	0
TCONS_00002931	transducin-like enhancer protein 3-B isoform X7	5147	20	0
TCONS_00002934	uveal autoantigen with coiled-coil domains and ankyrin repeats protein-like isoform X2	4711	20	0
TCONS_00002935	uveal autoantigen with coiled-coil domains and ankyrin repeats protein-like isoform X2	5343	20	0
TCONS_00002940	E3 SUMO-protein ligase PIAS1-like isoform X2	4589	20	0
TCONS_00002947	dual specificity mitogen-activated protein kinase kinase 5 isoform X1	4337	20	0
TCONS_00002949	dual specificity mitogen-activated protein kinase kinase 5 isoform X1	4338	20	0
TCONS_00002953	dual specificity mitogen-activated protein kinase kinase 5 isoform X1	2996	20	0
TCONS_00002957	mothers against decapentaplegic homolog 3	5717	20	0
TCONS_00002960	mothers against decapentaplegic homolog 6-like	2593	20	0
TCONS_00002966	DIS3-like exonuclease 1	6308	20	0
TCONS_00002967	DIS3-like exonuclease 1	6341	20	0
TCONS_00002968	DIS3-like exonuclease 1	3925	20	0
TCONS_00002969	DIS3-like exonuclease 1	3347	20	0
TCONS_00002973	MAP kinase-activating death domain protein isoform X19	3888	20	0
TCONS_00002974	MAP kinase-activating death domain protein isoform X5	6973	20	0
TCONS_00002976	MAP kinase-activating death domain protein isoform X1	7221	20	0
TCONS_00002977	MAP kinase-activating death domain protein isoform X4	7234	20	0
TCONS_00002978	MAP kinase-activating death domain protein isoform X3	7350	20	0
TCONS_00002979	MAP kinase-activating death domain protein isoform X15	7114	20	0
TCONS_00002984	MAP kinase-activating death domain protein isoform X14	3300	20	0
TCONS_00002985	oxysterols receptor LXR-alpha isoform X1	4590	20	0
TCONS_00002986	oxysterols receptor LXR-alpha isoform X1	4479	20	0
TCONS_00002987	oxysterols receptor LXR-alpha isoform X1	4788	20	0
TCONS_00002988	oxysterols receptor LXR-alpha isoform X1	4759	20	0
TCONS_00002989	teashirt homolog 3	5163	20	0
TCONS_00002990	teashirt homolog 3	5352	20	0
TCONS_00003005	MTSS1-like protein isoform X3	7672	20	0
TCONS_00003006	MTSS1-like protein isoform X4	7491	20	0
TCONS_00003007	MTSS1-like protein isoform X4	8964	20	0
TCONS_00003008	MTSS1-like protein isoform X1	9108	20	0
TCONS_00003009	MTSS1-like protein isoform X2	9176	20	0
TCONS_00003011	cytoplasmic polyadenylation element-binding protein 1 isoform X2	3031	20	0
TCONS_00003012	cytoplasmic polyadenylation element-binding protein 1 isoform X2	3055	20	0
TCONS_00003016	paired amphipathic helix protein Sin3a-like isoform X1	7342	20	0
TCONS_00003018	paired amphipathic helix protein Sin3a-like isoform X1	5615	20	0
TCONS_00003021	paired amphipathic helix protein Sin3a-like isoform X1	5162	20	0
TCONS_00003026	TNF receptor-associated factor 6	3259	20	0
TCONS_00003027	TNF receptor-associated factor 6	2083	20	0
TCONS_00003031	lactadherin-like	2067	20	0
TCONS_00003032	lactadherin-like	2061	20	0
TCONS_00003034	serine/threonine-protein kinase BRSK2-like isoform X3	5532	20	0
TCONS_00003038	serine/threonine-protein kinase BRSK2-like isoform X7	4651	20	0
TCONS_00003040	tumor susceptibility gene 101 protein	3651	20	0
TCONS_00003045	CD44 antigen-like	1902	20	0
TCONS_00003048	very-long-chain 3-oxoacyl-CoA reductase-B-like	2451	20	0
TCONS_00003054	tetratricopeptide repeat protein 17	5223	20	0
TCONS_00003055	tetratricopeptide repeat protein 17	4654	20	0
TCONS_00003058	protein regulator of cytokinesis 1 isoform X2	2566	20	0
TCONS_00003062	vacuolar protein sorting-associated protein 33B	2401	20	0
TCONS_00003063	vacuolar protein sorting-associated protein 33B	2720	20	0
TCONS_00003064	vacuolar protein sorting-associated protein 33B	1629	20	0
TCONS_00003069	ADAMTS-like protein 5	3235	20	0
TCONS_00003071	ADAMTS-like protein 5	3672	20	0
TCONS_00003073	CREB-regulated transcription coactivator 3 isoform X1	4417	20	0
TCONS_00003074	CREB-regulated transcription coactivator 3 isoform X1	4965	20	0
TCONS_00003075	CREB-regulated transcription coactivator 3 isoform X1	4113	20	0
TCONS_00003076	CREB-regulated transcription coactivator 3 isoform X1	4153	20	0
TCONS_00003082	CREB-regulated transcription coactivator 3 isoform X1	5790	20	0
TCONS_00003088	ras GTPase-activating-like protein IQGAP1	2709	20	0
TCONS_00003090	ras GTPase-activating-like protein IQGAP1	6346	20	0
TCONS_00003091	CDKN2A-interacting protein-like	933	20	0
TCONS_00003094	TP53-binding protein 1	5896	20	0
TCONS_00003096	tumor suppressor p53-binding protein 1 isoform X1	5427	20	0
TCONS_00003097	inositol hexakisphosphate and diphosphoinositol-pentakisphosphate kinase 1 isoform X1	3486	20	0
TCONS_00003098	inositol hexakisphosphate and diphosphoinositol-pentakisphosphate kinase 1 isoform X1	6238	20	0
TCONS_00003100	inositol hexakisphosphate and diphosphoinositol-pentakisphosphate kinase 1 isoform X1	6301	20	0
TCONS_00003101	inositol hexakisphosphate and diphosphoinositol-pentakisphosphate kinase 1 isoform X1	6235	20	0
TCONS_00003105	methionyl-tRNA formyltransferase, mitochondrial	2214	20	0
TCONS_00003106	methionyl-tRNA formyltransferase, mitochondrial	1705	20	0
TCONS_00003108	zinc finger protein 280D	3494	20	0
TCONS_00003110	retinal dehydrogenase 2	2837	20	0
TCONS_00003111	retinal dehydrogenase 2	2284	20	0
TCONS_00003112	disintegrin and metalloproteinase domain-containing protein 10	4430	20	0
TCONS_00003113	disintegrin and metalloproteinase domain-containing protein 10	4765	20	0
TCONS_00003118	U3 small nucleolar ribonucleoprotein protein MPP10	2201	20	0
TCONS_00003119	sorbitol dehydrogenase	1799	20	0
TCONS_00003122	sorbitol dehydrogenase	1813	20	0
TCONS_00003123	sorbitol dehydrogenase	884	20	0
TCONS_00003127	GTP-binding protein RAD	1813	20	0
TCONS_00003141	atlastin-2-like isoform X4	6911	20	0
TCONS_00003142	atlastin-2-like isoform X3	5925	20	0
TCONS_00003143	atlastin-2-like isoform X4	3205	20	0
TCONS_00003146	ankyrin repeat domain-containing protein 11 isoform X1	13260	20	0
TCONS_00003147	ankyrin repeat domain-containing protein 11 isoform X1	8193	20	0
TCONS_00003151	cadherin-15-like	4541	20	0
TCONS_00003153	acyl-CoA synthetase family member 3, mitochondrial isoform X1	1266	20	0
TCONS_00003157	DNA replication factor Cdt1	4046	20	0
TCONS_00003158	cytoplasmic tRNA 2-thiolation protein 2	3524	20	0
TCONS_00003159	cytoplasmic tRNA 2-thiolation protein 2	5431	20	0
TCONS_00003161	zinc finger protein SNAI2-like	1293	20	0
TCONS_00003165	B-cadherin-like isoform X1	3451	20	0
TCONS_00003166	B-cadherin-like isoform X2	2334	20	0
TCONS_00003167	B(0,+)-type amino acid transporter 1 isoform X2	2714	20	0
TCONS_00003170	B(0,+)-type amino acid transporter 1 isoform X2	1902	20	0
TCONS_00003171	CUGBP Elav-like family member 1 isoform X1	4547	20	0
TCONS_00003174	CUGBP Elav-like family member 1 isoform X2	2637	20	0
TCONS_00003176	complement C1q tumor necrosis factor-related protein 4-like	3090	20	0
TCONS_00003177	complement C1q tumor necrosis factor-related protein 4-like	1116	20	0
TCONS_00003184	high choriolytic enzyme 1-like	1457	20	0
TCONS_00003185	high choriolytic enzyme 1-like	1779	20	0
TCONS_00003188	low choriolytic enzyme-like	1410	20	0
TCONS_00003189	ADP-ribosyl cyclase/cyclic ADP-ribose hydrolase 1-like	1229	20	0
TCONS_00003193	F-box only protein 3	4095	20	0
TCONS_00003194	F-box only protein 3	2489	20	0
TCONS_00003195	autophagy-related protein 13 isoform X2	3511	20	0
TCONS_00003196	autophagy-related protein 13 isoform X2	3546	20	0
TCONS_00003200	autophagy-related protein 13 isoform X1	2796	20	0
TCONS_00003202	PHD finger protein 21A isoform X1	6587	20	0
TCONS_00003205	PHD finger protein 21A isoform X1	6661	20	0
TCONS_00003233	lysosomal acid phosphatase-like	5573	20	0
TCONS_00003234	lysosomal acid phosphatase isoform X1	3137	20	0
TCONS_00003235	ligand-dependent corepressor-like	9150	20	0
TCONS_00003238	ligand-dependent corepressor-like	9318	20	0
TCONS_00003239	ligand-dependent corepressor-like	9368	20	0
TCONS_00003248	4-hydroxy-2-oxoglutarate aldolase, mitochondrial	4696	20	0
TCONS_00003249	4-hydroxy-2-oxoglutarate aldolase, mitochondrial	972	20	0
TCONS_00003257	pleckstrin homology domain-containing family A member 3 isoform X2	2461	20	0
TCONS_00003259	cytochrome b-245 heavy chain	2906	20	0
TCONS_00003260	membrane transport protein XK	3278	20	0
TCONS_00003263	vascular endothelial growth factor D isoform X1	2440	20	0
TCONS_00003266	pirin isoform X1	1752	20	0
TCONS_00003270	LOW QUALITY PROTEIN: uncharacterized protein LOC113657121	2568	20	0
TCONS_00003272	LOW QUALITY PROTEIN: uncharacterized protein LOC113657121	2294	20	0
TCONS_00003275	angiotensin-converting enzyme 2	3909	20	0
TCONS_00003276	angiotensin-converting enzyme 2	2762	20	0
TCONS_00003279	sex comb on midleg-like protein 2 isoform X1	3630	20	0
TCONS_00003280	sex comb on midleg-like protein 2 isoform X1	3645	20	0
TCONS_00003288	tyrosine-protein phosphatase non-receptor type 4-like isoform X1	5551	20	0
TCONS_00003292	tyrosine-protein phosphatase non-receptor type 4-like isoform X1	6998	20	0
TCONS_00003303	DNA annealing helicase and endonuclease ZRANB3	6728	20	0
TCONS_00003309	DNA annealing helicase and endonuclease ZRANB3	3209	20	0
TCONS_00003318	neuronal pentraxin receptor-like	3933	20	0
TCONS_00003319	neuronal pentraxin receptor-like	2946	20	0
TCONS_00003322	DNA-directed RNA polymerase III subunit RPC6	1536	20	0
TCONS_00003324	cysteine-rich protein 2-binding protein	3788	20	0
TCONS_00003325	cysteine-rich protein 2-binding protein	3097	20	0
TCONS_00003328	calpain-2 catalytic subunit-like	1374	20	0
TCONS_00003335	dnaJ homolog subfamily A member 3, mitochondrial-like	1960	20	0
TCONS_00003339	vasorin-like	4600	20	0
TCONS_00003341	beta-1,3-galactosyltransferase 2-like	2299	20	0
TCONS_00003342	beta-1,3-galactosyltransferase 2-like	930	20	0
TCONS_00003343	beta-1,3-galactosyltransferase 2-like	4528	20	0
TCONS_00003344	beta-1,3-galactosyltransferase 2-like	1011	20	0
TCONS_00003351	zinc finger protein GLIS2-like	7153	20	0
TCONS_00003353	zinc finger protein GLIS2-like	5950	20	0
TCONS_00003354	zinc finger protein GLIS2-like	5366	20	0
TCONS_00003359	xaa-Pro aminopeptidase 1 isoform X1	2012	20	0
TCONS_00003361	xaa-Pro aminopeptidase 1 isoform X1	2327	20	0
TCONS_00003362	xaa-Pro aminopeptidase 1 isoform X1	2048	20	0
TCONS_00003369	SUN domain-containing protein 2-like	4015	20	0
TCONS_00003373	SUN domain-containing protein 2-like	4461	20	0
TCONS_00003382	cytokine receptor common subunit beta-like isoform X2	1079	20	0
TCONS_00003384	neutrophil cytosol factor 4-like	2916	20	0
TCONS_00003386	neutrophil cytosol factor 4-like	5280	20	0
TCONS_00003387	85/88 kDa calcium-independent phospholipase A2 isoform X1	7532	20	0
TCONS_00003392	85/88 kDa calcium-independent phospholipase A2 isoform X1	4906	20	0
TCONS_00003394	apoptosis-stimulating of p53 protein 2-like isoform X3	7739	20	0
TCONS_00003396	apoptosis-stimulating of p53 protein 2-like isoform X3	7754	20	0
TCONS_00003398	apoptosis-stimulating of p53 protein 2-like isoform X3	7205	20	0
TCONS_00003399	apoptosis-stimulating of p53 protein 2-like isoform X3	2814	20	0
TCONS_00003401	target of Nesh-SH3-like isoform X7	5679	20	0
TCONS_00003403	target of Nesh-SH3-like isoform X2	2521	20	0
TCONS_00003404	target of Nesh-SH3-like isoform X2	2725	20	0
TCONS_00003408	target of Nesh-SH3-like isoform X13	2549	20	0
TCONS_00003409	target of Nesh-SH3-like isoform X9	3288	20	0
TCONS_00003410	target of Nesh-SH3-like isoform X13	3088	20	0
TCONS_00003411	target of Nesh-SH3-like isoform X3	4627	20	0
TCONS_00003412	target of Nesh-SH3-like isoform X7	4837	20	0
TCONS_00003426	sentrin-specific protease 7-like isoform X1	2923	20	0
TCONS_00003431	renin receptor	1824	20	0
TCONS_00003435	protein phosphatase 1 regulatory subunit 29-like	2745	20	0
TCONS_00003439	signal transducer and activator of transcription 1-alpha/beta-like isoform X1	4996	20	0
TCONS_00003440	signal transducer and activator of transcription 1-alpha/beta-like isoform X1	5396	20	0
TCONS_00003443	signal transducer and activator of transcription 1-alpha/beta-like isoform X1	5412	20	0
TCONS_00003444	formimidoyltransferase-cyclodeaminase	6708	20	0
TCONS_00003446	formimidoyltransferase-cyclodeaminase	2170	20	0
TCONS_00003453	UDP-glucuronosyltransferase 1-6-like isoform X1	2484	20	0
TCONS_00003454	UDP-glucuronosyltransferase 1-6-like isoform X1	2613	20	0
TCONS_00003455	UDP-glucuronosyltransferase 1-5-like isoform X1	3879	20	0
TCONS_00003456	histone-lysine N-methyltransferase PRDM9-like	2778	20	0
TCONS_00003457	histone-lysine N-methyltransferase PRDM9-like	3317	20	0
TCONS_00003459	histone-lysine N-methyltransferase PRDM9-like	2404	20	0
TCONS_00003461	histone-lysine N-methyltransferase PRDM9-like	2669	20	0
TCONS_00003462	histone-lysine N-methyltransferase PRDM9-like	3000	20	0
TCONS_00003465	histone-lysine N-methyltransferase PRDM9-like	2391	20	0
TCONS_00003472	poly [ADP-ribose] polymerase 2	2320	20	0
TCONS_00003473	poly [ADP-ribose] polymerase 2	2289	20	0
TCONS_00003474	poly [ADP-ribose] polymerase 2	2265	20	0
TCONS_00003476	epimerase family protein SDR39U1	2761	20	0
TCONS_00003477	leukotriene B4 receptor 1-like	1864	20	0
TCONS_00003479	myeloid-associated differentiation marker homolog	2410	20	0
TCONS_00003486	kelch-like protein 6	4367	20	0
TCONS_00003487	serine/threonine-protein kinase PAK 2-like isoform X1	3342	20	0
TCONS_00003488	serine/threonine-protein kinase PAK 2-like isoform X1	3355	20	0
TCONS_00003489	serine/threonine-protein kinase PAK 2-like isoform X1	3514	20	0
TCONS_00003492	serine/threonine-protein kinase PAK 2-like isoform X1	3527	20	0
TCONS_00003493	PWWP domain-containing protein MUM1-like	4628	20	0
TCONS_00003494	PWWP domain-containing protein MUM1-like	4667	20	0
TCONS_00003496	PWWP domain-containing protein MUM1-like	4090	20	0
TCONS_00003497	PWWP domain-containing protein MUM1-like	4177	20	0
TCONS_00003501	NAD kinase-like	5271	20	0
TCONS_00003502	NAD kinase-like	2249	20	0
TCONS_00003503	NAD kinase-like	1811	20	0
TCONS_00003512	KN motif and ankyrin repeat domain-containing protein 4-like isoform X1	6524	20	0
TCONS_00003513	KN motif and ankyrin repeat domain-containing protein 4-like isoform X1	6350	20	0
TCONS_00003516	tyrosine-protein kinase JAK1-like	4744	20	0
TCONS_00003517	tyrosine-protein kinase JAK1-like	4780	20	0
TCONS_00003536	annexin A13-like	2884	20	0
TCONS_00003537	annexin A13-like	2557	20	0
TCONS_00003538	choline-phosphate cytidylyltransferase A-like	2632	20	0
TCONS_00003539	choline-phosphate cytidylyltransferase A-like	2742	20	0
TCONS_00003540	choline-phosphate cytidylyltransferase A-like	2727	20	0
TCONS_00003541	choline-phosphate cytidylyltransferase A-like	2372	20	0
TCONS_00003542	probable G-protein coupled receptor 158	5818	20	0
TCONS_00003543	probable G-protein coupled receptor 158	4698	20	0
TCONS_00003544	5'-AMP-activated protein kinase subunit gamma-1-like isoform X1	3017	20	0
TCONS_00003545	5'-AMP-activated protein kinase subunit gamma-1-like isoform X1	3064	20	0
TCONS_00003549	5'-AMP-activated protein kinase subunit gamma-1-like isoform X1	3577	20	0
TCONS_00003551	deoxyribodipyrimidine photo-lyase-like	5231	20	0
TCONS_00003553	deoxyribodipyrimidine photo-lyase-like	6072	20	0
TCONS_00003556	TSC22 domain family protein 2 isoform X2	4887	20	0
TCONS_00003557	TSC22 domain family protein 2 isoform X1	5040	20	0
TCONS_00003560	alpha-2-HS-glycoprotein-like	1209	20	0
TCONS_00003562	alpha-2-HS-glycoprotein-like	1035	20	0
TCONS_00003564	complement factor H-like	1556	20	0
TCONS_00003572	parafibromin	1975	20	0
TCONS_00003573	parafibromin	3855	20	0
TCONS_00003575	60 kDa SS-A/Ro ribonucleoprotein	1666	20	0
TCONS_00003576	limb region 1 protein homolog	3347	20	0
TCONS_00003580	sonic hedgehog protein A-like	1275	20	0
TCONS_00003590	DDB1- and CUL4-associated factor 8	7277	20	0
TCONS_00003592	DDB1- and CUL4-associated factor 8	5647	20	0
TCONS_00003596	non-specific lipid-transfer protein	4521	20	0
TCONS_00003597	non-specific lipid-transfer protein	4516	20	0
TCONS_00003599	non-specific lipid-transfer protein	5092	20	0
TCONS_00003601	non-specific lipid-transfer protein	5020	20	0
TCONS_00003602	non-specific lipid-transfer protein	4634	20	0
TCONS_00003603	non-specific lipid-transfer protein	3832	20	0
TCONS_00003607	HORMA domain-containing protein 1-like	903	20	0
TCONS_00003613	importin-13-like isoform X1	8843	20	0
TCONS_00003614	importin-13-like isoform X1	8839	20	0
TCONS_00003619	meiotic recombination protein REC8 homolog	2388	20	0
TCONS_00003623	protein phosphatase 1L	1857	20	0
TCONS_00003625	protein phosphatase 1L	1605	20	0
TCONS_00003626	protein phosphatase 1L	2402	20	0
TCONS_00003627	protein phosphatase 1L	1609	20	0
TCONS_00003628	protein phosphatase 1L	1818	20	0
TCONS_00003637	glutamate-rich protein 6	2279	20	0
TCONS_00003639	PDZ domain-containing protein GIPC2	4437	20	0
TCONS_00003640	PDZ domain-containing protein GIPC2	1302	20	0
TCONS_00003642	dnaJ homolog subfamily B member 4	1707	20	0
TCONS_00003650	ubiquitin carboxyl-terminal hydrolase 33	3366	20	0
TCONS_00003651	ubiquitin carboxyl-terminal hydrolase 33	3187	20	0
TCONS_00003652	ubiquitin carboxyl-terminal hydrolase 33	3041	20	0
TCONS_00003655	ubiquitin carboxyl-terminal hydrolase 33	3113	20	0
TCONS_00003657	ubiquitin carboxyl-terminal hydrolase 33	2943	20	0
TCONS_00003664	procollagen C-endopeptidase enhancer 2-like	2928	20	0
TCONS_00003671	eukaryotic initiation factor 4A-II	2110	20	0
TCONS_00003673	Y+L amino acid transporter 2-like	2706	20	0
TCONS_00003674	receptor-interacting serine/threonine-protein kinase 2-like	5296	20	0
TCONS_00003675	receptor-interacting serine/threonine-protein kinase 2	5079	20	0
TCONS_00003676	receptor-interacting serine/threonine-protein kinase 2	2630	20	0
TCONS_00003690	uncharacterized oxidoreductase ZK1290.5-like isoform X1	849	20	0
TCONS_00003691	dual specificity protein phosphatase CDC14A-like	2903	20	0
TCONS_00003692	dual specificity protein phosphatase CDC14A-like	11933	20	0
TCONS_00003694	xenotropic and polytropic retrovirus receptor 1 homolog	4647	20	0
TCONS_00003695	xenotropic and polytropic retrovirus receptor 1 homolog	4312	20	0
TCONS_00003702	carboxyl-terminal PDZ ligand of neuronal nitric oxide synthase protein-like	3216	20	0
TCONS_00003704	BMP/retinoic acid-inducible neural-specific protein 3-like	2814	20	0
TCONS_00003709	WD repeat-containing protein 48 isoform X2	4361	20	0
TCONS_00003710	WD repeat-containing protein 48 isoform X1	5798	20	0
TCONS_00003711	WD repeat-containing protein 48 isoform X1	2223	20	0
TCONS_00003716	outer dense fiber protein 3-like protein 2	765	20	0
TCONS_00003720	cytokine receptor-like factor 1	3523	20	0
TCONS_00003722	activin receptor type-1-like	6662	20	0
TCONS_00003723	activin receptor type-1-like	6692	20	0
TCONS_00003726	ephrin type-A receptor 3-like	7140	20	0
TCONS_00003729	ephrin type-A receptor 3-like	8855	20	0
TCONS_00003730	ephrin type-A receptor 3-like	3859	20	0
TCONS_00003736	coiled-coil domain-containing protein 39	2928	20	0
TCONS_00003740	coiled-coil domain-containing protein 39	1811	20	0
TCONS_00003741	GTP-binding protein REM 2-like	4030	20	0
TCONS_00003749	capping protein, Arp2/3 and myosin-I linker protein 3-like isoform X1	5840	20	0
TCONS_00003756	tripartite motif-containing protein 16-like	2572	20	0
TCONS_00003769	cadherin-2A-like isoform X1	9973	20	0
TCONS_00003772	proteasome subunit beta type-5-like	1523	20	0
TCONS_00003778	nicotinamide/nicotinic acid mononucleotide adenylyltransferase 2	2451	20	0
TCONS_00003780	nicotinamide/nicotinic acid mononucleotide adenylyltransferase 2	1487	20	0
TCONS_00003815	probable G-protein coupled receptor 25	1215	20	0
TCONS_00003816	chromodomain-helicase-DNA-binding protein 8 isoform X1	8779	20	0
TCONS_00003821	chromodomain-helicase-DNA-binding protein 8	9675	20	0
TCONS_00003824	matrix metalloproteinase-14-like	4112	20	0
TCONS_00003825	matrix metalloproteinase-14-like	4302	20	0
TCONS_00003827	ras GTPase-activating protein nGAP isoform X5	3908	20	0
TCONS_00003828	ras GTPase-activating protein nGAP isoform X4	4798	20	0
TCONS_00003830	ras GTPase-activating protein nGAP isoform X1	5563	20	0
TCONS_00003833	serine/threonine-protein kinase PLK3-like	3151	20	0
TCONS_00003834	serine/threonine-protein kinase PLK3-like	3438	20	0
TCONS_00003846	tenascin-R isoform X1	9514	20	0
TCONS_00003848	E3 ubiquitin-protein ligase RFWD2-like	3344	20	0
TCONS_00003849	astrotactin-1 isoform X2	3872	20	0
TCONS_00003850	astrotactin-1 isoform X3	5198	20	0
TCONS_00003853	astrotactin-1 isoform X1	5248	20	0
TCONS_00003854	aspartate--tRNA ligase, mitochondrial	1790	20	0
TCONS_00003855	aspartate--tRNA ligase, mitochondrial	2482	20	0
TCONS_00003857	aspartate--tRNA ligase, mitochondrial	2476	20	0
TCONS_00003862	kelch-like protein 20	2853	20	0
TCONS_00003864	kelch-like protein 20	3037	20	0
TCONS_00003865	kinesin-like protein KIF2C isoform X1	4268	20	0
TCONS_00003866	kinesin-like protein KIF2C isoform X1	3984	20	0
TCONS_00003867	kinesin-like protein KIF2C isoform X2	3981	20	0
TCONS_00003868	kinesin-like protein KIF2C isoform X2	4054	20	0
TCONS_00003869	kinesin-like protein KIF2C isoform X2	4081	20	0
TCONS_00003876	sodium- and chloride-dependent glycine transporter 1-like isoform X1	7918	20	0
TCONS_00003877	sodium- and chloride-dependent glycine transporter 1-like isoform X2	8051	20	0
TCONS_00003879	actinodin2 precursor	1961	20	0
TCONS_00003882	reticulophagy receptor FAM134B-like	3055	20	0
TCONS_00003883	reticulophagy receptor FAM134B-like	3119	20	0
TCONS_00003884	reticulophagy receptor FAM134B-like	2688	20	0
TCONS_00003910	amphiphysin isoform X1	1198	20	0
TCONS_00003911	protein FAM49B-like	1357	20	0
TCONS_00003912	protein FAM49B-like	1979	20	0
TCONS_00003914	arf-GAP with SH3 domain, ANK repeat and PH domain-containing protein 1-like isoform X1	5488	20	0
TCONS_00003915	arf-GAP with SH3 domain, ANK repeat and PH domain-containing protein 1-like isoform X1	5509	20	0
TCONS_00003916	arf-GAP with SH3 domain, ANK repeat and PH domain-containing protein 1-like isoform X1	5592	20	0
TCONS_00003919	nucleolar transcription factor 1-A-like isoform X8	4267	20	0
TCONS_00003920	nucleolar transcription factor 1-A-like isoform X8	2977	20	0
TCONS_00003921	nucleolar transcription factor 1-A-like isoform X8	2957	20	0
TCONS_00003922	nucleolar transcription factor 1-A-like isoform X8	4287	20	0
TCONS_00003923	nucleolar transcription factor 1-A-like isoform X8	2891	20	0
TCONS_00003924	nucleolar transcription factor 1-A-like isoform X8	4310	20	0
TCONS_00003926	nucleolar transcription factor 1-A-like isoform X8	4397	20	0
TCONS_00003927	nucleolar transcription factor 1-A-like isoform X8	2877	20	0
TCONS_00003928	anion exchange protein 2	5912	20	0
TCONS_00003929	anion exchange protein 2	6260	20	0
TCONS_00003930	anion exchange protein 2	6324	20	0
TCONS_00003931	anion exchange protein 2	5876	20	0
TCONS_00003932	tetratricopeptide repeat protein 19, mitochondrial	1984	20	0
TCONS_00003934	tetratricopeptide repeat protein 19, mitochondrial	2287	20	0
TCONS_00003938	ATP-binding cassette sub-family F member 2	3140	20	0
TCONS_00003940	ATP-binding cassette sub-family F member 2	3197	20	0
TCONS_00003944	SWI/SNF-related matrix-associated actin-dependent regulator of chromatin subfamily D member 3-like isoform X1	3748	20	0
TCONS_00003945	SWI/SNF-related matrix-associated actin-dependent regulator of chromatin subfamily D member 3-like isoform X2	3580	20	0
TCONS_00003946	SWI/SNF-related matrix-associated actin-dependent regulator of chromatin subfamily D member 3-like isoform X3	4239	20	0
TCONS_00003953	fas-activated serine/threonine kinase	7310	20	0
TCONS_00003955	fas-activated serine/threonine kinase	7483	20	0
TCONS_00003957	poly(U)-binding-splicing factor PUF60-like isoform X1	7426	20	0
TCONS_00003958	poly(U)-binding-splicing factor PUF60-like isoform X1	9416	20	0
TCONS_00003959	poly(U)-binding-splicing factor PUF60-like isoform X1	7443	20	0
TCONS_00003961	poly(U)-binding-splicing factor PUF60-like isoform X1	3450	20	0
TCONS_00003962	nuclear receptor-binding protein 2-like	4730	20	0
TCONS_00003963	nuclear receptor-binding protein 2-like	5125	20	0
TCONS_00003964	nuclear receptor-binding protein 2-like	2518	20	0
TCONS_00003966	phakinin	2000	20	0
TCONS_00003967	phakinin	1293	20	0
TCONS_00003970	serine/threonine-protein kinase PRP4 homolog	7523	20	0
TCONS_00003971	serine/threonine-protein kinase PRP4 homolog	8026	20	0
TCONS_00003974	serine/threonine-protein kinase PRP4 homolog	5439	20	0
TCONS_00003975	serine/threonine-protein kinase PRP4 homolog	4158	20	0
TCONS_00003978	atypical chemokine receptor 4-like	1776	20	0
TCONS_00003984	MAM and LDL-receptor class A domain-containing protein 1-like	5146	20	0
TCONS_00003989	MAM and LDL-receptor class A domain-containing protein 1-like	8098	20	0
TCONS_00003994	MAM and LDL-receptor class A domain-containing protein 1-like	8213	20	0
TCONS_00003999	voltage-dependent L-type calcium channel subunit beta-3-like isoform X1	3402	20	0
TCONS_00004009	signal transducing adapter molecule 1	2096	20	0
TCONS_00004010	signal transducing adapter molecule 1	2379	20	0
TCONS_00004011	collectin-12-like	5539	20	0
TCONS_00004012	collectin-12-like	3732	20	0
TCONS_00004013	tyrosine-protein kinase yes	4176	20	0
TCONS_00004014	tyrosine-protein kinase yes	4696	20	0
TCONS_00004015	tyrosine-protein kinase yes	3630	20	0
TCONS_00004025	phosphatidate phosphatase LPIN2-like isoform X1	5692	20	0
TCONS_00004030	M-protein, striated muscle-like	4370	20	0
TCONS_00004033	M-protein, striated muscle-like	5586	20	0
TCONS_00004034	M-protein, striated muscle-like	5655	20	0
TCONS_00004036	M-protein, striated muscle-like	5830	20	0
TCONS_00004037	M-protein, striated muscle-like	5595	20	0
TCONS_00004047	delta-type opioid receptor-like	2919	20	0
TCONS_00004049	V-type proton ATPase subunit H isoform X2	1938	20	0
TCONS_00004050	V-type proton ATPase subunit H isoform X1	1992	20	0
TCONS_00004051	V-type proton ATPase subunit H isoform X2	2041	20	0
TCONS_00004053	transcription elongation factor A protein 1 isoform X2	1909	20	0
TCONS_00004059	E3 ubiquitin-protein ligase MARCH6	5379	20	0
TCONS_00004061	E3 ubiquitin-protein ligase MARCH6	5116	20	0
TCONS_00004062	E3 ubiquitin-protein ligase MARCH6	5975	20	0
TCONS_00004063	E3 ubiquitin-protein ligase MARCH6	3369	20	0
TCONS_00004072	kinesin-like protein KIF9 isoform X1	3586	20	0
TCONS_00004074	GRB2-associated and regulator of MAPK protein 1	2748	20	0
TCONS_00004076	GRB2-associated and regulator of MAPK protein 1	4749	20	0
TCONS_00004079	diphthamide biosynthesis protein 2	3029	20	0
TCONS_00004082	diphthamide biosynthesis protein 2	1915	20	0
TCONS_00004084	mitochondrial calcium uniporter regulator 1-like	1415	20	0
TCONS_00004085	SWI/SNF-related matrix-associated actin-dependent regulator of chromatin subfamily D member 3 isoform X1	5447	20	0
TCONS_00004086	SWI/SNF-related matrix-associated actin-dependent regulator of chromatin subfamily D member 3 isoform X1	5437	20	0
TCONS_00004087	SWI/SNF-related matrix-associated actin-dependent regulator of chromatin subfamily D member 3 isoform X1	5528	20	0
TCONS_00004089	SWI/SNF-related matrix-associated actin-dependent regulator of chromatin subfamily D member 3 isoform X2	5519	20	0
TCONS_00004093	transcriptional repressor NF-X1 isoform X1	3487	20	0
TCONS_00004102	MAM and LDL-receptor class A domain-containing protein 1	2481	20	0
TCONS_00004104	MAM and LDL-receptor class A domain-containing protein 1	6898	20	0
TCONS_00004105	MAM and LDL-receptor class A domain-containing protein 1	6414	20	0
TCONS_00004112	voltage-dependent L-type calcium channel subunit beta-2 isoform X1	4985	20	0
TCONS_00004113	voltage-dependent L-type calcium channel subunit beta-1-like isoform X1	4391	20	0
TCONS_00004115	voltage-dependent L-type calcium channel subunit beta-2 isoform X2	2948	20	0
TCONS_00004116	zinc transporter ZIP12 isoform X1	1249	20	0
TCONS_00004119	macrophage mannose receptor 1 isoform X2	2467	20	0
TCONS_00004120	macrophage mannose receptor 1 isoform X2	5414	20	0
TCONS_00004124	collectin-12	5691	20	0
TCONS_00004126	mitochondrial enolase superfamily member 1	1874	20	0
TCONS_00004131	methyltransferase-like protein 4	1546	20	0
TCONS_00004133	methyltransferase-like protein 4	1316	20	0
TCONS_00004138	myomesin-1 isoform X1	5728	20	0
TCONS_00004139	myomesin-1 isoform X6	5051	20	0
TCONS_00004140	myomesin-1 isoform X1	5571	20	0
TCONS_00004145	acyl-protein thioesterase 1	1719	20	0
TCONS_00004146	acyl-protein thioesterase 1	1742	20	0
TCONS_00004148	acyl-protein thioesterase 1	1719	20	0
TCONS_00004149	acyl-protein thioesterase 1	1744	20	0
TCONS_00004150	acyl-protein thioesterase 1	1475	20	0
TCONS_00004151	kinesin-like protein KIF20A	2565	20	0
TCONS_00004155	zinc finger protein PLAG1	5203	20	0
TCONS_00004157	epidermal retinol dehydrogenase 2-like	2775	20	0
TCONS_00004158	proenkephalin-A	1388	20	0
TCONS_00004159	gamma-glutamyl hydrolase-like	1396	20	0
TCONS_00004160	gamma-glutamyl hydrolase-like	1259	20	0
TCONS_00004161	gamma-glutamyl hydrolase-like	1398	20	0
TCONS_00004162	calcium/calmodulin-dependent protein kinase type II delta 1 chain isoform X1	8796	20	0
TCONS_00004163	calcium/calmodulin-dependent protein kinase type II delta 1 chain isoform X10	8083	20	0
TCONS_00004166	calcium/calmodulin-dependent protein kinase type II delta 1 chain isoform X2	3546	20	0
TCONS_00004173	cGMP-specific 3',5'-cyclic phosphodiesterase isoform X1	3585	20	0
TCONS_00004176	endosialin-like	3353	20	0
TCONS_00004177	CAAX prenyl protease 2	5065	20	0
TCONS_00004183	tyrosine-protein kinase receptor TYRO3-like	3283	20	0
TCONS_00004184	EH domain-binding protein 1-like protein 1 isoform X4	11409	20	0
TCONS_00004185	EH domain-binding protein 1-like protein 1 isoform X4	10928	20	0
TCONS_00004186	EH domain-binding protein 1-like protein 1 isoform X4	12875	20	0
TCONS_00004188	EH domain-binding protein 1-like protein 1 isoform X4	5988	20	0
TCONS_00004189	EH domain-binding protein 1-like protein 1 isoform X2	4038	20	0
TCONS_00004191	TAF6-like RNA polymerase II p300/CBP-associated factor-associated factor 65 kDa subunit 6L	2547	20	0
TCONS_00004192	TAF6-like RNA polymerase II p300/CBP-associated factor-associated factor 65 kDa subunit 6L	3159	20	0
TCONS_00004194	TAF6-like RNA polymerase II p300/CBP-associated factor-associated factor 65 kDa subunit 6L	2478	20	0
TCONS_00004197	metastasis-associated protein MTA2-like	3756	20	0
TCONS_00004201	metastasis-associated protein MTA2 isoform X1	4223	20	0
TCONS_00004202	metastasis-associated protein MTA2-like	4033	20	0
TCONS_00004203	metastasis-associated protein MTA2-like	3456	20	0
TCONS_00004204	echinoderm microtubule-associated protein-like 3 isoform X1	3303	20	0
TCONS_00004205	echinoderm microtubule-associated protein-like 3 isoform X1	3633	20	0
TCONS_00004207	echinoderm microtubule-associated protein-like 3 isoform X2	3573	20	0
TCONS_00004208	echinoderm microtubule-associated protein-like 3 isoform X1	4030	20	0
TCONS_00004210	uncharacterized protein LOC113657524	5283	20	0
TCONS_00004215	uncharacterized protein LOC113657524	6963	20	0
TCONS_00004219	reticulon-3-like isoform X1	3414	20	0
TCONS_00004225	regulator of G-protein signaling 12-like	4601	20	0
TCONS_00004226	regulator of G-protein signaling 12-like	5923	20	0
TCONS_00004229	E3 ubiquitin-protein ligase DTX4-like	3960	20	0
TCONS_00004230	E3 ubiquitin-protein ligase DTX4-like	3910	20	0
TCONS_00004236	nectin-4-like isoform X1	4182	20	0
TCONS_00004241	tRNA methyltransferase 10 homolog A	1184	20	0
TCONS_00004245	tRNA methyltransferase 10 homolog A	1462	20	0
TCONS_00004252	uncharacterized protein C4orf54 homolog	9006	20	0
TCONS_00004254	protein AF-9 isoform X1	3375	20	0
TCONS_00004255	protein AF-9 isoform X1	3500	20	0
TCONS_00004260	kin of IRRE-like protein 1 isoform X1	6496	20	0
TCONS_00004261	kin of IRRE-like protein 1 isoform X2	6290	20	0
TCONS_00004267	interleukin-13 receptor subunit alpha-1-like	1999	20	0
TCONS_00004268	dedicator of cytokinesis protein 11 isoform X1	4264	20	0
TCONS_00004270	dedicator of cytokinesis protein 11 isoform X2	6679	20	0
TCONS_00004271	netrin-4	2672	20	0
TCONS_00004276	netrin-4	2531	20	0
TCONS_00004277	netrin-4	2654	20	0
TCONS_00004278	netrin-4	2171	20	0
TCONS_00004279	RPA-related protein RADX-like	6324	20	0
TCONS_00004282	RPA-related protein RADX-like	2572	20	0
TCONS_00004288	zinc finger and SCAN domain-containing protein 5B-like isoform X1	2609	20	0
TCONS_00004297	solute carrier family 2, facilitated glucose transporter member 4	4784	20	0
TCONS_00004298	solute carrier family 2, facilitated glucose transporter member 4	1768	20	0
TCONS_00004299	carboxypeptidase Z	5770	20	0
TCONS_00004300	carboxypeptidase Z	2692	20	0
TCONS_00004302	probable tRNA (uracil-O(2)-)-methyltransferase	3465	20	0
TCONS_00004304	probable tRNA (uracil-O(2)-)-methyltransferase	2812	20	0
TCONS_00004305	ethanolamine-phosphate phospho-lyase	3926	20	0
TCONS_00004308	ethanolamine-phosphate phospho-lyase	3992	20	0
TCONS_00004310	ethanolamine-phosphate phospho-lyase	7884	20	0
TCONS_00004329	cytosolic beta-glucosidase-like	3217	20	0
TCONS_00004333	protein transport protein Sec24D-like	7038	20	0
TCONS_00004334	protein transport protein Sec24D-like	4927	20	0
TCONS_00004337	rap1 GTPase-GDP dissociation stimulator 1 isoform X1	3804	20	0
TCONS_00004338	rap1 GTPase-GDP dissociation stimulator 1 isoform X1	3545	20	0
TCONS_00004339	rap1 GTPase-GDP dissociation stimulator 1 isoform X3	4534	20	0
TCONS_00004342	rap1 GTPase-GDP dissociation stimulator 1 isoform X1	4681	20	0
TCONS_00004343	rap1 GTPase-GDP dissociation stimulator 1 isoform X3	3511	20	0
TCONS_00004344	rap1 GTPase-GDP dissociation stimulator 1 isoform X1	3740	20	0
TCONS_00004345	rap1 GTPase-GDP dissociation stimulator 1 isoform X3	1822	20	0
TCONS_00004356	putative nuclease HARBI1	1217	20	0
TCONS_00004359	non-receptor tyrosine-protein kinase TNK1	3684	20	0
TCONS_00004362	butyrophilin subfamily 3 member A1-like	1968	20	0
TCONS_00004364	zonadhesin-like	9249	20	0
TCONS_00004365	zonadhesin-like	9404	20	0
TCONS_00004368	zonadhesin-like	6821	20	0
TCONS_00004369	zonadhesin-like	6831	20	0
TCONS_00004371	IgGFc-binding protein-like	13243	20	0
TCONS_00004375	neurosecretory protein VGF-like	3912	20	0
TCONS_00004380	histidine N-acetyltransferase-like isoform X1	1593	20	0
TCONS_00004383	probable N-acetyltransferase 16	5927	20	0
TCONS_00004384	probable N-acetyltransferase 16	5777	20	0
TCONS_00004393	arachidonate 12-lipoxygenase, 12S-type-like isoform X1	4778	20	0
TCONS_00004394	arachidonate 12-lipoxygenase, 12S-type-like isoform X1	4632	20	0
TCONS_00004395	arachidonate 12-lipoxygenase, 12S-type-like isoform X1	4577	20	0
TCONS_00004396	proline-, glutamic acid- and leucine-rich protein 1-like	4682	20	0
TCONS_00004398	arrestin red cell-like	4150	20	0
TCONS_00004399	arrestin red cell-like	4195	20	0
TCONS_00004400	arrestin red cell-like	3890	20	0
TCONS_00004402	myotubularin-related protein 1 isoform X1	3187	20	0
TCONS_00004403	myotubularin-related protein 1 isoform X1	3640	20	0
TCONS_00004410	myotubularin isoform X1	7066	20	0
TCONS_00004412	myotubularin-related protein 1 isoform X1	2508	20	0
TCONS_00004413	myotubularin isoform X1	3666	20	0
TCONS_00004416	mastermind-like domain-containing protein 1	4508	20	0
TCONS_00004417	E3 ubiquitin-protein ligase TRIM39-like isoform X1	2836	20	0
TCONS_00004419	cytochrome P450 26B1	4221	20	0
TCONS_00004420	exocyst complex component 6B	3889	20	0
TCONS_00004422	glyoxal reductase-like	3141	20	0
TCONS_00004425	serine/threonine-protein phosphatase 2A 56 kDa regulatory subunit beta isoform	7690	20	0
TCONS_00004426	serine/threonine-protein phosphatase 2A 56 kDa regulatory subunit beta isoform	3182	20	0
TCONS_00004436	galactosylgalactosylxylosylprotein 3-beta-glucuronosyltransferase 3	3884	20	0
TCONS_00004437	galactosylgalactosylxylosylprotein 3-beta-glucuronosyltransferase 3	5566	20	0
TCONS_00004438	galactosylgalactosylxylosylprotein 3-beta-glucuronosyltransferase 3	5139	20	0
TCONS_00004439	galactosylgalactosylxylosylprotein 3-beta-glucuronosyltransferase 3	5197	20	0
TCONS_00004440	galactosylgalactosylxylosylprotein 3-beta-glucuronosyltransferase 3	4257	20	0
TCONS_00004442	serine/threonine-protein kinase MARK2 isoform X8	5769	20	0
TCONS_00004445	serine/threonine-protein kinase MARK2 isoform X2	9831	20	0
TCONS_00004447	serine/threonine-protein kinase MARK2 isoform X5	7219	20	0
TCONS_00004449	protein Shroom4 isoform X2	2787	20	0
TCONS_00004452	protein Shroom4 isoform X2	6376	20	0
TCONS_00004453	protein Shroom4 isoform X2	6793	20	0
TCONS_00004456	chromodomain-helicase-DNA-binding protein 3 isoform X3	8352	20	0
TCONS_00004457	chromodomain-helicase-DNA-binding protein 3 isoform X3	9290	20	0
TCONS_00004458	chromodomain-helicase-DNA-binding protein 3 isoform X3	8767	20	0
TCONS_00004459	chromodomain-helicase-DNA-binding protein 3 isoform X3	8910	20	0
TCONS_00004460	chromodomain-helicase-DNA-binding protein 3 isoform X2	6585	20	0
TCONS_00004463	dnaJ homolog subfamily C member 3-like	3496	20	0
TCONS_00004468	transmembrane protein 151B-like	4630	20	0
TCONS_00004469	transmembrane protein 151B-like	5044	20	0
TCONS_00004470	crossover junction endonuclease MUS81 isoform X1	3049	20	0
TCONS_00004472	crossover junction endonuclease MUS81 isoform X1	2667	20	0
TCONS_00004473	crossover junction endonuclease MUS81 isoform X1	2514	20	0
TCONS_00004474	putative transcription factor Ovo-like 1	2443	20	0
TCONS_00004483	triokinase/FMN cyclase	5222	20	0
TCONS_00004486	triokinase/FMN cyclase	3012	20	0
TCONS_00004487	triokinase/FMN cyclase	2464	20	0
TCONS_00004488	triokinase/FMN cyclase	2385	20	0
TCONS_00004489	triokinase/FMN cyclase	2406	20	0
TCONS_00004494	Y+L amino acid transporter 1	3068	20	0
TCONS_00004495	sal-like protein 4	5176	20	0
TCONS_00004496	sal-like protein 4	3361	20	0
TCONS_00004497	tetratricopeptide repeat protein 5	1588	20	0
TCONS_00004500	serine protease HTRA3	2837	20	0
TCONS_00004503	SH3 domain and tetratricopeptide repeat-containing protein 1 isoform X1	5440	20	0
TCONS_00004504	SH3 domain and tetratricopeptide repeat-containing protein 1 isoform X1	3963	20	0
TCONS_00004505	phospholipase A-2-activating protein	4978	20	0
TCONS_00004506	phospholipase A-2-activating protein	2627	20	0
TCONS_00004508	cholecystokinin receptor type A	3358	20	0
TCONS_00004518	arf-GAP with Rho-GAP domain, ANK repeat and PH domain-containing protein 2	6300	20	0
TCONS_00004522	arf-GAP with Rho-GAP domain, ANK repeat and PH domain-containing protein 2	6536	20	0
TCONS_00004524	progestin and adipoQ receptor family member 9-like	5259	20	0
TCONS_00004525	disintegrin and metalloproteinase domain-containing protein 33-like	3587	20	0
TCONS_00004526	disintegrin and metalloproteinase domain-containing protein 33-like	3454	20	0
TCONS_00004532	NACHT and WD repeat domain-containing protein 2 isoform X1	7363	20	0
TCONS_00004542	sodium/calcium exchanger 1-like	6438	20	0
TCONS_00004543	heat shock 70 kDa protein 12B-like	6250	20	0
TCONS_00004545	heat shock 70 kDa protein 12B-like	2918	20	0
TCONS_00004546	N-acetyl-D-glucosamine kinase	1506	20	0
TCONS_00004550	N-acetyl-D-glucosamine kinase	1599	20	0
TCONS_00004552	N-acetyl-D-glucosamine kinase	1260	20	0
TCONS_00004556	meiosis 1 arrest protein	2305	20	0
TCONS_00004570	B-cell CLL/lymphoma 6 member B protein-like	3181	20	0
TCONS_00004579	arf-GAP with coiled-coil, ANK repeat and PH domain-containing protein 1-like	6328	20	0
TCONS_00004580	arf-GAP with coiled-coil, ANK repeat and PH domain-containing protein 1-like	5979	20	0
TCONS_00004582	arf-GAP with coiled-coil, ANK repeat and PH domain-containing protein 1-like	9205	20	0
TCONS_00004583	arf-GAP with coiled-coil, ANK repeat and PH domain-containing protein 1-like	3329	20	0
TCONS_00004587	netrin-1-like	4383	20	0
TCONS_00004593	ubiquitin carboxyl-terminal hydrolase 12-like	4021	20	0
TCONS_00004594	ubiquitin carboxyl-terminal hydrolase 12-like	4033	20	0
TCONS_00004620	serpin H1-like	1704	20	0
TCONS_00004623	serpin H1-like	1780	20	0
TCONS_00004624	serpin H1-like	1614	20	0
TCONS_00004630	telomerase Cajal body protein 1	2583	20	0
TCONS_00004631	telomerase Cajal body protein 1	2576	20	0
TCONS_00004632	telomerase Cajal body protein 1	2900	20	0
TCONS_00004635	telomerase Cajal body protein 1	2709	20	0
TCONS_00004636	GRB10-interacting GYF protein 1 isoform X1	9593	20	0
TCONS_00004637	GRB10-interacting GYF protein 1 isoform X1	9619	20	0
TCONS_00004638	GRB10-interacting GYF protein 1	9622	20	0
TCONS_00004639	GRB10-interacting GYF protein 1	9833	20	0
TCONS_00004662	E3 ubiquitin-protein ligase TRIM39-like isoform X1	1174	20	0
TCONS_00004667	tumor necrosis factor ligand superfamily member 10-like	5066	20	0
TCONS_00004671	cysteine and histidine-rich domain-containing protein 1-like	1913	20	0
TCONS_00004673	phosphatidylinositol-binding clathrin assembly protein-like isoform X2	8113	20	0
TCONS_00004674	phosphatidylinositol-binding clathrin assembly protein-like isoform X2	9399	20	0
TCONS_00004676	phosphatidylinositol-binding clathrin assembly protein-like isoform X3	9288	20	0
TCONS_00004677	phosphatidylinositol-binding clathrin assembly protein-like isoform X3	9264	20	0
TCONS_00004698	E3 ubiquitin-protein ligase TRIM39-like isoform X1	1059	20	0
TCONS_00004701	protein O-GlcNAcase-like isoform X1	5288	20	0
TCONS_00004709	zinc fingers and homeoboxes protein 3-like isoform X3	4306	20	0
TCONS_00004712	LIM domain-containing protein ajuba-like	3898	20	0
TCONS_00004715	LIM domain-containing protein ajuba-like	2121	20	0
TCONS_00004716	matrix metalloproteinase-14-like	3867	20	0
TCONS_00004717	matrix metalloproteinase-14-like	3486	20	0
TCONS_00004722	E3 ubiquitin-protein ligase TRIM39-like	2508	20	0
TCONS_00004738	butyrophilin subfamily 1 member A1-like	1015	20	0
TCONS_00004746	large neutral amino acids transporter small subunit 2-like	4844	20	0
TCONS_00004747	large neutral amino acids transporter small subunit 2-like	3532	20	0
TCONS_00004749	prostaglandin reductase 1-like	1174	20	0
TCONS_00004754	N-acetylaspartate synthetase	6672	20	0
TCONS_00004760	fatty-acid amide hydrolase 2	1660	20	0
TCONS_00004761	fatty-acid amide hydrolase 2-A-like	1981	20	0
TCONS_00004762	phosphatidylinositol 3-kinase catalytic subunit type 3 isoform X1	2866	20	0
TCONS_00004763	phosphatidylinositol 3-kinase catalytic subunit type 3 isoform X2	3673	20	0
TCONS_00004764	phosphatidylinositol 3-kinase catalytic subunit type 3 isoform X1	3546	20	0
TCONS_00004765	RAB6A-GEF complex partner protein 2	2120	20	0
TCONS_00004766	RAB6A-GEF complex partner protein 2	1966	20	0
TCONS_00004778	H(+)/Cl(-) exchange transporter 3 isoform X1	5489	20	0
TCONS_00004780	H(+)/Cl(-) exchange transporter 3 isoform X6	5693	20	0
TCONS_00004781	H(+)/Cl(-) exchange transporter 3 isoform X2	5840	20	0
TCONS_00004782	H(+)/Cl(-) exchange transporter 3 isoform X4	5260	20	0
TCONS_00004784	H(+)/Cl(-) exchange transporter 3 isoform X1	5624	20	0
TCONS_00004788	nitrilase homolog 1	2283	20	0
TCONS_00004789	nitrilase homolog 1	1949	20	0
TCONS_00004792	ras and Rab interactor 3-like	3698	20	0
TCONS_00004796	galactose-3-O-sulfotransferase 3	3474	20	0
TCONS_00004800	alpha-actinin-3	4803	20	0
TCONS_00004801	alpha-actinin-3	4757	20	0
TCONS_00004802	alpha-actinin-3	4992	20	0
TCONS_00004803	alpha-actinin-3	4140	20	0
TCONS_00004806	RNA-binding protein 4-like isoform X1	7173	20	0
TCONS_00004808	RNA-binding protein 4-like isoform X2	7501	20	0
TCONS_00004809	copper chaperone for superoxide dismutase	2275	20	0
TCONS_00004822	splicing factor 3B subunit 2	8263	20	0
TCONS_00004824	splicing factor 3B subunit 2	8518	20	0
TCONS_00004825	splicing factor 3B subunit 2	7495	20	0
TCONS_00004830	SLAM family member 9-like	1704	20	0
TCONS_00004833	purine nucleoside phosphorylase-like	1458	20	0
TCONS_00004882	T-lymphocyte surface antigen Ly-9-like isoform X2	1425	20	0
TCONS_00004889	rho guanine nucleotide exchange factor 11 isoform X4	8636	20	0
TCONS_00004892	rho guanine nucleotide exchange factor 11 isoform X4	8757	20	0
TCONS_00004893	rho guanine nucleotide exchange factor 11 isoform X6	4257	20	0
TCONS_00004902	adhesion G protein-coupled receptor L2-like isoform X1	6396	20	0
TCONS_00004903	adhesion G protein-coupled receptor L2-like isoform X5	5495	20	0
TCONS_00004908	zinc finger protein 830	1426	20	0
TCONS_00004920	dentin sialophosphoprotein-like	6123	20	0
TCONS_00004921	dentin sialophosphoprotein-like	5003	20	0
TCONS_00004922	ATP-binding cassette sub-family F member 3	2658	20	0
TCONS_00004928	voltage-dependent R-type calcium channel subunit alpha-1E-like	8380	20	0
TCONS_00004931	voltage-dependent R-type calcium channel subunit alpha-1E-like	7669	20	0
TCONS_00004937	oxysterol-binding protein-related protein 1-like isoform X1	1449	20	0
TCONS_00004939	oxysterol-binding protein-related protein 1-like isoform X1	2947	20	0
TCONS_00004941	oxysterol-binding protein-related protein 1-like isoform X1	3072	20	0
TCONS_00004946	zinc finger protein 521 isoform X2	5322	20	0
TCONS_00004948	zinc finger protein 521 isoform X1	5630	20	0
TCONS_00004953	zinc finger protein 521 isoform X5	4090	20	0
TCONS_00004965	BTB/POZ domain-containing protein KCTD1 isoform X1	1178	20	0
TCONS_00004966	BTB/POZ domain-containing protein KCTD1 isoform X2	2075	20	0
TCONS_00004969	cadherin-2-like isoform X2	3322	20	0
TCONS_00004970	cadherin-2	4074	20	0
TCONS_00004972	cadherin-2-like isoform X1	4621	20	0
TCONS_00004973	cadherin-2-like isoform X1	4688	20	0
TCONS_00004974	cadherin-2-like isoform X1	3030	20	0
TCONS_00004991	macrophage mannose receptor 1-like	1450	20	0
TCONS_00005001	ranBP-type and C3HC4-type zinc finger-containing protein 1-like	4588	20	0
TCONS_00005002	ranBP-type and C3HC4-type zinc finger-containing protein 1-like	4365	20	0
TCONS_00005003	sharpin	4186	20	0
TCONS_00005004	sharpin	1890	20	0
TCONS_00005005	glycosylphosphatidylinositol anchor attachment 1 protein	2512	20	0
TCONS_00005006	glycosylphosphatidylinositol anchor attachment 1 protein isoform X1	2457	20	0
TCONS_00005016	ATPase WRNIP1	3043	20	0
TCONS_00005017	ATPase WRNIP1	2464	20	0
TCONS_00005025	forkhead box C1-A	2006	20	0
TCONS_00005026	forkhead box protein F2-like isoform X1	1173	20	0
TCONS_00005027	forkhead box protein F2-like isoform X1	1240	20	0
TCONS_00005028	forkhead box protein Q1-like	1640	20	0
TCONS_00005030	interferon regulatory factor 4-like	3602	20	0
TCONS_00005033	interferon regulatory factor 4-like	3656	20	0
TCONS_00005039	insulin-like growth factor-binding protein 3	1160	20	0
TCONS_00005043	tensin-3 isoform X1	5874	20	0
TCONS_00005045	tensin-3 isoform X1	6615	20	0
TCONS_00005049	carboxypeptidase N subunit 2-like	3068	20	0
TCONS_00005051	angiopoietin-related protein 1-like	5213	20	0
TCONS_00005052	angiopoietin-related protein 1-like	3993	20	0
TCONS_00005061	ubiquitin-protein ligase E3C	2356	20	0
TCONS_00005079	E3 ubiquitin/ISG15 ligase TRIM25-like	3679	20	0
TCONS_00005092	tripartite motif-containing protein 16-like	3076	20	0
TCONS_00005095	tripartite motif-containing protein 16-like	3515	20	0
TCONS_00005097	tripartite motif-containing protein 16-like	2695	20	0
TCONS_00005099	E3 ubiquitin/ISG15 ligase TRIM25-like	4436	20	0
TCONS_00005104	histone-lysine N-methyltransferase SETD1A-like	3359	20	0
TCONS_00005105	histone-lysine N-methyltransferase SETD1A-like	3175	20	0
TCONS_00005106	histone-lysine N-methyltransferase SETD1A-like	3269	20	0
TCONS_00005109	complement component C8 beta chain	2450	20	0
TCONS_00005110	complement component C8 beta chain	1701	20	0
TCONS_00005115	zinc finger protein 354A-like	2655	20	0
TCONS_00005117	zinc finger protein 354A-like	2303	20	0
TCONS_00005118	zinc finger and BTB domain-containing protein 17-like	1947	20	0
TCONS_00005121	SUN domain-containing ossification factor-like isoform X1	3019	20	0
TCONS_00005122	SUN domain-containing ossification factor-like isoform X1	3018	20	0
TCONS_00005136	zinc finger protein 501-like isoform X1	3007	20	0
TCONS_00005141	zinc finger protein 501-like isoform X1	3389	20	0
TCONS_00005145	desmoplakin isoform X2	4363	20	0
TCONS_00005146	desmoplakin isoform X1	5697	20	0
TCONS_00005147	tubulin beta-2A chain-like isoform X2	2861	20	0
TCONS_00005159	zinc finger MYM-type protein 1-like	2440	20	0
TCONS_00005165	DIS3-like exonuclease 2	2960	20	0
TCONS_00005168	mesoderm induction early response protein 1 isoform X1	2639	20	0
TCONS_00005182	putative transferase CAF17, mitochondrial	2398	20	0
TCONS_00005192	butyrophilin subfamily 1 member A1-like	1676	20	0
TCONS_00005195	uncharacterized protein LOC113663550	4563	20	0
TCONS_00005207	leucine-rich repeat flightless-interacting protein 1-like isoform X1	2894	20	0
TCONS_00005219	zinc finger protein 850-like isoform X2	3493	20	0
TCONS_00005220	gastrula zinc finger protein XlCGF57.1-like	2405	20	0
TCONS_00005222	zinc finger protein 850-like	4295	20	0
TCONS_00005223	zinc finger protein 850-like	3374	20	0
TCONS_00005224	rho-associated protein kinase 1 isoform X2	2447	20	0
TCONS_00005228	zinc finger protein OZF-like isoform X2	1940	20	0
TCONS_00005234	TBC1 domain family member 14 isoform X1	3552	20	0
TCONS_00005235	uncharacterized protein KIAA0232 homolog isoform X1	5981	20	0
TCONS_00005239	GREB1-like protein isoform X1	3736	20	0
TCONS_00005240	GREB1-like protein isoform X1	9186	20	0
TCONS_00005257	WD repeat-containing protein 60 isoform X3	2163	20	0
TCONS_00005286	receptor-type tyrosine-protein phosphatase N2-like	1683	20	0
TCONS_00005315	Fc receptor-like protein 5	2250	20	0
TCONS_00005320	nucleolar MIF4G domain-containing protein 1	3084	20	0
TCONS_00005635	SLIT and NTRK-like protein 3	2824	20	0
TCONS_00005836	protein phosphatase 1 regulatory subunit 15A-like	1926	20	0
TCONS_00005940	interferon-induced very large GTPase 1-like	1852	20	0
TCONS_00006223	protein MON2 homolog isoform X2	6119	20	0
TCONS_00006224	protein MON2 homolog isoform X4	3678	20	0
TCONS_00006225	protein MON2 homolog isoform X4	3209	20	0
TCONS_00006228	spatacsin isoform X2	7556	20	0
TCONS_00006229	spatacsin isoform X2	7635	20	0
TCONS_00006230	spatacsin isoform X1	4876	20	0
TCONS_00006235	zinc finger protein 609-like isoform X1	8970	20	0
TCONS_00006236	zinc finger protein 609-like isoform X1	8961	20	0
TCONS_00006237	zinc finger protein 609-like isoform X1	8437	20	0
TCONS_00006238	zinc finger protein 609-like isoform X1	7395	20	0
TCONS_00006242	GRAM domain-containing protein 2-like	2368	20	0
TCONS_00006244	GRAM domain-containing protein 2-like	2220	20	0
TCONS_00006247	unconventional myosin-IXa-like isoform X4	6742	20	0
TCONS_00006254	transcription factor 12-like isoform X2	2136	20	0
TCONS_00006257	transcription factor 12-like isoform X1	1554	20	0
TCONS_00006259	cingulin-like protein 1 isoform X1	2146	20	0
TCONS_00006261	cingulin-like protein 1 isoform X1	2409	20	0
TCONS_00006265	hepatic triacylglycerol lipase-like	5170	20	0
TCONS_00006270	calcium-independent phospholipase A2-gamma-like	3770	20	0
TCONS_00006271	calcium-independent phospholipase A2-gamma-like	4786	20	0
TCONS_00006272	calcium-independent phospholipase A2-gamma-like	3145	20	0
TCONS_00006273	neuronal cell adhesion molecule isoform X9	5217	20	0
TCONS_00006274	neuronal cell adhesion molecule isoform X1	5443	20	0
TCONS_00006276	neuronal cell adhesion molecule isoform X1	4404	20	0
TCONS_00006278	neuronal cell adhesion molecule isoform X1	4582	20	0
TCONS_00006282	contactin-1 isoform X1	5544	20	0
TCONS_00006294	transmembrane protein 117 isoform X2	2091	20	0
TCONS_00006295	transmembrane protein 117 isoform X2	1671	20	0
TCONS_00006301	chitinase domain-containing protein 1	3001	20	0
TCONS_00006302	chitinase domain-containing protein 1	1936	20	0
TCONS_00006313	coiled-coil domain-containing protein 77	5833	20	0
TCONS_00006321	fibulin-7-like	1574	20	0
TCONS_00006327	UDP-glucuronosyltransferase 2C1-like isoform X2	1727	20	0
TCONS_00006329	UDP-glucuronosyltransferase 2C1-like isoform X1	1884	20	0
TCONS_00006330	UDP-glucuronosyltransferase 2C1-like isoform X1	2053	20	0
TCONS_00006331	UDP-glucuronosyltransferase 2C1-like isoform X1	1665	20	0
TCONS_00006332	UDP-glucuronosyltransferase 2C1-like isoform X1	1665	20	0
TCONS_00006334	UDP-glucuronosyltransferase 2C1-like isoform X1	2123	20	0
TCONS_00006339	28S ribosomal protein S35, mitochondrial	1307	20	0
TCONS_00006342	uncharacterized aarF domain-containing protein kinase 2	4467	20	0
TCONS_00006343	uncharacterized aarF domain-containing protein kinase 2	2253	20	0
TCONS_00006344	Bardet-Biedl syndrome 4 protein isoform X2	1954	20	0
TCONS_00006348	Bardet-Biedl syndrome 4 protein isoform X2	5146	20	0
TCONS_00006353	mannose-6-phosphate isomerase	2666	20	0
TCONS_00006358	tryptophan 5-hydroxylase 1 isoform X1	2454	20	0
TCONS_00006360	secretion-regulating guanine nucleotide exchange factor isoform X1	1332	20	0
TCONS_00006362	secretion-regulating guanine nucleotide exchange factor isoform X1	1373	20	0
TCONS_00006364	calcium/calmodulin-dependent protein kinase type 1D-like isoform X1	3158	20	0
TCONS_00006366	calcium/calmodulin-dependent protein kinase type 1D-like isoform X1	984	20	0
TCONS_00006369	histidine ammonia-lyase	2655	20	0
TCONS_00006370	histidine ammonia-lyase	2166	20	0
TCONS_00006372	histidine ammonia-lyase	2490	20	0
TCONS_00006373	histidine ammonia-lyase	2784	20	0
TCONS_00006376	D-glucuronyl C5-epimerase B-like	2637	20	0
TCONS_00006377	activating molecule in BECN1-regulated autophagy protein 1-like	6998	20	0
TCONS_00006379	activating molecule in BECN1-regulated autophagy protein 1-like	6989	20	0
TCONS_00006380	PR domain-containing protein 11 isoform X1	14780	20	0
TCONS_00006384	PHD finger protein 21A-like isoform X1	7027	20	0
TCONS_00006387	PR domain-containing protein 11 isoform X2	8783	20	0
TCONS_00006395	unconventional myosin-Va-like	5530	20	0
TCONS_00006402	AP-4 complex subunit epsilon-1	3313	20	0
TCONS_00006403	AP-4 complex subunit epsilon-1	5055	20	0
TCONS_00006404	AP-4 complex subunit epsilon-1	5013	20	0
TCONS_00006406	AP-4 complex subunit epsilon-1	3441	20	0
TCONS_00006409	D(4) dopamine receptor-like	2329	20	0
TCONS_00006411	protein SCO2 homolog, mitochondrial-like	1518	20	0
TCONS_00006412	plexin-C1-like isoform X1	5022	20	0
TCONS_00006415	plexin-C1-like isoform X1	4264	20	0
TCONS_00006416	plexin-C1-like isoform X2	5634	20	0
TCONS_00006418	GRIP and coiled-coil domain-containing protein 1	3851	20	0
TCONS_00006419	serine/threonine-protein phosphatase 6 regulatory subunit 2-like isoform X1	5277	20	0
TCONS_00006420	serine/threonine-protein phosphatase 6 regulatory subunit 2-like isoform X1	3553	20	0
TCONS_00006427	leucine-rich repeat-containing protein 17-like	2275	20	0
TCONS_00006430	coiled-coil domain-containing protein 146	7443	20	0
TCONS_00006431	coiled-coil domain-containing protein 146	2295	20	0
TCONS_00006434	tyrosine-protein phosphatase non-receptor type 12 isoform X2	2067	20	0
TCONS_00006438	UHRF1-binding protein 1-like isoform X2	6162	20	0
TCONS_00006440	UHRF1-binding protein 1-like isoform X2	5830	20	0
TCONS_00006441	ankyrin repeat and sterile alpha motif domain-containing protein 1B isoform X1	8361	20	0
TCONS_00006443	ankyrin repeat and sterile alpha motif domain-containing protein 1B isoform X1	6940	20	0
TCONS_00006444	ankyrin repeat and sterile alpha motif domain-containing protein 1B isoform X2	6009	20	0
TCONS_00006447	ankyrin repeat and sterile alpha motif domain-containing protein 1B isoform X2	5884	20	0
TCONS_00006449	ankyrin repeat and sterile alpha motif domain-containing protein 1B isoform X7	2638	20	0
TCONS_00006451	ankyrin repeat and sterile alpha motif domain-containing protein 1B isoform X2	5176	20	0
TCONS_00006452	ankyrin repeat and sterile alpha motif domain-containing protein 1B isoform X1	4073	20	0
TCONS_00006455	transcription factor Spi-C-like	1120	20	0
TCONS_00006458	myosin-binding protein C, slow-type isoform X3	4385	20	0
TCONS_00006460	myosin-binding protein C, slow-type isoform X3	4708	20	0
TCONS_00006461	myosin-binding protein C, slow-type isoform X3	4436	20	0
TCONS_00006463	myosin-binding protein C, slow-type isoform X1	4903	20	0
TCONS_00006464	myosin-binding protein C, slow-type isoform X3	4288	20	0
TCONS_00006466	cholinephosphotransferase 1	2198	20	0
TCONS_00006467	cholinephosphotransferase 1	1824	20	0
TCONS_00006475	dnaJ homolog subfamily C member 2	1950	20	0
TCONS_00006476	transmembrane 7 superfamily member 3	1746	20	0
TCONS_00006477	GAS2-like protein 3 isoform X1	3279	20	0
TCONS_00006478	GAS2-like protein 3 isoform X1	2994	20	0
TCONS_00006480	GAS2-like protein 3 isoform X1	2824	20	0
TCONS_00006481	AT-rich interactive domain-containing protein 2	12964	20	0
TCONS_00006482	AT-rich interactive domain-containing protein 2	9411	20	0
TCONS_00006484	AT-rich interactive domain-containing protein 2-like isoform X1	8122	20	0
TCONS_00006486	tubby-related protein 3-like isoform X2	3881	20	0
TCONS_00006488	tubby-related protein 3-like isoform X3	3774	20	0
TCONS_00006491	tubby-related protein 3-like isoform X3	3882	20	0
TCONS_00006498	regulator of nonsense transcripts 2 isoform X1	4132	20	0
TCONS_00006499	regulator of nonsense transcripts 2 isoform X1	4129	20	0
TCONS_00006500	enoyl-CoA hydratase domain-containing protein 3, mitochondrial isoform X2	1478	20	0
TCONS_00006504	F-box only protein 7	1262	20	0
TCONS_00006507	F-box only protein 7	1697	20	0
TCONS_00006509	proline and serine-rich protein 2	3887	20	0
TCONS_00006518	pseudopodium-enriched atypical kinase 1	3615	20	0
TCONS_00006524	leucine-rich repeat and immunoglobulin-like domain-containing nogo receptor-interacting protein 1	6426	20	0
TCONS_00006527	sorting nexin-33	7934	20	0
TCONS_00006528	snurportin-1 isoform X2	3098	20	0
TCONS_00006529	snurportin-1 isoform X2	2876	20	0
TCONS_00006530	snurportin-1 isoform X2	1314	20	0
TCONS_00006533	tyrosine-protein phosphatase non-receptor type 9-like	5232	20	0
TCONS_00006535	paired amphipathic helix protein Sin3a	6647	20	0
TCONS_00006536	paired amphipathic helix protein Sin3a	6413	20	0
TCONS_00006537	paired amphipathic helix protein Sin3a	6010	20	0
TCONS_00006538	WD repeat-containing protein 61	1526	20	0
TCONS_00006540	iron-responsive element-binding protein 2	4811	20	0
TCONS_00006553	AP-3 complex subunit beta-2 isoform X8	5476	20	0
TCONS_00006557	AP-3 complex subunit beta-2 isoform X6	5383	20	0
TCONS_00006560	EF-hand calcium-binding domain-containing protein 4A-like isoform X1	2793	20	0
TCONS_00006562	cytoplasmic polyadenylation element-binding protein 1-like isoform X1	5132	20	0
TCONS_00006563	EF-hand calcium-binding domain-containing protein 4A-like isoform X1	2784	20	0
TCONS_00006569	cytoplasmic polyadenylation element-binding protein 1-like isoform X1	1855	20	0
TCONS_00006570	sorting nexin-1-like	4168	20	0
TCONS_00006574	NUAK family SNF1-like kinase 1	5850	20	0
TCONS_00006578	DCC-interacting protein 13-beta	4108	20	0
TCONS_00006579	DCC-interacting protein 13-beta	4052	20	0
TCONS_00006589	epidermal growth factor receptor kinase substrate 8-like protein 2 isoform X2	4018	20	0
TCONS_00006590	epidermal growth factor receptor kinase substrate 8-like protein 2 isoform X2	3493	20	0
TCONS_00006592	epidermal growth factor receptor kinase substrate 8-like protein 2 isoform X2	3340	20	0
TCONS_00006598	poly [ADP-ribose] polymerase 6-like	3830	20	0
TCONS_00006607	AT-rich interactive domain-containing protein 3B-like isoform X1	4194	20	0
TCONS_00006612	AT-rich interactive domain-containing protein 3B-like isoform X1	4119	20	0
TCONS_00006614	AT-rich interactive domain-containing protein 3B-like isoform X1	3926	20	0
TCONS_00006615	AT-rich interactive domain-containing protein 3B-like isoform X1	3922	20	0
TCONS_00006618	WASH complex subunit 7	4890	20	0
TCONS_00006621	WASH complex subunit 7	4754	20	0
TCONS_00006624	formin-binding protein 4-like	4260	20	0
TCONS_00006627	formin-binding protein 4 isoform X1	3906	20	0
TCONS_00006632	cytosolic carboxypeptidase 2 isoform X1	6220	20	0
TCONS_00006633	receptor-type tyrosine-protein phosphatase zeta isoform X1	6615	20	0
TCONS_00006634	receptor-type tyrosine-protein phosphatase zeta isoform X2	8708	20	0
TCONS_00006635	receptor-type tyrosine-protein phosphatase zeta isoform X2	7493	20	0
TCONS_00006636	receptor-type tyrosine-protein phosphatase zeta isoform X1	8497	20	0
TCONS_00006637	receptor-type tyrosine-protein phosphatase zeta isoform X1	3089	20	0
TCONS_00006638	ankyrin repeat and SOCS box protein 15 isoform X1	2389	20	0
TCONS_00006640	hyaluronidase-4-like isoform X1	2928	20	0
TCONS_00006644	hyaluronidase PH-20-like isoform X1	924	20	0
TCONS_00006647	hyaluronidase PH-20-like	1809	20	0
TCONS_00006648	hyaluronidase PH-20-like	2069	20	0
TCONS_00006649	dihydrolipoyl dehydrogenase, mitochondrial	2340	20	0
TCONS_00006650	dihydrolipoyl dehydrogenase, mitochondrial	2332	20	0
TCONS_00006652	mono [ADP-ribose] polymerase PARP16	2006	20	0
TCONS_00006655	amyloid beta A4 precursor protein-binding family A member 2-like	5687	20	0
TCONS_00006656	amyloid beta A4 precursor protein-binding family A member 2-like	5626	20	0
TCONS_00006658	amyloid beta A4 precursor protein-binding family A member 2-like	5680	20	0
TCONS_00006661	dual oxidase 1-like	5009	20	0
TCONS_00006663	tight junction protein ZO-1 isoform X2	7756	20	0
TCONS_00006664	tight junction protein ZO-1 isoform X7	7380	20	0
TCONS_00006666	tight junction protein ZO-1 isoform X8	7200	20	0
TCONS_00006669	tight junction protein ZO-1 isoform X8	7206	20	0
TCONS_00006674	N-acetylgalactosamine kinase	4441	20	0
TCONS_00006676	sulfide:quinone oxidoreductase, mitochondrial-like	2310	20	0
TCONS_00006677	CTD small phosphatase-like protein 2-A	4120	20	0
TCONS_00006678	CTD small phosphatase-like protein 2-A	3014	20	0
TCONS_00006679	CTD small phosphatase-like protein 2-A	2847	20	0
TCONS_00006684	S phase cyclin A-associated protein in the endoplasmic reticulum isoform X1	5461	20	0
TCONS_00006691	S phase cyclin A-associated protein in the endoplasmic reticulum	3324	20	0
TCONS_00006692	electron transfer flavoprotein subunit alpha, mitochondrial	1031	20	0
TCONS_00006693	electron transfer flavoprotein subunit alpha, mitochondrial	1072	20	0
TCONS_00006696	electron transfer flavoprotein subunit alpha, mitochondrial	1292	20	0
TCONS_00006699	electron transfer flavoprotein subunit alpha, mitochondrial	1291	20	0
TCONS_00006702	C2 calcium-dependent domain-containing protein 4C-like	1524	20	0
TCONS_00006703	C2 calcium-dependent domain-containing protein 4C-like	2144	20	0
TCONS_00006704	nuclear receptor ROR-alpha isoform X1	8608	20	0
TCONS_00006707	nuclear receptor ROR-alpha isoform X2	8356	20	0
TCONS_00006709	nuclear receptor ROR-alpha isoform X1	8310	20	0
TCONS_00006713	little elongation complex subunit 2	3732	20	0
TCONS_00006715	little elongation complex subunit 2	4692	20	0
TCONS_00006716	little elongation complex subunit 2	1470	20	0
TCONS_00006718	annexin A2-like	1647	20	0
TCONS_00006719	annexin A2-like	1632	20	0
TCONS_00006720	BCL2/adenovirus E1B 19 kDa protein-interacting protein 2 isoform X1	3965	20	0
TCONS_00006722	BCL2/adenovirus E1B 19 kDa protein-interacting protein 2 isoform X1	3663	20	0
TCONS_00006723	BCL2/adenovirus E1B 19 kDa protein-interacting protein 2 isoform X1	3398	20	0
TCONS_00006724	OTU domain-containing protein 7A-like	6178	20	0
TCONS_00006733	long-chain-fatty-acid--CoA ligase ACSBG1	3535	20	0
TCONS_00006735	long-chain-fatty-acid--CoA ligase ACSBG1	2764	20	0
TCONS_00006739	TBC1 domain family member 2B	5713	20	0
TCONS_00006740	TBC1 domain family member 2B	3368	20	0
TCONS_00006743	death-associated protein kinase 2 isoform X1	2297	20	0
TCONS_00006744	death-associated protein kinase 2 isoform X2	2475	20	0
TCONS_00006748	carbonic anhydrase 12 isoform X2	2374	20	0
TCONS_00006749	carbonic anhydrase 12 isoform X1	2307	20	0
TCONS_00006750	carbonic anhydrase 12 isoform X1	2694	20	0
TCONS_00006751	alpha-mannosidase 2C1	3211	20	0
TCONS_00006752	alpha-mannosidase 2C1	3290	20	0
TCONS_00006756	semaphorin-7A-like isoform X2	3549	20	0
TCONS_00006758	semaphorin-7A-like isoform X2	4685	20	0
TCONS_00006761	semaphorin-7A-like isoform X2	2699	20	0
TCONS_00006762	immunoglobulin superfamily containing leucine-rich repeat protein 2 isoform X3	2101	20	0
TCONS_00006764	immunoglobulin superfamily containing leucine-rich repeat protein 2	3171	20	0
TCONS_00006765	immunoglobulin superfamily containing leucine-rich repeat protein 2	3016	20	0
TCONS_00006770	plakophilin-3-like isoform X1	4148	20	0
TCONS_00006771	plakophilin-3-like isoform X1	4067	20	0
TCONS_00006774	anoctamin-5 isoform X2	9436	20	0
TCONS_00006775	anoctamin-5 isoform X2	4759	20	0
TCONS_00006776	anoctamin-5 isoform X2	5032	20	0
TCONS_00006778	vesicular glutamate transporter 2	4490	20	0
TCONS_00006780	growth arrest-specific protein 2	2178	20	0
TCONS_00006781	zinc finger protein 397-like	2963	20	0
TCONS_00006782	zinc finger protein 397-like	2028	20	0
TCONS_00006790	transcription factor PU.1-like	3014	20	0
TCONS_00006793	proton myo-inositol cotransporter-like	3116	20	0
TCONS_00006794	proton myo-inositol cotransporter-like	3202	20	0
TCONS_00006803	kinesin-like protein KIF21A isoform X3	7036	20	0
TCONS_00006804	kinesin-like protein KIF21A isoform X3	7510	20	0
TCONS_00006808	kinesin-like protein KIF21A isoform X3	7298	20	0
TCONS_00006812	kinesin-like protein KIF21A isoform X2	3253	20	0
TCONS_00006814	kinesin-like protein KIF21A isoform X3	3646	20	0
TCONS_00006819	protein LSM14 homolog A-like isoform X3	4779	20	0
TCONS_00006820	protein LSM14 homolog A-like isoform X1	4806	20	0
TCONS_00006822	protein LSM14 homolog A-like isoform X2	4692	20	0
TCONS_00006823	protein LSM14 homolog A-like isoform X3	4695	20	0
TCONS_00006824	glucose-6-phosphate isomerase-like	2073	20	0
TCONS_00006827	estradiol 17-beta-dehydrogenase 2-like	2140	20	0
TCONS_00006833	protein fantom isoform X1	4774	20	0
TCONS_00006837	cAMP-dependent protein kinase type II-beta regulatory subunit	3856	20	0
TCONS_00006838	cAMP-dependent protein kinase type II-beta regulatory subunit	1866	20	0
TCONS_00006840	HMG box-containing protein 1 isoform X1	4470	20	0
TCONS_00006841	HMG box-containing protein 1-like	3178	20	0
TCONS_00006842	HMG box-containing protein 1 isoform X1	1111	20	0
TCONS_00006843	HMG box-containing protein 1 isoform X1	3195	20	0
TCONS_00006844	probable G-protein coupled receptor 22	3075	20	0
TCONS_00006855	genetic suppressor element 1-like isoform X3	4898	20	0
TCONS_00006856	genetic suppressor element 1-like isoform X3	5590	20	0
TCONS_00006857	genetic suppressor element 1-like isoform X3	4914	20	0
TCONS_00006859	inactive serine protease PAMR1-like	4040	20	0
TCONS_00006860	inactive serine protease PAMR1-like	1400	20	0
TCONS_00006861	excitatory amino acid transporter 2 isoform X1	5867	20	0
TCONS_00006862	excitatory amino acid transporter 2 isoform X2	7396	20	0
TCONS_00006863	excitatory amino acid transporter 2 isoform X1	5732	20	0
TCONS_00006864	excitatory amino acid transporter 2 isoform X1	5994	20	0
TCONS_00006867	leucine-rich repeat-containing protein 4C	6396	20	0
TCONS_00006870	V(D)J recombination-activating protein 2	2002	20	0
TCONS_00006874	furin-1-like isoform X1	9931	20	0
TCONS_00006875	furin-1-like isoform X1	3331	20	0
TCONS_00006876	protein unc-45 homolog A	3886	20	0
TCONS_00006877	protein unc-45 homolog A	4211	20	0
TCONS_00006878	protein unc-45 homolog A	3883	20	0
TCONS_00006879	protein unc-45 homolog A	2841	20	0
TCONS_00006880	GDP-D-glucose phosphorylase 1	3235	20	0
TCONS_00006881	ammonium transporter Rh type C	2497	20	0
TCONS_00006886	DNA polymerase subunit gamma-1	4197	20	0
TCONS_00006888	DNA polymerase subunit gamma-1	2012	20	0
TCONS_00006890	F-box only protein 31-like isoform X2	4914	20	0
TCONS_00006891	F-box only protein 31 isoform X1	5998	20	0
TCONS_00006894	F-box only protein 31-like isoform X2	5911	20	0
TCONS_00006899	synaptotagmin-1-like isoform X1	1771	20	0
TCONS_00006902	synaptotagmin-1-like isoform X1	1581	20	0
TCONS_00006903	uncharacterized protein LOC113659886 isoform X1	3340	20	0
TCONS_00006909	non-muscle caldesmon-like isoform X2	2809	20	0
TCONS_00006910	non-muscle caldesmon-like isoform X2	2839	20	0
TCONS_00006912	non-muscle caldesmon-like isoform X2	2767	20	0
TCONS_00006914	non-muscle caldesmon-like isoform X2	3506	20	0
TCONS_00006917	harmonin isoform X1	2086	20	0
TCONS_00006918	ATP-binding cassette sub-family C member 8 isoform X1	5282	20	0
TCONS_00006919	ATP-binding cassette sub-family C member 8 isoform X1	6159	20	0
TCONS_00006921	ATP-sensitive inward rectifier potassium channel 11	3708	20	0
TCONS_00006924	receptor-type tyrosine-protein phosphatase eta isoform X1	3384	20	0
TCONS_00006931	receptor-type tyrosine-protein phosphatase eta-like	4123	20	0
TCONS_00006938	receptor-type tyrosine-protein phosphatase eta-like	3031	20	0
TCONS_00006941	oxysterol-binding protein-related protein 5-like isoform X1	5235	20	0
TCONS_00006943	oxysterol-binding protein-related protein 5-like isoform X1	4556	20	0
TCONS_00006944	oxysterol-binding protein-related protein 5-like isoform X1	3588	20	0
TCONS_00006945	carnitine O-palmitoyltransferase 1, liver isoform isoform X1	6094	20	0
TCONS_00006947	carnitine O-palmitoyltransferase 1, liver isoform isoform X1	4058	20	0
TCONS_00006948	carnitine O-palmitoyltransferase 1, liver isoform isoform X1	3367	20	0
TCONS_00006955	USP6 N-terminal-like protein	6937	20	0
TCONS_00006956	USP6 N-terminal-like protein	3184	20	0
TCONS_00006957	USP6 N-terminal-like protein	6465	20	0
TCONS_00006966	N-acetyl-beta-glucosaminyl-glycoprotein 4-beta-N-acetylgalactosaminyltransferase 1	5658	20	0
TCONS_00006969	ankyrin repeat and BTB/POZ domain-containing protein 2	4625	20	0
TCONS_00006970	ankyrin repeat and BTB/POZ domain-containing protein 2	3929	20	0
TCONS_00006971	L-lactate dehydrogenase A chain	3712	20	0
TCONS_00006972	L-lactate dehydrogenase A chain	1475	20	0
TCONS_00006975	ras association domain-containing protein 8-like	3055	20	0
TCONS_00006976	ras association domain-containing protein 8-like	1685	20	0
TCONS_00006977	ras association domain-containing protein 8-like	1821	20	0
TCONS_00006978	ras association domain-containing protein 8-like	3050	20	0
TCONS_00006981	PHD and RING finger domain-containing protein 1 isoform X1	6817	20	0
TCONS_00006984	PHD and RING finger domain-containing protein 1 isoform X1	7955	20	0
TCONS_00006988	choline transporter-like protein 1 isoform X3	6624	20	0
TCONS_00006990	choline transporter-like protein 1 isoform X2	6537	20	0
TCONS_00006992	choline transporter-like protein 1 isoform X4	6228	20	0
TCONS_00006994	choline transporter-like protein 1 isoform X4	5496	20	0
TCONS_00006996	elongator complex protein 1	5546	20	0
TCONS_00006998	elongator complex protein 1	4260	20	0
TCONS_00006999	elongator complex protein 1	5322	20	0
TCONS_00007000	elongator complex protein 1	5332	20	0
TCONS_00007003	major facilitator superfamily domain-containing protein 7-like	3736	20	0
TCONS_00007005	thiosulfate sulfurtransferase/rhodanese-like domain-containing protein 2	1909	20	0
TCONS_00007008	lisH domain-containing protein C1711.05-like isoform X2	2750	20	0
TCONS_00007009	lisH domain-containing protein C1711.05-like isoform X2	2026	20	0
TCONS_00007011	adenosine deaminase domain-containing protein 1 isoform X1	2335	20	0
TCONS_00007012	adenosine deaminase domain-containing protein 1 isoform X1	2214	20	0
TCONS_00007016	TBC1 domain family member 9B isoform X2	5890	20	0
TCONS_00007017	TBC1 domain family member 9B isoform X1	5941	20	0
TCONS_00007018	TBC1 domain family member 9B isoform X1	4359	20	0
TCONS_00007020	TBC1 domain family member 9B isoform X1	5762	20	0
TCONS_00007021	TBC1 domain family member 9B isoform X1	5856	20	0
TCONS_00007026	dedicator of cytokinesis protein 2	5949	20	0
TCONS_00007029	dedicator of cytokinesis protein 2	3191	20	0
TCONS_00007034	protein diaphanous homolog 1 isoform X2	2481	20	0
TCONS_00007036	protein diaphanous homolog 1 isoform X1	2701	20	0
TCONS_00007045	protein diaphanous homolog 1-like	6117	20	0
TCONS_00007046	protein diaphanous homolog 1-like	6161	20	0
TCONS_00007058	testican-1-like isoform X1	1330	20	0
TCONS_00007065	HMG domain-containing protein 3 isoform X1	5754	20	0
TCONS_00007067	HMG domain-containing protein 3 isoform X1	5657	20	0
TCONS_00007071	nucleoside diphosphate-linked moiety X motif 22-like	2077	20	0
TCONS_00007073	SET and MYND domain-containing protein 5	1946	20	0
TCONS_00007076	SET and MYND domain-containing protein 5	6149	20	0
TCONS_00007091	ecto-NOX disulfide-thiol exchanger 2 isoform X1	2665	20	0
TCONS_00007103	multidrug resistance-associated protein 5-like	6926	20	0
TCONS_00007104	multidrug resistance-associated protein 5-like	5751	20	0
TCONS_00007106	mediator of RNA polymerase II transcription subunit 12 isoform X2	9071	20	0
TCONS_00007107	mediator of RNA polymerase II transcription subunit 12 isoform X2	9358	20	0
TCONS_00007108	mediator of RNA polymerase II transcription subunit 12 isoform X2	8985	20	0
TCONS_00007110	mediator of RNA polymerase II transcription subunit 12 isoform X2	6573	20	0
TCONS_00007111	mediator of RNA polymerase II transcription subunit 12 isoform X2	7437	20	0
TCONS_00007112	heat shock 70 kDa protein 4-like	3220	20	0
TCONS_00007113	heat shock 70 kDa protein 4-like	3205	20	0
TCONS_00007114	heat shock 70 kDa protein 4-like	3176	20	0
TCONS_00007116	glucosamine-6-phosphate isomerase 1	1374	20	0
TCONS_00007120	BTB/POZ domain-containing protein KCTD16-like	2556	20	0
TCONS_00007121	putative E3 ubiquitin-protein ligase SH3RF2 isoform X1	4068	20	0
TCONS_00007122	putative E3 ubiquitin-protein ligase SH3RF2 isoform X1	4169	20	0
TCONS_00007124	kinesin-like protein KIF3A isoform X2	2950	20	0
TCONS_00007130	stanniocalcin-2-like	1671	20	0
TCONS_00007140	trafficking protein particle complex subunit 11	3190	20	0
TCONS_00007141	trafficking protein particle complex subunit 11	2247	20	0
TCONS_00007142	solute carrier family 22 member 5-like	1630	20	0
TCONS_00007143	solute carrier family 22 member 5-like	1458	20	0
TCONS_00007144	solute carrier family 22 member 5-like	1155	20	0
TCONS_00007146	GDNF family receptor alpha-4-like	4926	20	0
TCONS_00007147	GDNF family receptor alpha-4-like	1335	20	0
TCONS_00007151	bromodomain-containing protein 8 isoform X1	4046	20	0
TCONS_00007152	bromodomain-containing protein 8 isoform X1	3905	20	0
TCONS_00007154	bromodomain-containing protein 8 isoform X1	3866	20	0
TCONS_00007158	bromodomain-containing protein 8 isoform X1	3710	20	0
TCONS_00007159	bromodomain-containing protein 8 isoform X1	3925	20	0
TCONS_00007178	E3 ubiquitin/ISG15 ligase TRIM25-like	3177	20	0
TCONS_00007179	E3 ubiquitin/ISG15 ligase TRIM25-like	3165	20	0
TCONS_00007180	E3 ubiquitin/ISG15 ligase TRIM25-like	3188	20	0
TCONS_00007181	E3 ubiquitin/ISG15 ligase TRIM25-like	3200	20	0
TCONS_00007187	sodium bicarbonate cotransporter 3-like isoform X4	10247	20	0
TCONS_00007188	sodium bicarbonate cotransporter 3-like isoform X2	4810	20	0
TCONS_00007194	brain-specific angiogenesis inhibitor 1-like	7269	20	0
TCONS_00007196	brain-specific angiogenesis inhibitor 1-like	3662	20	0
TCONS_00007200	heterogeneous nuclear ribonucleoprotein R	3288	20	0
TCONS_00007215	ectonucleotide pyrophosphatase/phosphodiesterase family member 2-like	5999	20	0
TCONS_00007218	venom phosphodiesterase 1-like	5314	20	0
TCONS_00007219	venom phosphodiesterase 1-like	3498	20	0
TCONS_00007220	venom phosphodiesterase 1-like	2778	20	0
TCONS_00007221	venom phosphodiesterase 1-like	2247	20	0
TCONS_00007223	venom phosphodiesterase 1-like	2053	20	0
TCONS_00007224	tumor necrosis factor receptor superfamily member 11B-like	1499	20	0
TCONS_00007226	F-actin-uncapping protein LRRC16A-like	6387	20	0
TCONS_00007227	F-actin-uncapping protein LRRC16A-like	4890	20	0
TCONS_00007232	F-actin-uncapping protein LRRC16A-like	6393	20	0
TCONS_00007234	F-actin-uncapping protein LRRC16A-like	5898	20	0
TCONS_00007244	putative deoxyribonuclease TATDN1	1171	20	0
TCONS_00007245	putative deoxyribonuclease TATDN1	1106	20	0
TCONS_00007246	E3 ubiquitin-protein ligase RNF139	5816	20	0
TCONS_00007247	E3 ubiquitin-protein ligase RNF139	4066	20	0
TCONS_00007250	cancer-associated gene 1 protein-like isoform X2	1659	20	0
TCONS_00007251	cancer-associated gene 1 protein-like isoform X2	1617	20	0
TCONS_00007252	cancer-associated gene 1 protein-like isoform X2	1858	20	0
TCONS_00007265	histone-lysine N-methyltransferase, H3 lysine-36 and H4 lysine-20 specific-like isoform X1	11227	20	0
TCONS_00007266	histone-lysine N-methyltransferase, H3 lysine-36 and H4 lysine-20 specific-like isoform X1	8195	20	0
TCONS_00007268	histone-lysine N-methyltransferase, H3 lysine-36 and H4 lysine-20 specific-like isoform X1	9410	20	0
TCONS_00007269	histone-lysine N-methyltransferase, H3 lysine-36 and H4 lysine-20 specific-like isoform X1	6746	20	0
TCONS_00007270	protein RMD5 homolog B	2550	20	0
TCONS_00007272	protein RMD5 homolog B	5001	20	0
TCONS_00007274	annexin A6 isoform X1	2681	20	0
TCONS_00007275	annexin A6 isoform X1	2512	20	0
TCONS_00007278	annexin A6 isoform X1	2439	20	0
TCONS_00007279	annexin A6 isoform X2	2424	20	0
TCONS_00007282	TNFAIP3-interacting protein 1 isoform X1	6797	20	0
TCONS_00007283	TNFAIP3-interacting protein 1 isoform X1	4155	20	0
TCONS_00007284	dynactin subunit 4 isoform X2	2078	20	0
TCONS_00007286	dynactin subunit 4 isoform X1	2043	20	0
[truncated: 32,274 more rows]

## Sheet: GO annotation
Transcript_id	Description	Length	#Hits	e-Value	GO IDs	GO Names
TCONS_00045494	KAT8 regulatory NSL complex subunit 2 isoform X1	2403	20	0	C:GO:0000123	C:histone acetyltransferase complex
TCONS_00045496	KAT8 regulatory NSL complex subunit 2 isoform X1	2247	20	0	C:GO:0000123	C:histone acetyltransferase complex
TCONS_00045498	KAT8 regulatory NSL complex subunit 2 isoform X1	2975	20	0	C:GO:0000123	C:histone acetyltransferase complex
TCONS_00045502	KAT8 regulatory NSL complex subunit 2 isoform X1	2176	20	0	C:GO:0000123	C:histone acetyltransferase complex
TCONS_00051577	protein asteroid homolog 1 isoform X2	7899	20	0	C:GO:0000123	C:histone acetyltransferase complex
TCONS_00051578	protein asteroid homolog 1 isoform X2	9110	20	0	C:GO:0000123	C:histone acetyltransferase complex
TCONS_00051580	protein asteroid homolog 1 isoform X2	6918	20	0	C:GO:0000123	C:histone acetyltransferase complex
TCONS_00070762	KAT8 regulatory NSL complex subunit 1-like protein	3849	20	0	C:GO:0000123	C:histone acetyltransferase complex
TCONS_00072821	KAT8 regulatory NSL complex subunit 1 isoform X1	4241	20	0	C:GO:0000123	C:histone acetyltransferase complex
TCONS_00043570	general transcription factor 3C polypeptide 4	5060	20	0	C:GO:0000127	C:transcription factor TFIIIC complex
TCONS_00014392	protein TMED8 isoform X1	2422	20	4.88382e-162	C:GO:0000139	C:Golgi membrane
TCONS_00053970	nuclear mitotic apparatus protein 1-like	7968	20	0	C:GO:0000139	C:Golgi membrane
TCONS_00007607	Golgi apparatus protein 1-like isoform X2	6872	20	0	C:GO:0000139; C:GO:0016021	C:Golgi membrane; C:integral component of membrane
TCONS_00007608	Golgi apparatus protein 1-like isoform X2	6902	20	0	C:GO:0000139; C:GO:0016021	C:Golgi membrane; C:integral component of membrane
TCONS_00015527	Golgi apparatus protein 1-like	5036	20	1.1238e-73	C:GO:0000139; C:GO:0016021	C:Golgi membrane; C:integral component of membrane
TCONS_00015528	Golgi apparatus protein 1-like	1699	20	5.03283e-53	C:GO:0000139; C:GO:0016021	C:Golgi membrane; C:integral component of membrane
TCONS_00015530	Golgi apparatus protein 1-like	3222	20	4.32903e-63	C:GO:0000139; C:GO:0016021	C:Golgi membrane; C:integral component of membrane
TCONS_00016877	Golgi integral membrane protein 4	3801	20	0	C:GO:0000139; C:GO:0016021	C:Golgi membrane; C:integral component of membrane
TCONS_00016878	Golgi integral membrane protein 4	4120	20	0	C:GO:0000139; C:GO:0016021	C:Golgi membrane; C:integral component of membrane
TCONS_00016880	Golgi integral membrane protein 4	3934	20	0	C:GO:0000139; C:GO:0016021	C:Golgi membrane; C:integral component of membrane
TCONS_00016887	Golgi integral membrane protein 4	3945	20	0	C:GO:0000139; C:GO:0016021	C:Golgi membrane; C:integral component of membrane
TCONS_00016888	Golgi integral membrane protein 4	4152	20	0	C:GO:0000139; C:GO:0016021	C:Golgi membrane; C:integral component of membrane
TCONS_00035806	protein kish-B	1736	20	4.89799e-41	C:GO:0000139; C:GO:0016021	C:Golgi membrane; C:integral component of membrane
TCONS_00035807	protein kish-B	1574	20	2.87814e-38	C:GO:0000139; C:GO:0016021	C:Golgi membrane; C:integral component of membrane
TCONS_00044063	post-GPI attachment to proteins factor 2	3328	20	9.32523e-161	C:GO:0000139; C:GO:0016021	C:Golgi membrane; C:integral component of membrane
TCONS_00018325	ankyrin repeat and BTB/POZ domain-containing protein 1	1592	20	0	C:GO:0000151; C:GO:0005737	C:ubiquitin ligase complex; C:cytoplasm
TCONS_00026165	nucleolar complex protein 2 homolog	542	7	2.69696e-50	C:GO:0000408	C:EKC/KEOPS complex
TCONS_00052410	proteasome assembly chaperone 3	871	20	5.15543e-71	C:GO:0000502	C:proteasome complex
TCONS_00052411	proteasome assembly chaperone 3	990	20	1.85052e-70	C:GO:0000502	C:proteasome complex
TCONS_00052412	proteasome assembly chaperone 3	833	20	3.07966e-77	C:GO:0000502	C:proteasome complex
TCONS_00068345	26S proteasome non-ATPase regulatory subunit 12	1741	20	0	C:GO:0000502	C:proteasome complex
TCONS_00068346	26S proteasome non-ATPase regulatory subunit 12	2543	20	0	C:GO:0000502	C:proteasome complex
TCONS_00078520	26S proteasome non-ATPase regulatory subunit 11B	2981	20	0	C:GO:0000502	C:proteasome complex
TCONS_00031384	centromere protein M	1090	20	1.43252e-115	C:GO:0000775; C:GO:0005634	C:chromosome, centromeric region; C:nucleus
TCONS_00001568	DENN domain-containing protein 4C isoform X1	8676	20	0	C:GO:0000813	C:ESCRT I complex
TCONS_00001570	DENN domain-containing protein 4C isoform X1	8166	20	0	C:GO:0000813	C:ESCRT I complex
TCONS_00056543	multivesicular body subunit 12B-like isoform X1	5281	20	0	C:GO:0000813	C:ESCRT I complex
TCONS_00056544	multivesicular body subunit 12B-like isoform X1	1454	20	0	C:GO:0000813	C:ESCRT I complex
TCONS_00058127	DENN domain-containing protein 4B isoform X1	8153	20	0	C:GO:0000813	C:ESCRT I complex
TCONS_00058129	DENN domain-containing protein 4B isoform X1	7973	20	0	C:GO:0000813	C:ESCRT I complex
TCONS_00058130	DENN domain-containing protein 4B isoform X1	8182	20	0	C:GO:0000813	C:ESCRT I complex
TCONS_00056545	multivesicular body subunit 12B isoform X1	1203	20	6.40704e-137	C:GO:0000813; C:GO:0016021	C:ESCRT I complex; C:integral component of membrane
TCONS_00026745	polyamine-modulated factor 1-like	1039	20	2.00436e-163	C:GO:0000818	C:nuclear MIS12/MIND complex
TCONS_00026746	polyamine-modulated factor 1-like	682	20	3.2407e-151	C:GO:0000818	C:nuclear MIS12/MIND complex
TCONS_00026747	polyamine-modulated factor 1-like	684	20	1.07543e-107	C:GO:0000818	C:nuclear MIS12/MIND complex
TCONS_00066665	centrosomal protein of 95 kDa isoform X2	4292	20	0	C:GO:0000922; C:GO:0005813	C:spindle pole; C:centrosome
TCONS_00066667	centrosomal protein of 95 kDa isoform X2	5132	20	0	C:GO:0000922; C:GO:0005813	C:spindle pole; C:centrosome
TCONS_00066669	centrosomal protein of 95 kDa isoform X2	3345	20	0	C:GO:0000922; C:GO:0005813	C:spindle pole; C:centrosome
TCONS_00066893	metaxin-2	1445	20	0	C:GO:0001401	C:SAM complex
TCONS_00066894	metaxin-2-like isoform X2	792	20	2.11735e-59	C:GO:0001401	C:SAM complex
TCONS_00080065	metaxin-3 isoform X2	4553	20	5.65014e-124	C:GO:0001401	C:SAM complex
TCONS_00059906	metaxin-1-like	1569	20	0	C:GO:0001401; C:GO:0016021	C:SAM complex; C:integral component of membrane
TCONS_00059907	metaxin-1-like	1961	20	1.88273e-106	C:GO:0001401; C:GO:0016021	C:SAM complex; C:integral component of membrane
TCONS_00059909	metaxin-1-like	957	20	0	C:GO:0001401; C:GO:0016021	C:SAM complex; C:integral component of membrane
TCONS_00074193	metaxin-1-like	3121	20	0	C:GO:0001401; C:GO:0016021	C:SAM complex; C:integral component of membrane
TCONS_00058368	microfibrillar-associated protein 2-like	2198	20	5.9249e-85	C:GO:0001527	C:microfibril
TCONS_00000074	cartilage intermediate layer protein 1	5960	20	0	C:GO:0005575	C:cellular_component
TCONS_00000505	retinoschisin-like	1830	20	1.99992e-107	C:GO:0005575	C:cellular_component
TCONS_00002723	cartilage intermediate layer protein 1	4923	20	0	C:GO:0005575	C:cellular_component
TCONS_00002724	cartilage intermediate layer protein 1	5208	20	0	C:GO:0005575	C:cellular_component
TCONS_00002725	cartilage intermediate layer protein 1	5488	20	0	C:GO:0005575	C:cellular_component
TCONS_00010170	dehydrogenase/reductase SDR family member 13-like	1687	20	0	C:GO:0005575	C:cellular_component
TCONS_00010172	dehydrogenase/reductase SDR family member 13-like	1310	20	0	C:GO:0005575	C:cellular_component
TCONS_00010175	dehydrogenase/reductase SDR family member 13-like	3290	20	0	C:GO:0005575	C:cellular_component
TCONS_00012586	fibrinogen-like protein 1-like protein	1249	20	0	C:GO:0005575	C:cellular_component
TCONS_00012587	fibrinogen-like protein 1-like protein	1590	20	0	C:GO:0005575	C:cellular_component
TCONS_00020023	interferon-related developmental regulator 2-like isoform X1	3379	20	0	C:GO:0005575	C:cellular_component
TCONS_00020025	interferon-related developmental regulator 2-like isoform X1	3529	20	0	C:GO:0005575	C:cellular_component
TCONS_00023207	protein NATD1-like	783	20	5.01679e-68	C:GO:0005575	C:cellular_component
TCONS_00039709	dehydrogenase/reductase SDR family member 13-like	1464	20	0	C:GO:0005575	C:cellular_component
TCONS_00040070	FH2 domain-containing protein 1-like	3318	20	0	C:GO:0005575	C:cellular_component
TCONS_00044156	E3 ubiquitin-protein ligase rififylin-like	5343	20	9.12529e-79	C:GO:0005575	C:cellular_component
TCONS_00046655	protein ANTAGONIST OF LIKE HETEROCHROMATIN PROTEIN 1-like	2114	20	9.50556e-117	C:GO:0005575	C:cellular_component
TCONS_00047211	dnaJ homolog subfamily C member 5-like	1193	20	9.60254e-113	C:GO:0005575	C:cellular_component
TCONS_00047213	dnaJ homolog subfamily C member 5-like	3766	20	1.35029e-104	C:GO:0005575	C:cellular_component
TCONS_00050954	E3 ubiquitin-protein ligase ZNRF2-like	3894	20	2.57547e-108	C:GO:0005575	C:cellular_component
TCONS_00050955	E3 ubiquitin-protein ligase ZNRF2-like	5167	20	2.60188e-107	C:GO:0005575	C:cellular_component
TCONS_00052196	retinol dehydrogenase 12-like	1463	20	0	C:GO:0005575	C:cellular_component
TCONS_00053635	mycophenolic acid acyl-glucuronide esterase, mitochondrial-like	1048	20	0	C:GO:0005575	C:cellular_component
TCONS_00053637	transgelin-3-like	1085	20	1.00146e-166	C:GO:0005575	C:cellular_component
TCONS_00053638	transgelin-3-like	906	20	1.52033e-144	C:GO:0005575	C:cellular_component
TCONS_00053639	transgelin-3-like	1088	20	1.43723e-143	C:GO:0005575	C:cellular_component
TCONS_00073581	NEDD4-binding protein 2	7041	20	0	C:GO:0005575	C:cellular_component
TCONS_00078750	ubiquitin domain-containing protein 1	3560	20	2.03085e-135	C:GO:0005575	C:cellular_component
TCONS_00047925	ankyrin repeat and SOCS box protein 14 isoform X1	3013	14	2.80052e-12	C:GO:0005575; C:GO:0016020; C:GO:0016021	C:cellular_component; C:membrane; C:integral component of membrane
TCONS_00001826	procollagen C-endopeptidase enhancer 2-like	2375	20	0	C:GO:0005576	C:extracellular region
TCONS_00003067	ADAMTS-like protein 5	1828	20	5.08251e-82	C:GO:0005576	C:extracellular region
TCONS_00003068	ADAMTS-like protein 5	2179	20	5.94398e-109	C:GO:0005576	C:extracellular region
TCONS_00003069	ADAMTS-like protein 5	3235	20	0	C:GO:0005576	C:extracellular region
TCONS_00003071	ADAMTS-like protein 5	3672	20	0	C:GO:0005576	C:extracellular region
TCONS_00003664	procollagen C-endopeptidase enhancer 2-like	2928	20	0	C:GO:0005576	C:extracellular region
TCONS_00004587	netrin-1-like	4383	20	0	C:GO:0005576	C:extracellular region
TCONS_00015022	gremlin-2-like	2175	20	1.61673e-123	C:GO:0005576	C:extracellular region
TCONS_00015023	gremlin-2-like	2530	20	3.34098e-122	C:GO:0005576	C:extracellular region
TCONS_00025124	uncharacterized protein LOC113648224	3398	20	0	C:GO:0005576	C:extracellular region
TCONS_00029763	fibronectin-like isoform X3	7720	20	0	C:GO:0005576	C:extracellular region
TCONS_00029764	fibronectin-like isoform X3	7735	20	0	C:GO:0005576	C:extracellular region
TCONS_00033213	mucin-19-like	3943	20	0	C:GO:0005576	C:extracellular region
TCONS_00033216	mucin-19-like	318	20	8.47738e-49	C:GO:0005576	C:extracellular region
TCONS_00033222	mucin-2-like isoform X2	4296	20	0	C:GO:0005576	C:extracellular region
TCONS_00037769	intestinal mucin-like protein	11577	20	0	C:GO:0005576	C:extracellular region
TCONS_00037770	mucin-2-like isoform X1	15467	20	0	C:GO:0005576	C:extracellular region
TCONS_00037771	mucin-5AC-like	5744	20	0	C:GO:0005576	C:extracellular region
TCONS_00037777	intestinal mucin-like protein	742	20	1.38152e-67	C:GO:0005576	C:extracellular region
TCONS_00037778	intestinal mucin-like protein	7317	20	0	C:GO:0005576	C:extracellular region
TCONS_00039595	procollagen C-endopeptidase enhancer 2-like	1928	20	0	C:GO:0005576	C:extracellular region
TCONS_00039596	procollagen C-endopeptidase enhancer 2-like	1984	20	0	C:GO:0005576	C:extracellular region
TCONS_00045328	peptidase inhibitor 16-like	1888	20	0	C:GO:0005576	C:extracellular region
TCONS_00045330	peptidase inhibitor 16-like	2788	20	2.2852e-147	C:GO:0005576	C:extracellular region
TCONS_00045331	peptidase inhibitor 16-like	2822	20	1.43332e-148	C:GO:0005576	C:extracellular region
TCONS_00045333	peptidase inhibitor 16-like	1320	20	7.4767e-154	C:GO:0005576	C:extracellular region
TCONS_00045334	peptidase inhibitor 16-like	2942	20	6.26336e-95	C:GO:0005576	C:extracellular region
TCONS_00053002	cysteine-rich venom protein ENH1-like	1913	20	1.40046e-152	C:GO:0005576	C:extracellular region
TCONS_00053003	cysteine-rich venom protein ENH1-like	2826	20	1.43742e-149	C:GO:0005576	C:extracellular region
TCONS_00053004	cysteine-rich venom protein ENH1-like	1719	20	9.81649e-153	C:GO:0005576	C:extracellular region
TCONS_00053005	cysteine-rich venom protein ENH1-like	678	20	3.29612e-158	C:GO:0005576	C:extracellular region
TCONS_00053006	cysteine-rich venom protein ENH1-like	1328	20	1.25145e-64	C:GO:0005576	C:extracellular region
TCONS_00055614	Golgi-associated plant pathogenesis-related protein 1-like	920	20	8.40285e-103	C:GO:0005576	C:extracellular region
TCONS_00057342	procollagen C-endopeptidase enhancer 2-like	3956	20	0	C:GO:0005576	C:extracellular region
TCONS_00057346	procollagen C-endopeptidase enhancer 2-like	3106	20	4.98905e-136	C:GO:0005576	C:extracellular region
TCONS_00059803	extracellular matrix protein 1	3205	20	0	C:GO:0005576	C:extracellular region
TCONS_00060464	protein NOV homolog	2037	20	0	C:GO:0005576	C:extracellular region
TCONS_00072006	UPF0565 protein C2orf69 homolog	3690	20	0	C:GO:0005576	C:extracellular region
TCONS_00072009	UPF0565 protein C2orf69 homolog	2231	20	0	C:GO:0005576	C:extracellular region
TCONS_00011035	complement C1q tumor necrosis factor-related protein 5	2043	20	1.07126e-143	C:GO:0005576; C:GO:0005581	C:extracellular region; C:collagen trimer
TCONS_00011036	complement C1q tumor necrosis factor-related protein 5	1341	20	5.13703e-147	C:GO:0005576; C:GO:0005581	C:extracellular region; C:collagen trimer
TCONS_00024486	complement C1q-like protein 3	1897	20	7.20602e-136	C:GO:0005576; C:GO:0005581	C:extracellular region; C:collagen trimer
TCONS_00026649	complement C1q tumor necrosis factor-related protein 2	639	20	1.40727e-150	C:GO:0005576; C:GO:0005581	C:extracellular region; C:collagen trimer
TCONS_00045367	complement C1q tumor necrosis factor-related protein 7 isoform X2	2054	20	9.62472e-154	C:GO:0005576; C:GO:0005581	C:extracellular region; C:collagen trimer
TCONS_00049380	complement C1q-like protein 3	1548	20	6.49771e-123	C:GO:0005576; C:GO:0005581	C:extracellular region; C:collagen trimer
TCONS_00052127	collagen alpha-2(VIII) chain	5216	20	0	C:GO:0005576; C:GO:0005581	C:extracellular region; C:collagen trimer
TCONS_00053640	complement C1q and tumor necrosis factor-related protein 9A-like	1017	20	5.19705e-162	C:GO:0005576; C:GO:0005581	C:extracellular region; C:collagen trimer
TCONS_00066783	complement C1q tumor necrosis factor-related protein 1-like	6855	20	2.93611e-78	C:GO:0005576; C:GO:0005581	C:extracellular region; C:collagen trimer
TCONS_00071133	complement C1q-like protein 2	2657	20	2.0644e-132	C:GO:0005576; C:GO:0005581	C:extracellular region; C:collagen trimer
TCONS_00076609	complement C1q tumor necrosis factor-related protein 1-like	2735	20	0	C:GO:0005576; C:GO:0005581	C:extracellular region; C:collagen trimer
TCONS_00022709	UPF0764 protein C16orf89 homolog	3447	20	0	C:GO:0005576; C:GO:0005829; C:GO:0016020	C:extracellular region; C:cytosol; C:membrane
TCONS_00022710	UPF0764 protein C16orf89 homolog	1086	20	0	C:GO:0005576; C:GO:0005829; C:GO:0016020	C:extracellular region; C:cytosol; C:membrane
TCONS_00014638	fibronectin type III domain-containing protein 4-like	1632	20	2.74535e-106	C:GO:0005576; C:GO:0005886; C:GO:0016021	C:extracellular region; C:plasma membrane; C:integral component of membrane
TCONS_00079641	UPF0454 protein C12orf49 homolog	1622	20	1.18652e-118	C:GO:0005576; C:GO:0016021	C:extracellular region; C:integral component of membrane
TCONS_00085399	secretogranin-3	1093	20	2.43366e-158	C:GO:0005576; C:GO:0030658	C:extracellular region; C:transport vesicle membrane
TCONS_00000676	collagen alpha-1(VIII) chain-like	3897	20	3.41886e-86	C:GO:0005581	C:collagen trimer
TCONS_00007359	collagen alpha-1(XIV) chain-like isoform X3	751	20	2.01002e-78	C:GO:0005581	C:collagen trimer
TCONS_00008643	collagen alpha-1(XIV) chain-like	4228	20	7.96735e-53	C:GO:0005581	C:collagen trimer
TCONS_00008644	collagen alpha-1(XIV) chain-like isoform X3	5926	20	0	C:GO:0005581	C:collagen trimer
TCONS_00008647	collagen alpha-1(XIV) chain-like isoform X3	9224	20	0	C:GO:0005581	C:collagen trimer
TCONS_00008649	collagen alpha-1(XIV) chain-like isoform X3	9571	20	0	C:GO:0005581	C:collagen trimer
TCONS_00008652	collagen alpha-1(XIV) chain-like isoform X3	5984	20	0	C:GO:0005581	C:collagen trimer
TCONS_00013047	collagen alpha-1(XII) chain-like	2942	10	6.85448e-08	C:GO:0005581	C:collagen trimer
TCONS_00014274	collectin-11 isoform X1	1520	20	2.34489e-157	C:GO:0005581	C:collagen trimer
TCONS_00014448	collagen alpha-1(XII) chain-like isoform X1	11840	20	0	C:GO:0005581	C:collagen trimer
TCONS_00014450	collagen alpha-1(XII) chain-like isoform X2	7614	20	0	C:GO:0005581	C:collagen trimer
TCONS_00014451	collagen alpha-1(XII) chain-like isoform X3	6427	20	0	C:GO:0005581	C:collagen trimer
TCONS_00014452	collagen alpha-1(XII) chain-like isoform X2	10152	20	0	C:GO:0005581	C:collagen trimer
TCONS_00014453	collagen alpha-1(XII) chain-like isoform X3	8447	20	0	C:GO:0005581	C:collagen trimer
TCONS_00024937	collagen alpha-1(XII) chain-like isoform X2	9937	20	0	C:GO:0005581	C:collagen trimer
TCONS_00024941	collagen alpha-1(XII) chain-like isoform X2	13030	20	0	C:GO:0005581	C:collagen trimer
TCONS_00024948	collagen alpha-1(XII) chain-like isoform X2	10627	20	0	C:GO:0005581	C:collagen trimer
TCONS_00045973	collagen alpha-1(XX) chain-like	7718	20	0	C:GO:0005581	C:collagen trimer
TCONS_00049029	collagen alpha-1(XXVI) chain-like isoform X3	2825	20	0	C:GO:0005581	C:collagen trimer
TCONS_00049030	collagen alpha-1(XXVI) chain-like isoform X3	3009	20	0	C:GO:0005581	C:collagen trimer
TCONS_00057574	collagen alpha-6(VI) chain-like	1854	20	0	C:GO:0005581	C:collagen trimer
TCONS_00059447	collagen alpha-2(IX) chain-like isoform X2	1892	20	9.74582e-15	C:GO:0005581	C:collagen trimer
TCONS_00060469	collectin-10-like isoform X2	1176	20	1.38056e-110	C:GO:0005581	C:collagen trimer
TCONS_00060470	collectin-10 isoform X2	1741	20	8.8865e-89	C:GO:0005581	C:collagen trimer
TCONS_00060471	collectin-10-like	1063	20	3.88703e-125	C:GO:0005581	C:collagen trimer
TCONS_00060472	collectin-10-like	1496	20	7.7517e-143	C:GO:0005581	C:collagen trimer
TCONS_00060473	collectin-10-like	1199	20	6.4629e-129	C:GO:0005581	C:collagen trimer
TCONS_00072980	collagen alpha-2(IX) chain	3320	20	0	C:GO:0005581	C:collagen trimer
TCONS_00072981	collagen alpha-2(IX) chain	2455	20	1.85182e-152	C:GO:0005581	C:collagen trimer
TCONS_00073615	collagen alpha-1(IX) chain isoform X3	7050	20	0	C:GO:0005581	C:collagen trimer
TCONS_00073617	collagen alpha-1(IX) chain isoform X3	7523	20	0	C:GO:0005581	C:collagen trimer
TCONS_00074443	collagen alpha-1(XVI) chain isoform X1	7441	20	0	C:GO:0005581	C:collagen trimer
TCONS_00074445	collagen alpha-1(XVI) chain isoform X1	7498	20	0	C:GO:0005581	C:collagen trimer
TCONS_00074446	collagen alpha-1(XVI) chain isoform X1	7568	20	0	C:GO:0005581	C:collagen trimer
TCONS_00004313	collagen alpha-1(XXV) chain isoform X5	331	20	1.49095e-21	C:GO:0005581; C:GO:0016021	C:collagen trimer; C:integral component of membrane
TCONS_00004314	collagen alpha-1(XXV) chain isoform X5	1471	20	7.34392e-122	C:GO:0005581; C:GO:0016021	C:collagen trimer; C:integral component of membrane
TCONS_00042670	collagen alpha-1(XXIII) chain-like isoform X2	471	20	1.36046e-56	C:GO:0005581; C:GO:0016021	C:collagen trimer; C:integral component of membrane
TCONS_00042674	collagen alpha-1(XXIII) chain-like isoform X2	2637	20	2.43272e-137	C:GO:0005581; C:GO:0016021	C:collagen trimer; C:integral component of membrane
TCONS_00061611	collagen alpha-1(XXI) chain-like isoform X2	3993	20	0	C:GO:0005581; C:GO:0016021	C:collagen trimer; C:integral component of membrane
TCONS_00061615	collagen alpha-1(XXI) chain-like isoform X1	3976	20	0	C:GO:0005581; C:GO:0016021	C:collagen trimer; C:integral component of membrane
TCONS_00061618	collagen alpha-1(XXI) chain-like isoform X2	4884	20	0	C:GO:0005581; C:GO:0016021	C:collagen trimer; C:integral component of membrane
TCONS_00061619	collagen alpha-1(XXI) chain-like isoform X2	4763	20	0	C:GO:0005581; C:GO:0016021	C:collagen trimer; C:integral component of membrane
TCONS_00061624	collagen alpha-1(XXI) chain-like isoform X1	1745	20	9.97454e-68	C:GO:0005581; C:GO:0016021	C:collagen trimer; C:integral component of membrane
TCONS_00062113	collagen alpha-1(XIII) chain isoform X3	3590	20	2.42648e-164	C:GO:0005581; C:GO:0016021	C:collagen trimer; C:integral component of membrane
TCONS_00062114	collagen alpha-1(XIII) chain isoform X10	7037	20	3.71616e-160	C:GO:0005581; C:GO:0016021	C:collagen trimer; C:integral component of membrane
TCONS_00062115	collagen alpha-1(XIII) chain isoform X3	7001	20	4.97328e-164	C:GO:0005581; C:GO:0016021	C:collagen trimer; C:integral component of membrane
TCONS_00062116	collagen alpha-1(XIII) chain isoform X2	5939	20	5.77309e-79	C:GO:0005581; C:GO:0016021	C:collagen trimer; C:integral component of membrane
TCONS_00064082	collagen alpha-1(XVII) chain-like isoform X1	7293	20	0	C:GO:0005581; C:GO:0016021	C:collagen trimer; C:integral component of membrane
TCONS_00064084	collagen alpha-1(XVII) chain-like isoform X1	5117	20	0	C:GO:0005581; C:GO:0016021	C:collagen trimer; C:integral component of membrane
TCONS_00075210	collagen alpha-1(XIX) chain isoform X2	4636	20	0	C:GO:0005581; C:GO:0016021	C:collagen trimer; C:integral component of membrane
TCONS_00075217	collagen alpha-1(XIX) chain isoform X2	4678	20	0	C:GO:0005581; C:GO:0016021	C:collagen trimer; C:integral component of membrane
TCONS_00010190	sclerostin domain-containing protein 1	1424	20	5.65445e-147	C:GO:0005615	C:extracellular space
TCONS_00011487	sclerostin domain-containing protein 1	907	20	2.74917e-49	C:GO:0005615	C:extracellular space
TCONS_00013353	protein Z-dependent protease inhibitor-like	1306	20	0	C:GO:0005615	C:extracellular space
TCONS_00015776	neuroserpin isoform X2	2942	20	0	C:GO:0005615	C:extracellular space
TCONS_00015777	neuroserpin isoform X2	2936	20	0	C:GO:0005615	C:extracellular space
TCONS_00015778	neuroserpin isoform X2	1398	20	0	C:GO:0005615	C:extracellular space
TCONS_00050013	cysteine-rich secretory protein LCCL domain-containing 1-like	3991	20	0	C:GO:0005615	C:extracellular space
TCONS_00050014	peptidase inhibitor 15-like	2096	20	0	C:GO:0005615	C:extracellular space
TCONS_00051158	sclerostin domain-containing protein 1-like	1507	20	1.02036e-124	C:GO:0005615	C:extracellular space
TCONS_00053451	cysteine-rich secretory protein LCCL domain-containing 1	4293	20	0	C:GO:0005615	C:extracellular space
TCONS_00054187	Golgi-associated plant pathogenesis-related protein 1-like	1689	20	1.98967e-106	C:GO:0005615	C:extracellular space
TCONS_00054189	Golgi-associated plant pathogenesis-related protein 1-like	1452	20	2.13368e-114	C:GO:0005615	C:extracellular space
TCONS_00064809	RNA-directed DNA polymerase from mobile element jockey-like	1573	20	2.47712e-60	C:GO:0005615	C:extracellular space
TCONS_00081240	serine protease inhibitor 2.1-like	2586	20	0	C:GO:0005615	C:extracellular space
TCONS_00006355	protein SAAL1	1923	20	3.49467e-141	C:GO:0005615; C:GO:0005634	C:extracellular space; C:nucleus
TCONS_00006356	protein SAAL1	1818	20	1.18274e-140	C:GO:0005615; C:GO:0005634	C:extracellular space; C:nucleus
TCONS_00018431	leucine-rich repeat neuronal protein 1-like	3820	20	0	C:GO:0005615; C:GO:0016021; C:GO:0031012	C:extracellular space; C:integral component of membrane; C:extracellular matrix
TCONS_00021845	vasorin-like	5014	20	0	C:GO:0005615; C:GO:0016021; C:GO:0031012	C:extracellular space; C:integral component of membrane; C:extracellular matrix
TCONS_00021846	vasorin-like	3521	20	0	C:GO:0005615; C:GO:0016021; C:GO:0031012	C:extracellular space; C:integral component of membrane; C:extracellular matrix
TCONS_00032383	leucine-rich repeat neuronal protein 3-like	3751	20	0	C:GO:0005615; C:GO:0016021; C:GO:0031012	C:extracellular space; C:integral component of membrane; C:extracellular matrix
TCONS_00049585	leucine-rich repeat and immunoglobulin-like domain-containing nogo receptor-interacting protein 3	7677	20	0	C:GO:0005615; C:GO:0016021; C:GO:0031012	C:extracellular space; C:integral component of membrane; C:extracellular matrix
TCONS_00051908	leucine-rich repeat-containing protein 3B	7488	20	2.63099e-164	C:GO:0005615; C:GO:0016021; C:GO:0031012	C:extracellular space; C:integral component of membrane; C:extracellular matrix
TCONS_00024694	trichohyalin-like	1555	20	0	C:GO:0005615; C:GO:0030141	C:extracellular space; C:secretory granule
TCONS_00067202	KN motif and ankyrin repeat domain-containing protein 4 isoform X1	6197	20	0	C:GO:0005622; C:GO:0110165	C:intracellular anatomical structure; C:cellular anatomical entity
TCONS_00067203	KN motif and ankyrin repeat domain-containing protein 4 isoform X1	6423	20	0	C:GO:0005622; C:GO:0110165	C:intracellular anatomical structure; C:cellular anatomical entity
TCONS_00067204	KN motif and ankyrin repeat domain-containing protein 4 isoform X1	6867	20	0	C:GO:0005622; C:GO:0110165	C:intracellular anatomical structure; C:cellular anatomical entity
TCONS_00000662	chromobox protein homolog 6-like isoform X1	4706	20	0	C:GO:0005634	C:nucleus
TCONS_00000663	chromobox protein homolog 6-like	4542	20	0	C:GO:0005634	C:nucleus
TCONS_00003886	ran-binding protein 9 isoform X2	7764	20	4.78211e-94	C:GO:0005634	C:nucleus
TCONS_00014774	nucleolar protein 10 isoform X1	3260	20	0	C:GO:0005634	C:nucleus
TCONS_00014776	nucleolar protein 10	2544	20	0	C:GO:0005634	C:nucleus
TCONS_00022027	growth arrest and DNA damage-inducible proteins-interacting protein 1-like	866	20	5.88583e-120	C:GO:0005634	C:nucleus
TCONS_00022028	growth arrest and DNA damage-inducible proteins-interacting protein 1-like	1004	20	1.14576e-90	C:GO:0005634	C:nucleus
TCONS_00023339	chromobox protein homolog 8-like	4174	20	0	C:GO:0005634	C:nucleus
TCONS_00023340	meteorin-like protein	4369	20	0	C:GO:0005634	C:nucleus
TCONS_00023341	chromobox protein homolog 8-like	3515	20	0	C:GO:0005634	C:nucleus
TCONS_00023507	chromobox protein homolog 6-like	4874	20	0	C:GO:0005634	C:nucleus
TCONS_00023508	chromobox protein homolog 6-like	4987	20	0	C:GO:0005634	C:nucleus
TCONS_00023509	chromobox protein homolog 6-like	2394	20	0	C:GO:0005634	C:nucleus
TCONS_00023533	chromobox protein homolog 1	2337	20	2.35575e-109	C:GO:0005634	C:nucleus
TCONS_00025375	heterogeneous nuclear ribonucleoprotein U-like isoform X2	3790	20	0	C:GO:0005634	C:nucleus
TCONS_00025376	heterogeneous nuclear ribonucleoprotein U-like isoform X1	4696	20	0	C:GO:0005634	C:nucleus
TCONS_00025377	heterogeneous nuclear ribonucleoprotein U-like isoform X2	4675	20	0	C:GO:0005634	C:nucleus
TCONS_00025378	heterogeneous nuclear ribonucleoprotein U-like isoform X1	4702	20	0	C:GO:0005634	C:nucleus
TCONS_00026897	acidic repeat-containing protein-like	2412	20	0	C:GO:0005634	C:nucleus
TCONS_00026898	acidic repeat-containing protein-like	2111	20	0	C:GO:0005634	C:nucleus
TCONS_00028534	centromere protein U	2711	20	0	C:GO:0005634	C:nucleus
TCONS_00031958	round spermatid basic protein 1-like	1817	20	0	C:GO:0005634	C:nucleus
TCONS_00031959	round spermatid basic protein 1-like	3533	20	0	C:GO:0005634	C:nucleus
TCONS_00031960	round spermatid basic protein 1-like	3498	20	0	C:GO:0005634	C:nucleus
TCONS_00033576	meiosis expressed gene 1 protein homolog	871	20	7.25227e-56	C:GO:0005634	C:nucleus
TCONS_00035952	constitutive coactivator of PPAR-gamma-like protein 1 isoform X2	5050	20	0	C:GO:0005634	C:nucleus
TCONS_00035953	constitutive coactivator of PPAR-gamma-like protein 1	4850	20	0	C:GO:0005634	C:nucleus
TCONS_00035954	constitutive coactivator of PPAR-gamma-like protein 1 isoform X2	3856	20	0	C:GO:0005634	C:nucleus
TCONS_00035955	constitutive coactivator of PPAR-gamma-like protein 1	4789	20	0	C:GO:0005634	C:nucleus
TCONS_00035956	constitutive coactivator of PPAR-gamma-like protein 1 isoform X1	5990	20	0	C:GO:0005634	C:nucleus
TCONS_00037646	histone-binding protein RBBP7 isoform X2	1856	20	0	C:GO:0005634	C:nucleus
TCONS_00037647	histone-binding protein RBBP7 isoform X2	947	20	0	C:GO:0005634	C:nucleus
TCONS_00040031	cyclin-A1 isoform X1	1432	20	0	C:GO:0005634	C:nucleus
TCONS_00045467	chromobox protein homolog 5	3278	20	4.8183e-97	C:GO:0005634	C:nucleus
TCONS_00045468	chromobox protein homolog 5	2458	20	5.70966e-99	C:GO:0005634	C:nucleus
TCONS_00045469	chromobox protein homolog 5	3605	20	1.38037e-96	C:GO:0005634	C:nucleus
TCONS_00045557	round spermatid basic protein 1-like	9565	20	0	C:GO:0005634	C:nucleus
TCONS_00045558	round spermatid basic protein 1-like	2566	20	0	C:GO:0005634	C:nucleus
TCONS_00045677	protein FAM50A	1537	20	1.88331e-180	C:GO:0005634	C:nucleus
TCONS_00047242	constitutive coactivator of PPAR-gamma-like protein 2	9289	20	0	C:GO:0005634	C:nucleus
TCONS_00048916	protein IWS1 homolog isoform X1	2411	20	0	C:GO:0005634	C:nucleus
TCONS_00048918	protein IWS1 homolog isoform X2	2623	20	0	C:GO:0005634	C:nucleus
TCONS_00052158	histone-binding protein RBBP4	3553	20	0	C:GO:0005634	C:nucleus
TCONS_00052159	histone-binding protein RBBP4	3775	20	0	C:GO:0005634	C:nucleus
TCONS_00055827	melanoma-derived growth regulatory protein isoform X4	2698	20	1.67202e-88	C:GO:0005634	C:nucleus
TCONS_00055830	melanoma-derived growth regulatory protein isoform X4	2367	20	2.55692e-89	C:GO:0005634	C:nucleus
TCONS_00055831	UPF0686 protein C11orf1 homolog	464	20	2.8166e-45	C:GO:0005634	C:nucleus
TCONS_00055844	protein AATF	892	20	9.20372e-100	C:GO:0005634	C:nucleus
TCONS_00060084	chromobox protein homolog 3-like isoform X1	1366	20	9.3308e-157	C:GO:0005634	C:nucleus
TCONS_00060085	chromobox protein homolog 3-like isoform X1	1436	20	7.20628e-135	C:GO:0005634	C:nucleus
TCONS_00060096	glutamate-rich WD repeat-containing protein 1	3927	20	0	C:GO:0005634	C:nucleus
TCONS_00060097	glutamate-rich WD repeat-containing protein 1	1275	20	0	C:GO:0005634	C:nucleus
TCONS_00061736	constitutive coactivator of peroxisome proliferator-activated receptor gamma isoform X1	3846	20	0	C:GO:0005634	C:nucleus
TCONS_00061737	constitutive coactivator of peroxisome proliferator-activated receptor gamma isoform X1	2265	20	0	C:GO:0005634	C:nucleus
TCONS_00061885	probable E3 ubiquitin-protein ligase TRIM8	4864	20	0	C:GO:0005634	C:nucleus
TCONS_00061886	probable E3 ubiquitin-protein ligase TRIM8	4846	20	0	C:GO:0005634	C:nucleus
TCONS_00062513	cyclin-J-like	2955	20	0	C:GO:0005634	C:nucleus
TCONS_00062514	cyclin-J-like	1778	20	0	C:GO:0005634	C:nucleus
TCONS_00062515	cyclin-J-like	2177	20	0	C:GO:0005634	C:nucleus
TCONS_00070159	M-phase phosphoprotein 8 isoform X2	2733	20	0	C:GO:0005634	C:nucleus
TCONS_00077170	E3 ubiquitin-protein ligase TRIM8-like	2532	20	6.23455e-158	C:GO:0005634	C:nucleus
TCONS_00078542	chromobox protein homolog 1	687	20	2.48179e-112	C:GO:0005634	C:nucleus
TCONS_00080223	cyclin-O	669	20	5.44878e-112	C:GO:0005634	C:nucleus
TCONS_00085568	protein AATF	1665	20	0	C:GO:0005634	C:nucleus
TCONS_00045472	calcium-binding and coiled-coil domain-containing protein 1-like	4434	20	0	C:GO:0005634; C:GO:0005737	C:nucleus; C:cytoplasm
TCONS_00045741	proteasomal ubiquitin receptor ADRM1-like	1481	20	1.9532e-85	C:GO:0005634; C:GO:0005737	C:nucleus; C:cytoplasm
TCONS_00046158	proteasomal ubiquitin receptor ADRM1 isoform X2	1445	20	5.2669e-87	C:GO:0005634; C:GO:0005737	C:nucleus; C:cytoplasm
TCONS_00046159	proteasomal ubiquitin receptor ADRM1 isoform X2	3231	20	3.31334e-82	C:GO:0005634; C:GO:0005737	C:nucleus; C:cytoplasm
TCONS_00048429	midnolin isoform X2	3229	20	5.84526e-137	C:GO:0005634; C:GO:0005737	C:nucleus; C:cytoplasm
TCONS_00056335	gametogenetin-binding protein 2 isoform X1	3134	20	0	C:GO:0005634; C:GO:0005737	C:nucleus; C:cytoplasm
TCONS_00056336	gametogenetin-binding protein 2	2783	20	0	C:GO:0005634; C:GO:0005737	C:nucleus; C:cytoplasm
TCONS_00056337	gametogenetin-binding protein 2	2975	20	0	C:GO:0005634; C:GO:0005737	C:nucleus; C:cytoplasm
TCONS_00062730	huntingtin isoform X3	11875	20	0	C:GO:0005634; C:GO:0005737	C:nucleus; C:cytoplasm
TCONS_00062731	huntingtin isoform X4	11893	20	0	C:GO:0005634; C:GO:0005737	C:nucleus; C:cytoplasm
TCONS_00062733	huntingtin isoform X2	9015	20	0	C:GO:0005634; C:GO:0005737	C:nucleus; C:cytoplasm
TCONS_00062734	huntingtin isoform X2	8468	20	0	C:GO:0005634; C:GO:0005737	C:nucleus; C:cytoplasm
TCONS_00063904	CUE domain-containing protein 2	6590	20	2.92929e-178	C:GO:0005634; C:GO:0005737	C:nucleus; C:cytoplasm
TCONS_00074666	ubiquitin-associated protein 2-like isoform X5	5601	20	0	C:GO:0005634; C:GO:0005737	C:nucleus; C:cytoplasm
TCONS_00076525	unconventional myosin-XVB-like	5424	20	0	C:GO:0005634; C:GO:0005737; C:GO:0005856	C:nucleus; C:cytoplasm; C:cytoskeleton
TCONS_00082352	influenza virus NS1A-binding protein homolog A	8902	20	0	C:GO:0005634; C:GO:0005737; C:GO:0005856	C:nucleus; C:cytoplasm; C:cytoskeleton
TCONS_00082353	influenza virus NS1A-binding protein homolog A	3221	20	0	C:GO:0005634; C:GO:0005737; C:GO:0005856	C:nucleus; C:cytoplasm; C:cytoskeleton
TCONS_00002211	microfibrillar-associated protein 3-like	2305	20	0	C:GO:0005634; C:GO:0005737; C:GO:0005886; C:GO:0016021	C:nucleus; C:cytoplasm; C:plasma membrane; C:integral component of membrane
TCONS_00002212	microfibrillar-associated protein 3-like	2703	20	0	C:GO:0005634; C:GO:0005737; C:GO:0005886; C:GO:0016021	C:nucleus; C:cytoplasm; C:plasma membrane; C:integral component of membrane
TCONS_00052194	pleckstrin homology domain-containing family O member 1-A-like	2240	20	0	C:GO:0005634; C:GO:0005737; C:GO:0016020	C:nucleus; C:cytoplasm; C:membrane
TCONS_00057665	ER membrane protein complex subunit 2	1702	20	0	C:GO:0005634; C:GO:0005783; C:GO:0072546	C:nucleus; C:endoplasmic reticulum; C:ER membrane protein complex
TCONS_00007112	heat shock 70 kDa protein 4-like	3220	20	0	C:GO:0005634; C:GO:0005829	C:nucleus; C:cytosol
TCONS_00007113	heat shock 70 kDa protein 4-like	3205	20	0	C:GO:0005634; C:GO:0005829	C:nucleus; C:cytosol
TCONS_00007114	heat shock 70 kDa protein 4-like	3176	20	0	C:GO:0005634; C:GO:0005829	C:nucleus; C:cytosol
TCONS_00076362	leucine-rich repeat-containing protein 59	1775	20	1.14649e-163	C:GO:0005635; C:GO:0005783; C:GO:0005789; C:GO:0016021	C:nuclear envelope; C:endoplasmic reticulum; C:endoplasmic reticulum membrane; C:integral component of membrane
TCONS_00076363	leucine-rich repeat-containing protein 59	2806	20	3.57326e-159	C:GO:0005635; C:GO:0005783; C:GO:0005789; C:GO:0016021	C:nuclear envelope; C:endoplasmic reticulum; C:endoplasmic reticulum membrane; C:integral component of membrane
TCONS_00037122	lamin-B2	3286	20	2.00928e-143	C:GO:0005635; C:GO:0005882	C:nuclear envelope; C:intermediate filament
TCONS_00037123	lamin-B2	4519	20	0	C:GO:0005635; C:GO:0005882	C:nuclear envelope; C:intermediate filament
TCONS_00037126	lamin-B2	4624	20	0	C:GO:0005635; C:GO:0005882	C:nuclear envelope; C:intermediate filament
TCONS_00037127	lamin-B2	4714	20	0	C:GO:0005635; C:GO:0005882	C:nuclear envelope; C:intermediate filament
TCONS_00046356	nuclear envelope integral membrane protein 1-like	1840	20	0	C:GO:0005635; C:GO:0016021	C:nuclear envelope; C:integral component of membrane
TCONS_00046357	nuclear envelope integral membrane protein 1-like	2576	20	0	C:GO:0005635; C:GO:0016021	C:nuclear envelope; C:integral component of membrane
TCONS_00047523	transmembrane protein 201	5049	20	2.63703e-97	C:GO:0005639	C:integral component of nuclear inner membrane
TCONS_00003369	SUN domain-containing protein 2-like	4015	20	0	C:GO:0005639; C:GO:0034993	C:integral component of nuclear inner membrane; C:meiotic nuclear membrane microtubule tethering complex
TCONS_00003373	SUN domain-containing protein 2-like	4461	20	0	C:GO:0005639; C:GO:0034993	C:integral component of nuclear inner membrane; C:meiotic nuclear membrane microtubule tethering complex
TCONS_00076658	SUN domain-containing protein 1 isoform X1	3511	20	0	C:GO:0005639; C:GO:0034993	C:integral component of nuclear inner membrane; C:meiotic nuclear membrane microtubule tethering complex
TCONS_00076659	SUN domain-containing protein 1 isoform X1	3966	20	0	C:GO:0005639; C:GO:0034993	C:integral component of nuclear inner membrane; C:meiotic nuclear membrane microtubule tethering complex
TCONS_00076660	SUN domain-containing protein 1 isoform X1	4007	20	0	C:GO:0005639; C:GO:0034993	C:integral component of nuclear inner membrane; C:meiotic nuclear membrane microtubule tethering complex
TCONS_00076665	SUN domain-containing protein 1 isoform X1	3661	20	0	C:GO:0005639; C:GO:0034993	C:integral component of nuclear inner membrane; C:meiotic nuclear membrane microtubule tethering complex
TCONS_00016233	nuclear pore complex protein Nup205	6551	20	0	C:GO:0005643	C:nuclear pore
TCONS_00046514	nuclear pore membrane glycoprotein 210	7024	20	0	C:GO:0005643; C:GO:0016021	C:nuclear pore; C:integral component of membrane
TCONS_00046521	nuclear pore membrane glycoprotein 210	7389	20	0	C:GO:0005643; C:GO:0016021	C:nuclear pore; C:integral component of membrane
TCONS_00036253	nicolin-1	2071	20	1.09626e-114	C:GO:0005654	C:nucleoplasm
TCONS_00036254	nicolin-1	1958	20	2.71648e-147	C:GO:0005654	C:nucleoplasm
TCONS_00036255	nicolin-1	1580	20	2.72431e-149	C:GO:0005654	C:nucleoplasm
TCONS_00037420	nuclear receptor 2C2-associated protein	647	20	3.63336e-102	C:GO:0005654	C:nucleoplasm
TCONS_00047091	keratin, type II cytoskeletal 8-like	2148	20	0	C:GO:0005654; C:GO:0005737; C:GO:0016363; C:GO:0045095	C:nucleoplasm; C:cytoplasm; C:nuclear matrix; C:keratin filament
TCONS_00019665	TELO2-interacting protein 2	2360	20	0	C:GO:0005654; C:GO:0005813; C:GO:0005829; C:GO:0070209	C:nucleoplasm; C:centrosome; C:cytosol; C:ASTRA complex
TCONS_00014579	myc target protein 1 homolog	889	20	1.0147e-125	C:GO:0005654; C:GO:0016021	C:nucleoplasm; C:integral component of membrane
TCONS_00044167	anaphase-promoting complex subunit 13	976	20	1.73037e-42	C:GO:0005680	C:anaphase-promoting complex
TCONS_00084975	beta-catenin-like protein 1	3431	20	0	C:GO:0005681	C:spliceosomal complex
TCONS_00084976	beta-catenin-like protein 1	1623	20	0	C:GO:0005681	C:spliceosomal complex
TCONS_00023801	CD2 antigen cytoplasmic tail-binding protein 2-like	1298	20	2.57708e-171	C:GO:0005682	C:U5 snRNP
TCONS_00023802	CD2 antigen cytoplasmic tail-binding protein 2-like	1278	20	3.68015e-166	C:GO:0005682	C:U5 snRNP
TCONS_00058229	coiled-coil domain-containing protein 12	1555	20	2.45991e-84	C:GO:0005684; C:GO:0071014	C:U2-type spliceosomal complex; C:post-mRNA release spliceosomal complex
TCONS_00021011	protein MAK16 homolog	1779	20	4.74792e-156	C:GO:0005730	C:nucleolus
TCONS_00041565	notchless protein homolog 1	2039	20	0	C:GO:0005730	C:nucleolus
TCONS_00041566	notchless protein homolog 1	1949	20	0	C:GO:0005730	C:nucleolus
TCONS_00041567	notchless protein homolog 1	2278	20	0	C:GO:0005730	C:nucleolus
TCONS_00034991	midnolin-like isoform X2	3807	20	1.97256e-61	C:GO:0005730; C:GO:0005829	C:nucleolus; C:cytosol
TCONS_00032382	small subunit processome component 20 homolog	7452	20	0	C:GO:0005730; C:GO:0030686; C:GO:0032040	C:nucleolus; C:90S preribosome; C:small-subunit processome
TCONS_00032402	small subunit processome component 20 homolog	7536	20	0	C:GO:0005730; C:GO:0030686; C:GO:0032040	C:nucleolus; C:90S preribosome; C:small-subunit processome
TCONS_00000577	WD repeat domain-containing protein 83	9064	20	0	C:GO:0005737	C:cytoplasm
TCONS_00003902	amphiphysin isoform X1	2662	20	3.20457e-166	C:GO:0005737	C:cytoplasm
TCONS_00003910	amphiphysin isoform X1	1198	20	0	C:GO:0005737	C:cytoplasm
TCONS_00006318	dysbindin domain-containing protein 1-like	1346	20	6.13125e-100	C:GO:0005737	C:cytoplasm
TCONS_00010542	biogenesis of lysosome-related organelles complex 1 subunit 3	973	20	1.899e-89	C:GO:0005737	C:cytoplasm
TCONS_00011310	ankyrin repeat domain-containing protein 13B isoform X1	3565	20	0	C:GO:0005737	C:cytoplasm
TCONS_00011311	ankyrin repeat domain-containing protein 13B isoform X1	3925	20	0	C:GO:0005737	C:cytoplasm
TCONS_00015523	dysbindin domain-containing protein 1	4311	20	7.13278e-83	C:GO:0005737	C:cytoplasm
TCONS_00017082	protein phosphatase 1 regulatory subunit 15B-like	3447	20	0	C:GO:0005737	C:cytoplasm
TCONS_00018257	endophilin-A2 isoform X1	6072	20	0	C:GO:0005737	C:cytoplasm
TCONS_00018258	endophilin-A2-like isoform X1	6117	20	0	C:GO:0005737	C:cytoplasm
TCONS_00018259	endophilin-A2 isoform X1	6704	20	5.24295e-125	C:GO:0005737	C:cytoplasm
TCONS_00019587	bridging integrator 3	2258	20	2.41811e-177	C:GO:0005737	C:cytoplasm
TCONS_00024338	tudor domain-containing protein 6 isoform X1	3545	20	0	C:GO:0005737	C:cytoplasm
TCONS_00024343	tudor domain-containing protein 6 isoform X1	5171	20	0	C:GO:0005737	C:cytoplasm
TCONS_00027137	cytoplasmic FMR1-interacting protein 2-like	3525	20	3.23411e-165	C:GO:0005737	C:cytoplasm
TCONS_00032555	muskelin	4090	20	0	C:GO:0005737	C:cytoplasm
TCONS_00032556	muskelin isoform X2	3962	20	0	C:GO:0005737	C:cytoplasm
TCONS_00035735	dysbindin-like isoform X1	5353	20	1.13709e-50	C:GO:0005737	C:cytoplasm
TCONS_00035736	dysbindin-like isoform X1	1941	20	7.44424e-88	C:GO:0005737	C:cytoplasm
TCONS_00038229	dysbindin-like isoform X1	980	20	3.44982e-36	C:GO:0005737	C:cytoplasm
TCONS_00047769	protein LSM14 homolog B	1772	20	0	C:GO:0005737	C:cytoplasm
TCONS_00047934	SUMO-interacting motif-containing protein 1	1624	20	1.7379e-36	C:GO:0005737	C:cytoplasm
TCONS_00049778	endophilin-A2-like isoform X1	4152	20	0	C:GO:0005737	C:cytoplasm
TCONS_00055521	endophilin-B2 isoform X4	3484	20	0	C:GO:0005737	C:cytoplasm
TCONS_00055522	endophilin-B2 isoform X8	3340	20	0	C:GO:0005737	C:cytoplasm
TCONS_00055523	endophilin-B2 isoform X5	3342	20	0	C:GO:0005737	C:cytoplasm
TCONS_00055525	endophilin-B2 isoform X2	3225	20	0	C:GO:0005737	C:cytoplasm
TCONS_00055526	endophilin-B2 isoform X4	3285	20	0	C:GO:0005737	C:cytoplasm
TCONS_00055527	endophilin-B2 isoform X2	3298	20	0	C:GO:0005737	C:cytoplasm
TCONS_00055529	endophilin-B2 isoform X3	3175	20	0	C:GO:0005737	C:cytoplasm
TCONS_00060411	endophilin-B1-like isoform X1	2743	20	0	C:GO:0005737	C:cytoplasm
TCONS_00065351	cytoplasmic FMR1-interacting protein 1	4506	20	0	C:GO:0005737	C:cytoplasm
TCONS_00066473	myc box-dependent-interacting protein 1-like isoform X1	3748	20	7.63214e-142	C:GO:0005737	C:cytoplasm
TCONS_00067304	tumor protein p63-regulated gene 1-like protein	2544	20	0	C:GO:0005737	C:cytoplasm
TCONS_00067307	tumor protein p63-regulated gene 1-like protein	1992	20	0	C:GO:0005737	C:cytoplasm
TCONS_00072014	caveolae-associated protein 2-like	2460	20	0	C:GO:0005737; C:GO:0005901	C:cytoplasm; C:caveola
TCONS_00040202	fasciculation and elongation protein zeta-1 isoform X1	4675	20	0	C:GO:0005737; C:GO:0030424	C:cytoplasm; C:axon
TCONS_00040203	fasciculation and elongation protein zeta-1 isoform X1	4670	20	0	C:GO:0005737; C:GO:0030424	C:cytoplasm; C:axon
TCONS_00040204	fasciculation and elongation protein zeta-1-like isoform X1	1560	20	0	C:GO:0005737; C:GO:0030424	C:cytoplasm; C:axon
TCONS_00040205	fasciculation and elongation protein zeta-1-like isoform X1	4231	20	0	C:GO:0005737; C:GO:0030424	C:cytoplasm; C:axon
TCONS_00052972	nuclear mitotic apparatus protein 1-like isoform X1	6693	20	0	C:GO:0005737; C:GO:0043229	C:cytoplasm; C:intracellular organelle
TCONS_00053968	nuclear mitotic apparatus protein 1-like	6892	20	0	C:GO:0005737; C:GO:0043229	C:cytoplasm; C:intracellular organelle
TCONS_00053969	nuclear mitotic apparatus protein 1-like	7096	20	0	C:GO:0005737; C:GO:0043229	C:cytoplasm; C:intracellular organelle
TCONS_00053971	nuclear mitotic apparatus protein 1-like	6839	20	0	C:GO:0005737; C:GO:0043229	C:cytoplasm; C:intracellular organelle
TCONS_00006986	protein NipSnap homolog 3A-like isoform X1	7742	20	1.24284e-148	C:GO:0005739	C:mitochondrion
TCONS_00006987	protein NipSnap homolog 3A-like isoform X1	2697	20	1.86673e-88	C:GO:0005739	C:mitochondrion
TCONS_00015498	COX assembly mitochondrial protein 2 homolog	3642	20	1.1194e-43	C:GO:0005739	C:mitochondrion
TCONS_00015499	COX assembly mitochondrial protein 2 homolog	1805	20	1.95692e-45	C:GO:0005739	C:mitochondrion
TCONS_00015500	COX assembly mitochondrial protein 2 homolog	3080	20	5.52096e-44	C:GO:0005739	C:mitochondrion
TCONS_00042491	protein NipSnap homolog 2-like	2354	20	1.13987e-22	C:GO:0005739	C:mitochondrion
TCONS_00050293	protein NipSnap homolog 2-like	2709	20	3.22348e-106	C:GO:0005739	C:mitochondrion
TCONS_00050294	protein NipSnap homolog 2-like	2286	20	0	C:GO:0005739	C:mitochondrion
TCONS_00050295	protein NipSnap homolog 2-like	1706	20	0	C:GO:0005739	C:mitochondrion
TCONS_00058369	cytochrome c oxidase subunit 6B1-like	682	20	1.05567e-56	C:GO:0005739	C:mitochondrion
TCONS_00058370	cytochrome c oxidase subunit 6B1-like	507	20	9.97358e-58	C:GO:0005739	C:mitochondrion
TCONS_00070927	NADH dehydrogenase [ubiquinone] flavoprotein 3, mitochondrial isoform X2	946	20	6.29853e-32	C:GO:0005739	C:mitochondrion
TCONS_00078782	translational activator of cytochrome c oxidase 1	1320	20	3.76744e-160	C:GO:0005739	C:mitochondrion
TCONS_00078783	translational activator of cytochrome c oxidase 1	2752	20	0	C:GO:0005739	C:mitochondrion
TCONS_00035179	39S ribosomal protein L45, mitochondrial	1274	20	0	C:GO:0005739; C:GO:0005840	C:mitochondrion; C:ribosome
TCONS_00024642	6.8 kDa mitochondrial proteolipid	376	20	4.11038e-30	C:GO:0005739; C:GO:0016021	C:mitochondrion; C:integral component of membrane
TCONS_00038071	caspase recruitment domain-containing protein 19-like	2713	20	4.07125e-101	C:GO:0005739; C:GO:0016021	C:mitochondrion; C:integral component of membrane
TCONS_00038072	caspase recruitment domain-containing protein 19-like	3446	20	4.4279e-98	C:GO:0005739; C:GO:0016021	C:mitochondrion; C:integral component of membrane
TCONS_00038073	caspase recruitment domain-containing protein 19-like	1961	20	1.53489e-103	C:GO:0005739; C:GO:0016021	C:mitochondrion; C:integral component of membrane
TCONS_00042936	coiled-coil domain-containing protein 90B, mitochondrial isoform X2	985	20	1.79328e-178	C:GO:0005739; C:GO:0016021	C:mitochondrion; C:integral component of membrane
TCONS_00042938	coiled-coil domain-containing protein 90B, mitochondrial isoform X2	1214	20	0	C:GO:0005739; C:GO:0016021	C:mitochondrion; C:integral component of membrane
TCONS_00083234	BRI3-binding protein	3574	20	3.5101e-115	C:GO:0005739; C:GO:0016021	C:mitochondrion; C:integral component of membrane
TCONS_00030482	vascular cell adhesion protein 1-like	1766	9	7.09724e-38	C:GO:0005741; C:GO:0016021	C:mitochondrial outer membrane; C:integral component of membrane
TCONS_00051425	stannin	1286	20	5.64996e-37	C:GO:0005741; C:GO:0016021	C:mitochondrial outer membrane; C:integral component of membrane
TCONS_00051426	stannin	1436	20	9.41844e-37	C:GO:0005741; C:GO:0016021	C:mitochondrial outer membrane; C:integral component of membrane
TCONS_00051427	stannin	1217	20	4.13287e-37	C:GO:0005741; C:GO:0016021	C:mitochondrial outer membrane; C:integral component of membrane
TCONS_00026671	mitochondrial import receptor subunit TOM5 homolog	519	20	5.57903e-26	C:GO:0005742	C:mitochondrial outer membrane translocase complex
TCONS_00027968	mitochondrial import receptor subunit TOM5 homolog	537	20	6.59572e-26	C:GO:0005742	C:mitochondrial outer membrane translocase complex
TCONS_00067473	mitochondrial import receptor subunit TOM6 homolog	934	20	3.05209e-40	C:GO:0005742; C:GO:0016021	C:mitochondrial outer membrane translocase complex; C:integral component of membrane
TCONS_00067474	mitochondrial import receptor subunit TOM6 homolog	1501	20	5.80872e-40	C:GO:0005742; C:GO:0016021	C:mitochondrial outer membrane translocase complex; C:integral component of membrane
TCONS_00008247	MICOS complex subunit Mic19-like isoform X3	2600	20	1.57542e-146	C:GO:0005743	C:mitochondrial inner membrane
TCONS_00048284	prohibitin-2-like	1496	20	0	C:GO:0005743	C:mitochondrial inner membrane
TCONS_00028085	MICOS complex subunit MIC60 isoform X2	2749	20	0	C:GO:0005743; C:GO:0016021	C:mitochondrial inner membrane; C:integral component of membrane
TCONS_00028086	MICOS complex subunit MIC60 isoform X2	2889	20	0	C:GO:0005743; C:GO:0016021	C:mitochondrial inner membrane; C:integral component of membrane
TCONS_00027942	NADH dehydrogenase [ubiquinone] 1 subunit C1, mitochondrial	1040	20	2.37535e-31	C:GO:0005747	C:mitochondrial respiratory chain complex I
TCONS_00070928	NADH dehydrogenase [ubiquinone] flavoprotein 3, mitochondrial isoform X2	940	20	1.04082e-28	C:GO:0005747	C:mitochondrial respiratory chain complex I
TCONS_00027941	NADH dehydrogenase [ubiquinone] 1 subunit C1, mitochondrial	783	20	3.99111e-30	C:GO:0005747; C:GO:0016021	C:mitochondrial respiratory chain complex I; C:integral component of membrane
TCONS_00027943	NADH dehydrogenase [ubiquinone] 1 subunit C1, mitochondrial	332	20	2.98933e-45	C:GO:0005747; C:GO:0016021	C:mitochondrial respiratory chain complex I; C:integral component of membrane
TCONS_00058910	NADH dehydrogenase [ubiquinone] 1 alpha subcomplex subunit 3	1232	20	5.69477e-48	C:GO:0005747; C:GO:0016021	C:mitochondrial respiratory chain complex I; C:integral component of membrane
TCONS_00058911	NADH dehydrogenase [ubiquinone] 1 alpha subcomplex subunit 3	394	20	5.48925e-60	C:GO:0005747; C:GO:0016021	C:mitochondrial respiratory chain complex I; C:integral component of membrane
TCONS_00028092	PRELI domain-containing protein 1, mitochondrial-like	1841	20	5.41162e-130	C:GO:0005758	C:mitochondrial intermembrane space
TCONS_00060382	PRELI domain containing protein 3A-like isoform X2	2097	20	6.28335e-124	C:GO:0005758	C:mitochondrial intermembrane space
TCONS_00068170	PRELI domain containing protein 3B-like	2393	20	2.53795e-48	C:GO:0005758	C:mitochondrial intermembrane space
TCONS_00041731	complex III assembly factor LYRM7	1162	20	9.50164e-42	C:GO:0005759	C:mitochondrial matrix
TCONS_00055458	complement component 1 Q subcomponent-binding protein, mitochondrial	1164	20	1.41109e-150	C:GO:0005759	C:mitochondrial matrix
TCONS_00055460	complement component 1 Q subcomponent-binding protein, mitochondrial	3076	20	0	C:GO:0005759	C:mitochondrial matrix
TCONS_00039713	39S ribosomal protein L48, mitochondrial	866	20	1.46653e-128	C:GO:0005761	C:mitochondrial ribosome
TCONS_00039714	39S ribosomal protein L48, mitochondrial isoform X2	997	20	2.25533e-127	C:GO:0005761	C:mitochondrial ribosome
TCONS_00039715	39S ribosomal protein L48, mitochondrial	943	20	3.67208e-115	C:GO:0005761	C:mitochondrial ribosome
TCONS_00039716	39S ribosomal protein L48, mitochondrial	996	20	1.47328e-106	C:GO:0005761	C:mitochondrial ribosome
TCONS_00039717	39S ribosomal protein L48, mitochondrial	985	20	3.47906e-106	C:GO:0005761	C:mitochondrial ribosome
TCONS_00039718	39S ribosomal protein L48, mitochondrial	971	20	3.01984e-106	C:GO:0005761	C:mitochondrial ribosome
TCONS_00039719	39S ribosomal protein L48, mitochondrial-like	627	20	8.06434e-135	C:GO:0005761	C:mitochondrial ribosome
TCONS_00019099	39S ribosomal protein L40, mitochondrial-like isoform X2	3512	20	1.89605e-102	C:GO:0005762	C:mitochondrial large ribosomal subunit
TCONS_00019100	39S ribosomal protein L40, mitochondrial-like isoform X2	716	20	1.33983e-37	C:GO:0005762	C:mitochondrial large ribosomal subunit
TCONS_00019101	39S ribosomal protein L40, mitochondrial-like isoform X2	513	20	6.34308e-83	C:GO:0005762	C:mitochondrial large ribosomal subunit
TCONS_00063668	28S ribosomal protein S26, mitochondrial	1054	20	2.26716e-143	C:GO:0005763	C:mitochondrial small ribosomal subunit
TCONS_00007375	glycosylated lysosomal membrane protein	893	20	1.21441e-70	C:GO:0005764; C:GO:0016021	C:lysosome; C:integral component of membrane
TCONS_00051244	lysosomal-associated transmembrane protein 4A-like	1020	20	4.75379e-91	C:GO:0005764; C:GO:0016021	C:lysosome; C:integral component of membrane
TCONS_00051246	lysosomal-associated transmembrane protein 4A-like	989	20	2.62354e-88	C:GO:0005764; C:GO:0016021	C:lysosome; C:integral component of membrane
TCONS_00051247	lysosomal-associated transmembrane protein 4A-like	890	20	2.04576e-122	C:GO:0005764; C:GO:0016021	C:lysosome; C:integral component of membrane
TCONS_00075088	transmembrane protein 192	2086	20	5.85021e-179	C:GO:0005765; C:GO:0005770; C:GO:0016021	C:lysosomal membrane; C:late endosome; C:integral component of membrane
TCONS_00001487	macrosialin-like isoform X2	2082	20	2.846e-116	C:GO:0005765; C:GO:0016021	C:lysosomal membrane; C:integral component of membrane
TCONS_00030789	lysosome-associated membrane glycoprotein 1	4391	20	0	C:GO:0005765; C:GO:0016021	C:lysosomal membrane; C:integral component of membrane
TCONS_00030790	lysosome-associated membrane glycoprotein 1	4495	20	0	C:GO:0005765; C:GO:0016021	C:lysosomal membrane; C:integral component of membrane
TCONS_00030791	lysosome-associated membrane glycoprotein 1	4890	20	0	C:GO:0005765; C:GO:0016021	C:lysosomal membrane; C:integral component of membrane
TCONS_00037032	lysosome-associated membrane glycoprotein 3-like	1253	20	8.29005e-140	C:GO:0005765; C:GO:0016021	C:lysosomal membrane; C:integral component of membrane
TCONS_00037416	transmembrane protein 221	4194	20	9.68408e-78	C:GO:0005765; C:GO:0016021; C:GO:0099078	C:lysosomal membrane; C:integral component of membrane; C:BORC complex
TCONS_00037417	BLOC-1-related complex subunit 8 isoform X1	2460	20	1.26304e-70	C:GO:0005765; C:GO:0099078	C:lysosomal membrane; C:BORC complex
TCONS_00037419	BLOC-1-related complex subunit 8 isoform X1	2897	20	3.28082e-66	C:GO:0005765; C:GO:0099078	C:lysosomal membrane; C:BORC complex
TCONS_00058451	flotillin-1	2702	20	0	C:GO:0005768; C:GO:0005886; C:GO:0045121	C:endosome; C:plasma membrane; C:membrane raft
TCONS_00058450	flotillin-1-like	2638	20	0	C:GO:0005768; C:GO:0005886; C:GO:0045121; C:GO:0070062	C:endosome; C:plasma membrane; C:membrane raft; C:extracellular exosome
TCONS_00004455	low density lipoprotein receptor adapter protein 1-like	2787	20	1.14109e-155	C:GO:0005769	C:early endosome
TCONS_00061351	low density lipoprotein receptor adapter protein 1 isoform X1	5850	20	0	C:GO:0005769	C:early endosome
TCONS_00061352	low density lipoprotein receptor adapter protein 1 isoform X1	8916	20	0	C:GO:0005769	C:early endosome
TCONS_00061353	low density lipoprotein receptor adapter protein 1 isoform X1	9168	20	0	C:GO:0005769	C:early endosome
TCONS_00065843	KICSTOR complex protein SZT2 isoform X9	13672	20	0	C:GO:0005777	C:peroxisome
TCONS_00065844	KICSTOR complex protein SZT2	13739	20	0	C:GO:0005777	C:peroxisome
TCONS_00065853	KICSTOR complex protein SZT2	7936	20	0	C:GO:0005777	C:peroxisome
TCONS_00065854	KICSTOR complex protein SZT2	6163	20	0	C:GO:0005777	C:peroxisome
TCONS_00065993	peroxisomal membrane protein 4	1350	20	3.48932e-149	C:GO:0005778; C:GO:0016021	C:peroxisomal membrane; C:integral component of membrane
TCONS_00044105	inactive C-alpha-formylglycine-generating enzyme 2	1836	20	0	C:GO:0005783	C:endoplasmic reticulum
TCONS_00004217	reticulon-3-like isoform X2	3151	20	1.39866e-121	C:GO:0005783; C:GO:0005789; C:GO:0016021	C:endoplasmic reticulum; C:endoplasmic reticulum membrane; C:integral component of membrane
TCONS_00004218	reticulon-3-B-like isoform X2	3149	20	2.29861e-125	C:GO:0005783; C:GO:0005789; C:GO:0016021	C:endoplasmic reticulum; C:endoplasmic reticulum membrane; C:integral component of membrane
TCONS_00004219	reticulon-3-like isoform X1	3414	20	0	C:GO:0005783; C:GO:0005789; C:GO:0016021	C:endoplasmic reticulum; C:endoplasmic reticulum membrane; C:integral component of membrane
TCONS_00010142	reticulon-2-like isoform X1	4310	20	0	C:GO:0005783; C:GO:0005789; C:GO:0016021	C:endoplasmic reticulum; C:endoplasmic reticulum membrane; C:integral component of membrane
TCONS_00010143	reticulon-2-like isoform X1	3875	20	4.84433e-110	C:GO:0005783; C:GO:0005789; C:GO:0016021	C:endoplasmic reticulum; C:endoplasmic reticulum membrane; C:integral component of membrane
TCONS_00024636	reticulon-1-like isoform X1	3560	20	0	C:GO:0005783; C:GO:0005789; C:GO:0016021	C:endoplasmic reticulum; C:endoplasmic reticulum membrane; C:integral component of membrane
TCONS_00024639	reticulon-1-A-like isoform X2	1903	20	1.80635e-119	C:GO:0005783; C:GO:0005789; C:GO:0016021	C:endoplasmic reticulum; C:endoplasmic reticulum membrane; C:integral component of membrane
TCONS_00043188	reticulon-2-like	768	20	2.53175e-114	C:GO:0005783; C:GO:0005789; C:GO:0016021	C:endoplasmic reticulum; C:endoplasmic reticulum membrane; C:integral component of membrane
TCONS_00043192	reticulon-2-like	1234	20	2.34791e-79	C:GO:0005783; C:GO:0005789; C:GO:0016021	C:endoplasmic reticulum; C:endoplasmic reticulum membrane; C:integral component of membrane
TCONS_00043193	reticulon-2-like	896	20	4.66798e-34	C:GO:0005783; C:GO:0005789; C:GO:0016021	C:endoplasmic reticulum; C:endoplasmic reticulum membrane; C:integral component of membrane
TCONS_00048247	protein FAM69A-like	2814	20	0	C:GO:0005783; C:GO:0005789; C:GO:0016021	C:endoplasmic reticulum; C:endoplasmic reticulum membrane; C:integral component of membrane
TCONS_00055775	derlin-2	5683	20	5.71247e-152	C:GO:0005783; C:GO:0005789; C:GO:0016021	C:endoplasmic reticulum; C:endoplasmic reticulum membrane; C:integral component of membrane
TCONS_00056710	derlin-2	3493	20	2.31228e-144	C:GO:0005783; C:GO:0005789; C:GO:0016021	C:endoplasmic reticulum; C:endoplasmic reticulum membrane; C:integral component of membrane
TCONS_00056712	derlin-2	2718	20	1.6084e-146	C:GO:0005783; C:GO:0005789; C:GO:0016021	C:endoplasmic reticulum; C:endoplasmic reticulum membrane; C:integral component of membrane
TCONS_00073879	reticulon-4 isoform X1	3484	20	0	C:GO:0005783; C:GO:0005789; C:GO:0016021	C:endoplasmic reticulum; C:endoplasmic reticulum membrane; C:integral component of membrane
TCONS_00073880	reticulon-4 isoform X5	1675	20	3.14623e-118	C:GO:0005783; C:GO:0005789; C:GO:0016021	C:endoplasmic reticulum; C:endoplasmic reticulum membrane; C:integral component of membrane
TCONS_00074462	triple QxxK/R motif-containing protein	1049	20	9.37915e-14	C:GO:0005783; C:GO:0005789; C:GO:0016021	C:endoplasmic reticulum; C:endoplasmic reticulum membrane; C:integral component of membrane
TCONS_00074558	translocon-associated protein subunit beta	892	20	1.02394e-124	C:GO:0005783; C:GO:0005789; C:GO:0016021	C:endoplasmic reticulum; C:endoplasmic reticulum membrane; C:integral component of membrane
TCONS_00023764	transmembrane protein 98	2838	20	4.21069e-148	C:GO:0005783; C:GO:0016021	C:endoplasmic reticulum; C:integral component of membrane
TCONS_00056280	ER membrane protein complex subunit 6	1453	20	1.14572e-28	C:GO:0005783; C:GO:0072546	C:endoplasmic reticulum; C:ER membrane protein complex
TCONS_00027494	transmembrane emp24 domain-containing protein 9	1936	20	6.51081e-165	C:GO:0005789; C:GO:0016021	C:endoplasmic reticulum membrane; C:integral component of membrane
TCONS_00028816	transmembrane emp24 domain-containing protein 6-like	1062	20	2.29824e-116	C:GO:0005789; C:GO:0016021	C:endoplasmic reticulum membrane; C:integral component of membrane
TCONS_00028818	transmembrane emp24 domain-containing protein 6-like	711	20	1.82331e-177	C:GO:0005789; C:GO:0016021	C:endoplasmic reticulum membrane; C:integral component of membrane
TCONS_00028819	transmembrane emp24 domain-containing protein 6-like	714	20	8.12301e-163	C:GO:0005789; C:GO:0016021	C:endoplasmic reticulum membrane; C:integral component of membrane
TCONS_00007728	GRIP and coiled-coil domain-containing protein 1	7325	20	0	C:GO:0005794	C:Golgi apparatus
TCONS_00085526	golgin subfamily A member 1 isoform X1	2583	20	0	C:GO:0005794	C:Golgi apparatus
TCONS_00010991	sortilin-related receptor isoform X2	8124	20	0	C:GO:0005794; C:GO:0016021	C:Golgi apparatus; C:integral component of membrane
TCONS_00010992	sortilin-related receptor-like	8871	20	0	C:GO:0005794; C:GO:0016021	C:Golgi apparatus; C:integral component of membrane
TCONS_00010994	sortilin-related receptor-like	9084	20	0	C:GO:0005794; C:GO:0016021	C:Golgi apparatus; C:integral component of membrane
TCONS_00011001	sortilin-related receptor-like	8892	20	0	C:GO:0005794; C:GO:0016021	C:Golgi apparatus; C:integral component of membrane
TCONS_00016902	golgin subfamily B member 1-like	13215	20	0	C:GO:0005794; C:GO:0016021	C:Golgi apparatus; C:integral component of membrane
TCONS_00016903	golgin subfamily B member 1-like	20519	20	0	C:GO:0005794; C:GO:0016021	C:Golgi apparatus; C:integral component of membrane
TCONS_00033687	golgin subfamily B member 1-like	14528	20	0	C:GO:0005794; C:GO:0016021	C:Golgi apparatus; C:integral component of membrane
TCONS_00033688	golgin subfamily B member 1-like	13166	20	0	C:GO:0005794; C:GO:0016021	C:Golgi apparatus; C:integral component of membrane
TCONS_00085880	protein YIPF4	1975	20	1.48414e-118	C:GO:0005794; C:GO:0016021	C:Golgi apparatus; C:integral component of membrane
TCONS_00085881	protein YIPF4	714	20	1.20624e-124	C:GO:0005794; C:GO:0016021	C:Golgi apparatus; C:integral component of membrane
TCONS_00019533	centrosomal protein of 78 kDa-like	3586	20	0	C:GO:0005813	C:centrosome
TCONS_00019534	centrosomal protein of 78 kDa-like	3589	20	0	C:GO:0005813	C:centrosome
TCONS_00025068	centrosomal protein of 85 kDa-like isoform X1	4320	20	0	C:GO:0005813; C:GO:0016021	C:centrosome; C:integral component of membrane
TCONS_00025069	centrosomal protein of 85 kDa-like isoform X1	4141	20	0	C:GO:0005813; C:GO:0016021	C:centrosome; C:integral component of membrane
TCONS_00025070	centrosomal protein of 85 kDa-like isoform X1	3297	20	0	C:GO:0005813; C:GO:0016021	C:centrosome; C:integral component of membrane
TCONS_00055320	Sjoegren syndrome nuclear autoantigen 1-like	3695	20	1.58668e-67	C:GO:0005813; C:GO:0036064	C:centrosome; C:ciliary basal body
TCONS_00055321	Sjoegren syndrome nuclear autoantigen 1	357	20	6.34278e-79	C:GO:0005813; C:GO:0036064	C:centrosome; C:ciliary basal body
TCONS_00025404	myomegalin-like isoform X1	6698	20	0	C:GO:0005815	C:microtubule organizing center
TCONS_00025405	myomegalin-like isoform X3	7272	20	0	C:GO:0005815	C:microtubule organizing center
TCONS_00025406	myomegalin-like isoform X1	9362	20	0	C:GO:0005815	C:microtubule organizing center
TCONS_00025407	myomegalin-like isoform X1	8416	20	0	C:GO:0005815	C:microtubule organizing center
TCONS_00025411	myomegalin-like isoform X8	681	20	3.0215e-79	C:GO:0005815	C:microtubule organizing center
TCONS_00043394	CDK5 regulatory subunit-associated protein 2-like isoform X2	9060	20	0	C:GO:0005815	C:microtubule organizing center
TCONS_00043395	CDK5 regulatory subunit-associated protein 2-like isoform X2	8834	20	0	C:GO:0005815	C:microtubule organizing center
TCONS_00043396	CDK5 regulatory subunit-associated protein 2-like isoform X1	8997	20	0	C:GO:0005815	C:microtubule organizing center
TCONS_00043397	CDK5 regulatory subunit-associated protein 2-like isoform X2	9046	20	0	C:GO:0005815	C:microtubule organizing center
TCONS_00043403	CDK5 regulatory subunit-associated protein 2-like isoform X1	8974	20	0	C:GO:0005815	C:microtubule organizing center
TCONS_00043405	CDK5 regulatory subunit-associated protein 2-like isoform X2	9255	20	0	C:GO:0005815	C:microtubule organizing center
TCONS_00048565	myomegalin isoform X7	7938	20	0	C:GO:0005815	C:microtubule organizing center
TCONS_00048566	myomegalin isoform X7	7972	20	0	C:GO:0005815	C:microtubule organizing center
TCONS_00048568	myomegalin isoform X6	6937	20	0	C:GO:0005815	C:microtubule organizing center
TCONS_00048570	myomegalin isoform X6	7084	20	0	C:GO:0005815	C:microtubule organizing center
TCONS_00048571	myomegalin isoform X6	6753	20	0	C:GO:0005815	C:microtubule organizing center
TCONS_00048578	myomegalin isoform X6	6620	20	0	C:GO:0005815	C:microtubule organizing center
TCONS_00048579	myomegalin isoform X8	6743	20	0	C:GO:0005815	C:microtubule organizing center
TCONS_00085304	leucine-rich repeat and calponin homology domain-containing protein 3 isoform X2	4478	20	0	C:GO:0005829	C:cytosol
TCONS_00085305	leucine-rich repeat and calponin homology domain-containing protein 3 isoform X2	3042	20	0	C:GO:0005829	C:cytosol
TCONS_00035847	protein FAM72A	4315	20	1.49335e-71	C:GO:0005829; C:GO:0016020	C:cytosol; C:membrane
TCONS_00035849	protein FAM72A	4051	20	8.22492e-38	C:GO:0005829; C:GO:0016020	C:cytosol; C:membrane
TCONS_00018978	28S ribosomal protein S27, mitochondrial	1361	20	0	C:GO:0005840	C:ribosome
TCONS_00031975	39S ribosomal protein L42, mitochondrial	635	20	2.87792e-74	C:GO:0005840	C:ribosome
TCONS_00032509	28S ribosomal protein S33, mitochondrial-like isoform X1	1580	20	4.09565e-49	C:GO:0005840	C:ribosome
TCONS_00032511	28S ribosomal protein S33, mitochondrial-like isoform X1	668	20	1.43517e-51	C:GO:0005840	C:ribosome
TCONS_00033462	28S ribosomal protein S33, mitochondrial-like isoform X1	513	20	5.92173e-44	C:GO:0005840	C:ribosome
TCONS_00034774	39S ribosomal protein L54, mitochondrial	717	20	2.63857e-97	C:GO:0005840	C:ribosome
TCONS_00035178	39S ribosomal protein L45, mitochondrial	1473	20	0	C:GO:0005840	C:ribosome
TCONS_00049079	28S ribosomal protein S22, mitochondrial	2214	20	0	C:GO:0005840	C:ribosome
TCONS_00049080	28S ribosomal protein S22, mitochondrial	4627	20	0	C:GO:0005840	C:ribosome
TCONS_00051993	39S ribosomal protein L53, mitochondrial	392	20	4.06034e-72	C:GO:0005840	C:ribosome
TCONS_00045881	nascent polypeptide-associated complex subunit alpha isoform X2	1435	20	2.9274e-110	C:GO:0005854	C:nascent polypeptide-associated complex
TCONS_00045884	nascent polypeptide-associated complex subunit alpha isoform X4	813	20	6.47703e-77	C:GO:0005854	C:nascent polypeptide-associated complex
TCONS_00045885	nascent polypeptide-associated complex subunit alpha isoform X4	812	20	1.48394e-113	C:GO:0005854	C:nascent polypeptide-associated complex
TCONS_00045886	nascent polypeptide-associated complex subunit alpha isoform X1	1253	20	1.55578e-139	C:GO:0005854	C:nascent polypeptide-associated complex
TCONS_00053180	NAC-alpha domain-containing protein 1 isoform X1	6065	20	0	C:GO:0005854	C:nascent polypeptide-associated complex
TCONS_00053181	NAC-alpha domain-containing protein 1 isoform X2	6062	20	0	C:GO:0005854	C:nascent polypeptide-associated complex
TCONS_00000632	gamma-adducin isoform X1	3731	20	0	C:GO:0005856	C:cytoskeleton
TCONS_00000716	gamma-adducin isoform X1	4150	20	0	C:GO:0005856	C:cytoskeleton
TCONS_00012850	pleckstrin homology domain-containing family H member 1	4053	20	0	C:GO:0005856	C:cytoskeleton
TCONS_00017662	FERM domain-containing protein 4A isoform X2	7731	20	0	C:GO:0005856	C:cytoskeleton
TCONS_00017663	FERM domain-containing protein 4A isoform X6	7803	20	0	C:GO:0005856	C:cytoskeleton
TCONS_00024229	periplakin	651	20	8.05974e-86	C:GO:0005856	C:cytoskeleton
TCONS_00026960	FERM and PDZ domain-containing protein 3 isoform X3	6016	20	0	C:GO:0005856	C:cytoskeleton
TCONS_00026961	FERM and PDZ domain-containing protein 3	7103	20	0	C:GO:0005856	C:cytoskeleton
TCONS_00028536	FERM and PDZ domain-containing protein 1-like isoform X1	6208	20	0	C:GO:0005856	C:cytoskeleton
TCONS_00028538	FERM and PDZ domain-containing protein 1-like isoform X1	6215	20	0	C:GO:0005856	C:cytoskeleton
TCONS_00028539	FERM and PDZ domain-containing protein 1-like isoform X1	7263	20	0	C:GO:0005856	C:cytoskeleton
TCONS_00046418	FERM domain-containing protein 4B-like isoform X1	3243	20	0	C:GO:0005856	C:cytoskeleton
TCONS_00052265	krev interaction trapped protein 1	2598	20	0	C:GO:0005856	C:cytoskeleton
TCONS_00052267	krev interaction trapped protein 1	2710	20	0	C:GO:0005856	C:cytoskeleton
TCONS_00061825	pleckstrin homology domain-containing family H member 2-like	6049	20	0	C:GO:0005856	C:cytoskeleton
TCONS_00061826	pleckstrin homology domain-containing family H member 2	5447	20	0	C:GO:0005856	C:cytoskeleton
TCONS_00062426	FERM domain-containing protein 6	3423	20	8.42476e-51	C:GO:0005856	C:cytoskeleton
TCONS_00064125	FERM domain-containing protein 6	4856	20	0	C:GO:0005856	C:cytoskeleton
TCONS_00064126	FERM domain-containing protein 6	5498	20	0	C:GO:0005856	C:cytoskeleton
TCONS_00064127	FERM domain-containing protein 6	5008	20	0	C:GO:0005856	C:cytoskeleton
TCONS_00072132	FERM and PDZ domain-containing protein 4 isoform X1	4487	20	0	C:GO:0005856	C:cytoskeleton
TCONS_00074999	FERM and PDZ domain-containing protein 1 isoform X2	6838	20	0	C:GO:0005856	C:cytoskeleton
TCONS_00085862	alpha-adducin isoform X4	2302	20	0	C:GO:0005856	C:cytoskeleton
TCONS_00015894	FERM domain-containing protein 5-like	2887	20	2.51141e-148	C:GO:0005856; C:GO:0016020; C:GO:0016021	C:cytoskeleton; C:membrane; C:integral component of membrane
TCONS_00007204	troponin I, fast skeletal muscle-like	927	20	1.40441e-90	C:GO:0005861	C:troponin complex
TCONS_00027652	troponin I, slow skeletal muscle-like	1147	20	1.40627e-76	C:GO:0005861	C:troponin complex
TCONS_00033374	troponin I, slow skeletal muscle-like	2566	20	3.3648e-89	C:GO:0005861	C:troponin complex
TCONS_00033376	troponin I, slow skeletal muscle-like	2554	20	2.47129e-85	C:GO:0005861	C:troponin complex
TCONS_00033377	troponin I, slow skeletal muscle-like	2026	20	1.69106e-60	C:GO:0005861	C:troponin complex
TCONS_00040393	tropomyosin beta chain isoform X1	1404	20	3.57791e-147	C:GO:0005865	C:striated muscle thin filament
TCONS_00007284	dynactin subunit 4 isoform X2	2078	20	0	C:GO:0005869	C:dynactin complex
TCONS_00007286	dynactin subunit 4 isoform X1	2043	20	0	C:GO:0005869	C:dynactin complex
TCONS_00007288	dynactin subunit 4 isoform X2	1886	20	0	C:GO:0005869	C:dynactin complex
TCONS_00007289	dynactin subunit 4 isoform X2	1632	20	0	C:GO:0005869	C:dynactin complex
TCONS_00017596	CXADR-like membrane protein	4940	20	0	C:GO:0005881; C:GO:0016021	C:cytoplasmic microtubule; C:integral component of membrane
TCONS_00001241	thread biopolymer filament subunit gamma-like	1732	20	0	C:GO:0005882	C:intermediate filament
TCONS_00001242	thread biopolymer filament subunit gamma-like	1818	20	0	C:GO:0005882	C:intermediate filament
TCONS_00015981	synemin-like	3853	20	0	C:GO:0005882	C:intermediate filament
TCONS_00015982	synemin-like	4497	20	0	C:GO:0005882	C:intermediate filament
TCONS_00027158	desmin-like isoform X1	2415	20	0	C:GO:0005882	C:intermediate filament
TCONS_00032048	glial fibrillary acidic protein-like isoform X2	1819	20	0	C:GO:0005882	C:intermediate filament
TCONS_00033093	glial fibrillary acidic protein-like isoform X1	934	20	6.49837e-45	C:GO:0005882	C:intermediate filament
TCONS_00034663	lamin-L(III)-like isoform X1	3047	20	0	C:GO:0005882	C:intermediate filament
TCONS_00036757	golgin subfamily A member 6-like protein 22	1855	17	0	C:GO:0005882	C:intermediate filament
TCONS_00038658	intermediate filament family orphan 2-like isoform X3	7121	20	0	C:GO:0005882	C:intermediate filament
TCONS_00038662	intermediate filament family orphan 2-like isoform X1	1455	20	0	C:GO:0005882	C:intermediate filament
TCONS_00041641	lamin-B1 isoform X1	2952	20	0	C:GO:0005882	C:intermediate filament
TCONS_00041642	lamin-B1 isoform X1	3046	20	0	C:GO:0005882	C:intermediate filament
TCONS_00041645	lamin-B1 isoform X1	2366	20	0	C:GO:0005882	C:intermediate filament
TCONS_00041646	lamin-B1 isoform X1	2385	20	0	C:GO:0005882	C:intermediate filament
TCONS_00043035	vimentin-like	1412	20	0	C:GO:0005882	C:intermediate filament
TCONS_00043077	neurofilament light polypeptide-like	2195	20	0	C:GO:0005882	C:intermediate filament
TCONS_00044138	thread biopolymer filament subunit alpha-like	1886	20	0	C:GO:0005882	C:intermediate filament
TCONS_00044139	thread biopolymer filament subunit alpha-like	2120	20	0	C:GO:0005882	C:intermediate filament
TCONS_00044140	thread biopolymer filament subunit alpha-like	2007	20	0	C:GO:0005882	C:intermediate filament
TCONS_00046018	intermediate filament family orphan 2-like isoform X2	3103	20	0	C:GO:0005882	C:intermediate filament
TCONS_00046020	intermediate filament family orphan 2-like isoform X2	3026	20	0	C:GO:0005882	C:intermediate filament
TCONS_00051149	syncoilin-like	3105	20	0	C:GO:0005882	C:intermediate filament
TCONS_00051150	syncoilin-like	2797	20	1.06049e-142	C:GO:0005882	C:intermediate filament
TCONS_00051152	syncoilin-like	1260	20	0	C:GO:0005882	C:intermediate filament
TCONS_00063669	neurofilament light polypeptide-like	2420	20	0	C:GO:0005882	C:intermediate filament
TCONS_00063721	neurofilament medium polypeptide-like	3599	20	0	C:GO:0005882	C:intermediate filament
TCONS_00010971	lens fiber membrane intrinsic protein-like	1116	20	8.25865e-99	C:GO:0005886	C:plasma membrane
TCONS_00027337	ubiquitin-like protein 3	2617	20	3.77726e-74	C:GO:0005886	C:plasma membrane
TCONS_00027338	ubiquitin-like protein 3	2558	20	7.26543e-74	C:GO:0005886	C:plasma membrane
TCONS_00049947	brain acid soluble protein 1 homolog	2646	20	1.26208e-46	C:GO:0005886	C:plasma membrane
TCONS_00006515	interferon-induced transmembrane protein 5-like	750	20	1.80623e-57	C:GO:0005886; C:GO:0016021	C:plasma membrane; C:integral component of membrane
TCONS_00007860	interferon-induced transmembrane protein 5-like	429	20	1.72639e-79	C:GO:0005886; C:GO:0016021	C:plasma membrane; C:integral component of membrane
TCONS_00008184	stomatin-like protein 1	2092	20	0	C:GO:0005886; C:GO:0016021	C:plasma membrane; C:integral component of membrane
TCONS_00008186	stomatin-like protein 1	1841	20	0	C:GO:0005886; C:GO:0016021	C:plasma membrane; C:integral component of membrane
TCONS_00011115	TLC domain-containing protein 2	3299	20	8.76986e-166	C:GO:0005886; C:GO:0016021	C:plasma membrane; C:integral component of membrane
TCONS_00041593	erythrocyte band 7 integral membrane protein-like	1271	20	0	C:GO:0005886; C:GO:0016021	C:plasma membrane; C:integral component of membrane
TCONS_00041594	erythrocyte band 7 integral membrane protein-like	1411	20	0	C:GO:0005886; C:GO:0016021	C:plasma membrane; C:integral component of membrane
TCONS_00045920	epithelial membrane protein 3-like	929	20	5.37799e-94	C:GO:0005886; C:GO:0016021	C:plasma membrane; C:integral component of membrane
TCONS_00054613	erythrocyte band 7 integral membrane protein-like	861	20	4.71607e-179	C:GO:0005886; C:GO:0016021	C:plasma membrane; C:integral component of membrane
TCONS_00065770	volume-regulated anion channel subunit LRRC8C-like	4373	20	0	C:GO:0005886; C:GO:0016021	C:plasma membrane; C:integral component of membrane
TCONS_00065771	volume-regulated anion channel subunit LRRC8C-like	4539	20	0	C:GO:0005886; C:GO:0016021	C:plasma membrane; C:integral component of membrane
TCONS_00077887	peripheral myelin protein 22-like	2308	20	2.26034e-71	C:GO:0005886; C:GO:0016021	C:plasma membrane; C:integral component of membrane
TCONS_00081402	transmembrane protein 8B	3552	20	0	C:GO:0005886; C:GO:0016021	C:plasma membrane; C:integral component of membrane
TCONS_00022706	germ cell-specific gene 1-like protein	1972	20	0	C:GO:0005886; C:GO:0016021; C:GO:0030054; C:GO:0045202	C:plasma membrane; C:integral component of membrane; C:cell junction; C:synapse
TCONS_00001637	tetraspanin-5 isoform X2	1847	20	0	C:GO:0005887	C:integral component of plasma membrane
TCONS_00001638	tetraspanin-5 isoform X2	1643	20	2.39855e-169	C:GO:0005887	C:integral component of plasma membrane
TCONS_00001639	tetraspanin-5 isoform X2	1433	20	5.72603e-121	C:GO:0005887	C:integral component of plasma membrane
TCONS_00002904	CD81 antigen	2504	20	1.90254e-108	C:GO:0005887	C:integral component of plasma membrane
TCONS_00002905	CD81 antigen	2797	20	2.75602e-126	C:GO:0005887	C:integral component of plasma membrane
TCONS_00016246	tetraspanin-9-like isoform X1	4927	20	0	C:GO:0005887	C:integral component of plasma membrane
TCONS_00022665	transmembrane channel-like protein 5	465	20	1.09975e-23	C:GO:0005887	C:integral component of plasma membrane
TCONS_00023929	tetraspanin-4-like	4521	20	2.78281e-108	C:GO:0005887	C:integral component of plasma membrane
TCONS_00023930	tetraspanin-4-like	1941	20	1.51675e-140	C:GO:0005887	C:integral component of plasma membrane
TCONS_00023931	tetraspanin-4-like	3454	20	4.90863e-140	C:GO:0005887	C:integral component of plasma membrane
TCONS_00029911	cell surface A33 antigen-like	2000	20	2.4421e-57	C:GO:0005887	C:integral component of plasma membrane
TCONS_00029912	cell surface A33 antigen-like	1383	20	0	C:GO:0005887	C:integral component of plasma membrane
TCONS_00030493	transmembrane channel-like protein 7	1327	20	0	C:GO:0005887	C:integral component of plasma membrane
TCONS_00032625	tetraspanin-9 isoform X1	2971	20	0	C:GO:0005887	C:integral component of plasma membrane
TCONS_00034224	CD82 antigen-like	1979	20	1.91721e-153	C:GO:0005887	C:integral component of plasma membrane
TCONS_00034225	CD82 antigen-like	1841	20	4.33829e-154	C:GO:0005887	C:integral component of plasma membrane
TCONS_00034507	transmembrane channel-like protein 7	2296	20	0	C:GO:0005887	C:integral component of plasma membrane
TCONS_00036842	transmembrane channel-like protein 6 isoform X1	6067	20	0	C:GO:0005887	C:integral component of plasma membrane
TCONS_00036843	transmembrane channel-like protein 6 isoform X1	2925	20	0	C:GO:0005887	C:integral component of plasma membrane
TCONS_00044826	erythrocyte band 7 integral membrane protein isoform X2	1687	20	3.23093e-155	C:GO:0005887	C:integral component of plasma membrane
TCONS_00044827	erythrocyte band 7 integral membrane protein isoform X1	1785	20	0	C:GO:0005887	C:integral component of plasma membrane
TCONS_00044828	erythrocyte band 7 integral membrane protein isoform X2	1579	20	2.2618e-176	C:GO:0005887	C:integral component of plasma membrane
TCONS_00053172	uroplakin-1a	1282	20	2.15873e-160	C:GO:0005887	C:integral component of plasma membrane
TCONS_00054611	erythrocyte band 7 integral membrane protein-like	2375	20	7.65536e-136	C:GO:0005887	C:integral component of plasma membrane
TCONS_00066055	CD9 antigen-like	1694	20	4.43203e-125	C:GO:0005887	C:integral component of plasma membrane
TCONS_00066056	CD9 antigen-like	3274	20	1.18757e-137	C:GO:0005887	C:integral component of plasma membrane
TCONS_00071698	cell surface A33 antigen-like	1911	20	0	C:GO:0005887	C:integral component of plasma membrane
TCONS_00016148	sarcospan	3314	20	6.95656e-142	C:GO:0005887; C:GO:0016010	C:integral component of plasma membrane; C:dystrophin-associated glycoprotein complex
TCONS_00048747	myelin protein P0 isoform X1	2778	20	1.86885e-96	C:GO:0005887; C:GO:0043209	C:integral component of plasma membrane; C:myelin sheath
TCONS_00048748	myelin protein P0 isoform X1	1583	20	4.83921e-100	C:GO:0005887; C:GO:0043209	C:integral component of plasma membrane; C:myelin sheath
TCONS_00048750	myelin protein P0 isoform X1	1267	20	4.24485e-111	C:GO:0005887; C:GO:0043209	C:integral component of plasma membrane; C:myelin sheath
TCONS_00048590	junctional protein associated with coronary artery disease-like	9831	20	0	C:GO:0005911	C:cell-cell junction
TCONS_00048591	junctional protein associated with coronary artery disease-like	9977	20	0	C:GO:0005911	C:cell-cell junction
TCONS_00078121	junctional protein associated with coronary artery disease	6590	20	0	C:GO:0005911	C:cell-cell junction
TCONS_00078122	junctional protein associated with coronary artery disease	6620	20	0	C:GO:0005911	C:cell-cell junction
TCONS_00009777	hepatocyte cell adhesion molecule-like	3013	20	0	C:GO:0005911; C:GO:0016021	C:cell-cell junction; C:integral component of membrane
TCONS_00018265	transmembrane protein 47	4085	20	1.16191e-118	C:GO:0005912; C:GO:0016021	C:adherens junction; C:integral component of membrane
TCONS_00000085	tight junction protein ZO-1-like	1113	20	4.11762e-34	C:GO:0005923	C:bicellular tight junction
TCONS_00006664	tight junction protein ZO-1 isoform X7	7380	20	0	C:GO:0005923	C:bicellular tight junction
TCONS_00006666	tight junction protein ZO-1 isoform X8	7200	20	0	C:GO:0005923	C:bicellular tight junction
TCONS_00006669	tight junction protein ZO-1 isoform X8	7206	20	0	C:GO:0005923	C:bicellular tight junction
TCONS_00019952	tight junction protein ZO-2-like	4082	20	0	C:GO:0005923	C:bicellular tight junction
TCONS_00019953	tight junction protein ZO-2-like isoform X4	4724	20	0	C:GO:0005923	C:bicellular tight junction
TCONS_00019954	tight junction protein ZO-2-like	1621	20	4.31613e-128	C:GO:0005923	C:bicellular tight junction
TCONS_00061767	tight junction-associated protein 1	9714	20	0	C:GO:0005923	C:bicellular tight junction
TCONS_00061769	tight junction-associated protein 1	9664	20	0	C:GO:0005923	C:bicellular tight junction
TCONS_00061770	tight junction-associated protein 1	3128	20	0	C:GO:0005923	C:bicellular tight junction
TCONS_00081513	cilia- and flagella-associated protein 157 isoform X1	2203	20	0	C:GO:0005929	C:cilium
TCONS_00041500	transmembrane protein 218	1587	20	1.77583e-29	C:GO:0005929; C:GO:0016021	C:cilium; C:integral component of membrane
TCONS_00038828	coiled-coil domain-containing protein 114-like isoform X1	4026	20	0	C:GO:0005930	C:axoneme
TCONS_00037737	oogenesis-related isoform X1	1736	20	7.60844e-116	C:GO:0005938	C:cell cortex
TCONS_00020318	synaptophysin-like protein 1 isoform X1	1965	20	3.37868e-163	C:GO:0008021; C:GO:0016021	C:synaptic vesicle; C:integral component of membrane
TCONS_00038155	synaptoporin isoform X2	2321	20	2.01272e-151	C:GO:0008021; C:GO:0016021	C:synaptic vesicle; C:integral component of membrane
TCONS_00006713	little elongation complex subunit 2	3732	20	0	C:GO:0008023	C:transcription elongation factor complex
TCONS_00006715	little elongation complex subunit 2	4692	20	0	C:GO:0008023	C:transcription elongation factor complex
TCONS_00006716	little elongation complex subunit 2	1470	20	0	C:GO:0008023	C:transcription elongation factor complex
TCONS_00006717	little elongation complex subunit 2-like	441	20	2.99675e-78	C:GO:0008023	C:transcription elongation factor complex
TCONS_00012997	neudesin	1419	20	2.62419e-89	C:GO:0012505; C:GO:0016020	C:endomembrane system; C:membrane
TCONS_00014908	membrane-associated progesterone receptor component 2-like	2731	20	3.59139e-137	C:GO:0012505; C:GO:0016021	C:endomembrane system; C:integral component of membrane
TCONS_00014909	membrane-associated progesterone receptor component 2-like	603	20	2.35799e-125	C:GO:0012505; C:GO:0016021	C:endomembrane system; C:integral component of membrane
TCONS_00035471	transmembrane and coiled-coil domains protein 2	3211	20	0	C:GO:0012505; C:GO:0016021	C:endomembrane system; C:integral component of membrane
TCONS_00035472	transmembrane and coiled-coil domains protein 2	3203	20	0	C:GO:0012505; C:GO:0016021	C:endomembrane system; C:integral component of membrane
TCONS_00020575	leucine zipper putative tumor suppressor 3-like	3710	20	0	C:GO:0014069	C:postsynaptic density
TCONS_00056093	leucine zipper putative tumor suppressor 3-like isoform X1	4657	20	0	C:GO:0014069	C:postsynaptic density
TCONS_00056097	leucine zipper putative tumor suppressor 3-like isoform X1	4902	20	0	C:GO:0014069	C:postsynaptic density
TCONS_00016717	UPF0583 protein C15orf59 homolog	1587	20	3.52615e-20	C:GO:0014069; C:GO:0030054	C:postsynaptic density; C:cell junction
TCONS_00062945	centrosomal protein of 44 kDa isoform X1	2129	20	0	C:GO:0015630	C:microtubule cytoskeleton
TCONS_00062946	centrosomal protein of 44 kDa isoform X1	1575	20	0	C:GO:0015630	C:microtubule cytoskeleton
TCONS_00051066	epsilon-sarcoglycan isoform X2	1689	20	0	C:GO:0016012; C:GO:0016021	C:sarcoglycan complex; C:integral component of membrane
TCONS_00051067	epsilon-sarcoglycan isoform X1	1678	20	0	C:GO:0016012; C:GO:0016021	C:sarcoglycan complex; C:integral component of membrane
TCONS_00051068	epsilon-sarcoglycan isoform X2	1651	20	0	C:GO:0016012; C:GO:0016021	C:sarcoglycan complex; C:integral component of membrane
TCONS_00051069	epsilon-sarcoglycan isoform X3	2042	20	0	C:GO:0016012; C:GO:0016021	C:sarcoglycan complex; C:integral component of membrane
TCONS_00011442	gamma-sarcoglycan	666	20	3.22107e-158	C:GO:0016012; C:GO:0016021; C:GO:0042383	C:sarcoglycan complex; C:integral component of membrane; C:sarcolemma
TCONS_00000537	sialoadhesin-like isoform X3	579	20	2.84471e-71	C:GO:0016020	C:membrane
TCONS_00000550	sialoadhesin-like isoform X2	1458	20	1.17906e-135	C:GO:0016020	C:membrane
TCONS_00000552	sialoadhesin-like isoform X2	2682	20	2.21516e-126	C:GO:0016020	C:membrane
TCONS_00000555	B-cell receptor CD22-like	1020	20	1.42711e-79	C:GO:0016020	C:membrane
TCONS_00000556	B-cell receptor CD22-like	1185	20	9.95145e-88	C:GO:0016020	C:membrane
TCONS_00000934	selenoprotein T1a-like	471	20	1.82964e-102	C:GO:0016020	C:membrane
TCONS_00001144	PREDICTED: uncharacterized protein LOC108267351 isoform X1	950	20	8.06839e-35	C:GO:0016020	C:membrane
TCONS_00001146	PREDICTED: uncharacterized protein LOC108267351 isoform X7	938	20	1.17556e-41	C:GO:0016020	C:membrane
TCONS_00001489	membrane-spanning 4-domains subfamily A member 4A-like	3069	20	3.92203e-114	C:GO:0016020	C:membrane
TCONS_00002097	low-density lipoprotein receptor-related protein 10	5009	20	0	C:GO:0016020	C:membrane
TCONS_00002146	butyrophilin subfamily 1 member A1-like isoform X1	1752	20	0	C:GO:0016020	C:membrane
TCONS_00002332	desmoglein-2-like	5124	20	0	C:GO:0016020	C:membrane
TCONS_00002684	uncharacterized protein LOC113660615 isoform X3	1919	20	4.24162e-34	C:GO:0016020	C:membrane
TCONS_00002688	uncharacterized protein LOC113660615 isoform X1	1806	20	6.52488e-124	C:GO:0016020	C:membrane
TCONS_00002690	uncharacterized protein LOC113660624 isoform X4	2022	20	2.62097e-103	C:GO:0016020	C:membrane
TCONS_00002693	uncharacterized protein LOC113660611 isoform X1	1027	20	3.67332e-130	C:GO:0016020	C:membrane
TCONS_00002694	uncharacterized protein LOC113660608 isoform X1	1875	20	1.56853e-114	C:GO:0016020	C:membrane
TCONS_00002695	uncharacterized protein LOC113660608 isoform X2	1524	20	4.60445e-116	C:GO:0016020	C:membrane
TCONS_00002696	uncharacterized protein LOC113660608 isoform X1	1556	20	3.78107e-117	C:GO:0016020	C:membrane
TCONS_00002697	uncharacterized protein LOC113660608 isoform X2	1749	20	8.028e-80	C:GO:0016020	C:membrane
TCONS_00002698	uncharacterized protein LOC113660608 isoform X2	1492	20	1.57761e-45	C:GO:0016020	C:membrane
TCONS_00002699	uncharacterized protein LOC113660608 isoform X2	1492	20	1.57761e-45	C:GO:0016020	C:membrane
TCONS_00002700	uncharacterized protein LOC113660608 isoform X2	1681	20	4.43524e-79	C:GO:0016020	C:membrane
TCONS_00002703	uncharacterized protein LOC113660629 isoform X5	2894	20	2.59735e-58	C:GO:0016020	C:membrane
TCONS_00002705	uncharacterized protein LOC113660629 isoform X5	1046	20	2.51322e-62	C:GO:0016020	C:membrane
TCONS_00002708	uncharacterized protein LOC113660632 isoform X1	1092	20	1.7253e-98	C:GO:0016020	C:membrane
TCONS_00004065	protein FAM173B-like	2732	20	3.12381e-143	C:GO:0016020	C:membrane
TCONS_00004222	type-2 ice-structuring protein-like	1390	20	4.47098e-115	C:GO:0016020	C:membrane
TCONS_00004223	type-2 ice-structuring protein-like	949	20	2.23692e-87	C:GO:0016020	C:membrane
TCONS_00004267	interleukin-13 receptor subunit alpha-1-like	1999	20	0	C:GO:0016020	C:membrane
TCONS_00004284	membrane-spanning 4-domains subfamily A member 4A-like	2396	20	3.97163e-136	C:GO:0016020	C:membrane
TCONS_00004285	membrane-spanning 4-domains subfamily A member 4A-like	2761	20	9.66842e-137	C:GO:0016020	C:membrane
TCONS_00004868	immunoglobulin superfamily member 1-like isoform X1	320	20	9.16242e-45	C:GO:0016020	C:membrane
TCONS_00004879	SLAM family member 8-like	1029	20	2.08376e-146	C:GO:0016020	C:membrane
TCONS_00005237	cell adhesion molecule 2-like	1620	20	1.59122e-60	C:GO:0016020	C:membrane
TCONS_00005372	uncharacterized protein LOC113660632 isoform X2	839	20	6.22513e-25	C:GO:0016020	C:membrane
TCONS_00006050	lysine--tRNA ligase isoform X1	702	6	1.65538e-15	C:GO:0016020	C:membrane
TCONS_00007482	CD276 antigen homolog	2430	20	2.19638e-124	C:GO:0016020	C:membrane
TCONS_00007485	uncharacterized protein LOC113653828 isoform X2	834	20	2.48735e-19	C:GO:0016020	C:membrane
TCONS_00007487	CD276 antigen homolog	971	20	1.0856e-66	C:GO:0016020	C:membrane
TCONS_00007488	programmed cell death 1 ligand 1-like	3882	20	2.90165e-73	C:GO:0016020	C:membrane
TCONS_00007497	programmed cell death 1 ligand 1-like	2501	20	4.08579e-73	C:GO:0016020	C:membrane
TCONS_00007501	CD276 antigen homolog	7239	20	1.15312e-58	C:GO:0016020	C:membrane
TCONS_00008141	proprotein convertase subtilisin/kexin type 5-like	2944	20	0	C:GO:0016020	C:membrane
TCONS_00008491	tumor necrosis factor receptor superfamily member 16 isoform X1	3110	16	9.61409e-07	C:GO:0016020	C:membrane
TCONS_00008492	transmembrane gamma-carboxyglutamic acid protein 3 isoform X2	2622	20	7.73777e-07	C:GO:0016020	C:membrane
TCONS_00008879	CD276 antigen homolog	2233	20	3.10708e-133	C:GO:0016020	C:membrane
TCONS_00008880	CD276 antigen homolog	3024	20	6.11891e-128	C:GO:0016020	C:membrane
TCONS_00008891	CD276 antigen homolog	1339	20	2.08108e-48	C:GO:0016020	C:membrane
TCONS_00009344	metalloendopeptidase OMA1, mitochondrial	1514	16	1.80742e-08	C:GO:0016020	C:membrane
TCONS_00009447	T-cell surface glycoprotein CD3 epsilon chain	2123	20	8.1241e-61	C:GO:0016020	C:membrane
TCONS_00009477	claudin-8-like	2300	20	0	C:GO:0016020	C:membrane
TCONS_00009703	V-set and immunoglobulin domain-containing protein 2-like	1821	20	2.64564e-135	C:GO:0016020	C:membrane
TCONS_00009704	V-set and immunoglobulin domain-containing protein 2-like	1824	20	4.49554e-135	C:GO:0016020	C:membrane
TCONS_00010556	protein sel-1 homolog 3-like	3458	20	0	C:GO:0016020	C:membrane
TCONS_00010557	protein sel-1 homolog 3-like	4020	20	0	C:GO:0016020	C:membrane
TCONS_00010560	protein sel-1 homolog 3-like	2307	20	0	C:GO:0016020	C:membrane
TCONS_00011124	tumor protein p53-inducible protein 13 isoform X1	3765	20	0	C:GO:0016020	C:membrane
TCONS_00011125	tumor protein p53-inducible protein 13 isoform X1	3762	20	0	C:GO:0016020	C:membrane
TCONS_00011385	TPA-induced transmembrane protein-like	2827	20	2.22313e-161	C:GO:0016020	C:membrane
TCONS_00011388	TPA-induced transmembrane protein-like	2995	20	9.65038e-161	C:GO:0016020	C:membrane
TCONS_00011828	sperm acrosome membrane-associated protein 4-like	1486	20	2.13096e-35	C:GO:0016020	C:membrane
TCONS_00013478	heterogeneous nuclear ribonucleoprotein Q-like isoform X6	2268	20	5.14122e-20	C:GO:0016020	C:membrane
TCONS_00013710	metalloendopeptidase OMA1, mitochondrial	1363	20	1.58433e-12	C:GO:0016020	C:membrane
TCONS_00014418	signal peptide, CUB and EGF-like domain-containing protein 2	1781	20	2.93106e-178	C:GO:0016020	C:membrane
TCONS_00014419	signal peptide, CUB and EGF-like domain-containing protein 2	1110	20	0	C:GO:0016020	C:membrane
TCONS_00014420	complement component C1q receptor-like	1632	20	0	C:GO:0016020	C:membrane
TCONS_00015031	protein ecdysoneless homolog isoform X2	4068	20	2.07943e-96	C:GO:0016020	C:membrane
TCONS_00015032	protein ecdysoneless homolog isoform X1	4071	20	2.08702e-96	C:GO:0016020	C:membrane
TCONS_00016012	mitoguardin 1-like	1371	20	8.46675e-129	C:GO:0016020	C:membrane
TCONS_00016547	protein PIGBOS1	486	20	2.71515e-25	C:GO:0016020	C:membrane
TCONS_00017353	lymphatic vessel endothelial hyaluronic acid receptor 1-like	1410	20	0	C:GO:0016020	C:membrane
TCONS_00018557	SLAM family member 6	4018	20	0	C:GO:0016020	C:membrane
TCONS_00018619	transmembrane protein 51-like	3103	20	8.49235e-70	C:GO:0016020	C:membrane
TCONS_00018670	salivary glue protein Sgs-3-like	1654	20	0	C:GO:0016020	C:membrane
TCONS_00018672	salivary glue protein Sgs-3-like	1975	20	0	C:GO:0016020	C:membrane
TCONS_00018673	putative ferric-chelate reductase 1 isoform X1	2671	20	1.20773e-49	C:GO:0016020	C:membrane
TCONS_00020725	interleukin-17 receptor B isoform X1	2915	20	2.23957e-131	C:GO:0016020	C:membrane
TCONS_00021078	C-type lectin domain family 4 member E-like	646	20	1.8753e-124	C:GO:0016020	C:membrane
TCONS_00021082	C-type lectin domain family 4 member E-like	1883	20	4.28262e-120	C:GO:0016020	C:membrane
TCONS_00021639	carcinoembryonic antigen-related cell adhesion molecule 5-like isoform X1	2708	20	0	C:GO:0016020	C:membrane
TCONS_00022116	interleukin-6 receptor subunit beta-like	4006	20	0	C:GO:0016020	C:membrane
TCONS_00022447	mucin-5AC-like isoform X2	5923	20	0	C:GO:0016020	C:membrane
TCONS_00022450	mucin-5AC-like isoform X2	5807	20	0	C:GO:0016020	C:membrane
TCONS_00022607	flocculation protein FLO11-like	2088	20	0	C:GO:0016020	C:membrane
TCONS_00022804	Ig mu heavy chain disease protein-like	2072	20	0	C:GO:0016020	C:membrane
TCONS_00022805	Ig mu heavy chain disease protein-like	2133	20	0	C:GO:0016020	C:membrane
TCONS_00022882	carcinoembryonic antigen-related cell adhesion molecule 5-like isoform X1	3159	20	0	C:GO:0016020	C:membrane
TCONS_00023027	T-cell antigen CD7-like isoform X2	682	20	3.60935e-158	C:GO:0016020	C:membrane
TCONS_00023172	mitoguardin 1-like	3718	20	1.03421e-117	C:GO:0016020	C:membrane
TCONS_00024005	hemicentin-2-like isoform X1	749	20	4.80584e-64	C:GO:0016020	C:membrane
TCONS_00024872	MAM domain-containing glycosylphosphatidylinositol anchor protein 2-like isoform X1	7908	20	0	C:GO:0016020	C:membrane
TCONS_00025331	P-selectin-like isoform X3	1107	20	2.18098e-161	C:GO:0016020	C:membrane
TCONS_00025332	P-selectin-like isoform X3	1107	20	2.18098e-161	C:GO:0016020	C:membrane
TCONS_00027022	RING finger protein 148-like	918	20	3.44963e-172	C:GO:0016020	C:membrane
TCONS_00027318	cytokine receptor common subunit gamma-like	2078	20	1.4872e-139	C:GO:0016020	C:membrane
TCONS_00027319	cytokine receptor common subunit gamma-like	2900	20	3.27917e-128	C:GO:0016020	C:membrane
TCONS_00028229	forkhead box protein P4 isoform X1	1696	20	1.2866e-13	C:GO:0016020	C:membrane
TCONS_00028314	tetraspanin-6	1916	20	5.4248e-120	C:GO:0016020	C:membrane
TCONS_00028758	HRAS-like suppressor 3	1400	20	5.63982e-100	C:GO:0016020	C:membrane
TCONS_00028817	transmembrane emp24 domain-containing protein 6-like	720	20	1.82302e-132	C:GO:0016020	C:membrane
TCONS_00028963	protein FAM185A	1312	20	0	C:GO:0016020	C:membrane
TCONS_00029910	T-cell surface glycoprotein CD3 zeta chain	1700	20	6.90835e-102	C:GO:0016020	C:membrane
TCONS_00029939	interleukin-5 receptor subunit alpha-like	2492	20	0	C:GO:0016020	C:membrane
TCONS_00030325	B-cell receptor CD22-like	4588	20	0	C:GO:0016020	C:membrane
TCONS_00030478	vascular cell adhesion protein 1-like	4094	20	0	C:GO:0016020	C:membrane
TCONS_00030483	vascular cell adhesion protein 1-like	1500	20	6.93059e-158	C:GO:0016020	C:membrane
TCONS_00030485	vascular cell adhesion protein 1-like	2426	20	0	C:GO:0016020	C:membrane
TCONS_00031212	neoverrucotoxin subunit beta-like	461	20	1.91007e-91	C:GO:0016020	C:membrane
TCONS_00031298	interferon gamma receptor 1-like	4174	20	0	C:GO:0016020	C:membrane
TCONS_00031300	interferon gamma receptor 1-like	1101	20	0	C:GO:0016020	C:membrane
TCONS_00031355	lipopolysaccharide-induced tumor necrosis factor-alpha factor homolog	1490	20	2.47743e-96	C:GO:0016020	C:membrane
TCONS_00031357	lipopolysaccharide-induced tumor necrosis factor-alpha factor homolog	1458	20	2.11179e-87	C:GO:0016020	C:membrane
TCONS_00031898	C-type mannose receptor 2-like	1246	20	0	C:GO:0016020	C:membrane
TCONS_00032022	tetraspanin-8-like	1437	20	1.25824e-158	C:GO:0016020	C:membrane
TCONS_00032198	macrophage mannose receptor 1-like	4311	20	3.34971e-98	C:GO:0016020	C:membrane
TCONS_00032653	CD82 antigen-like	1596	20	0	C:GO:0016020	C:membrane
TCONS_00033122	tetraspanin-7-like	3606	20	0	C:GO:0016020	C:membrane
TCONS_00033173	mucin-3A-like isoform X1	1884	20	1.80086e-137	C:GO:0016020	C:membrane
TCONS_00033176	mucin-3A-like isoform X1	1718	20	1.92428e-144	C:GO:0016020	C:membrane
TCONS_00033386	protein phosphatase 1 regulatory subunit 3A	3120	20	0	C:GO:0016020	C:membrane
TCONS_00034138	tumor necrosis factor receptor superfamily member 16 isoform X1	5525	5	4.27123e-11	C:GO:0016020	C:membrane
TCONS_00034205	tumor necrosis factor receptor superfamily member 16 isoform X1	1126	17	6.44264e-11	C:GO:0016020	C:membrane
TCONS_00034509	Fc receptor-like protein 5 isoform X1	1211	20	0	C:GO:0016020	C:membrane
TCONS_00034511	Fc receptor-like protein 5 isoform X1	2955	20	0	C:GO:0016020	C:membrane
TCONS_00035266	transmembrane and immunoglobulin domain-containing protein 2 isoform X1	867	20	1.09916e-101	C:GO:0016020	C:membrane
TCONS_00035757	mucin-5AC-like isoform X1	1623	20	0	C:GO:0016020	C:membrane
TCONS_00035758	mucin-5AC-like isoform X1	1606	20	8.68003e-123	C:GO:0016020	C:membrane
TCONS_00035761	mucin-5AC-like isoform X1	2008	20	0	C:GO:0016020	C:membrane
TCONS_00035762	mucin-5AC-like isoform X2	2005	20	0	C:GO:0016020	C:membrane
TCONS_00036130	protein shisa-5-like	2275	20	8.89392e-119	C:GO:0016020	C:membrane
TCONS_00036632	lymphatic vessel endothelial hyaluronic acid receptor 1	1744	20	0	C:GO:0016020	C:membrane
TCONS_00036633	lymphatic vessel endothelial hyaluronic acid receptor 1	942	20	0	C:GO:0016020	C:membrane
TCONS_00036634	protein MRVI1-like isoform X3	4757	20	0	C:GO:0016020	C:membrane
TCONS_00037031	lysosome-associated membrane glycoprotein 3	1133	20	5.28877e-109	C:GO:0016020	C:membrane
TCONS_00037380	basigin isoform X1	2731	20	0	C:GO:0016020	C:membrane
TCONS_00037727	platelet glycoprotein V-like	2219	20	0	C:GO:0016020	C:membrane
TCONS_00038363	uncharacterized G-patch domain protein DDB_G0278987-like	1524	8	4.88518e-128	C:GO:0016020	C:membrane
TCONS_00038830	mucin-3A-like isoform X1	3367	20	0	C:GO:0016020	C:membrane
TCONS_00039606	cornifelin homolog B-like	1361	20	4.41053e-69	C:GO:0016020	C:membrane
TCONS_00039607	cornifelin homolog B-like	456	20	7.364e-73	C:GO:0016020	C:membrane
TCONS_00039642	immunoglobulin superfamily member 5-like	2528	20	0	C:GO:0016020	C:membrane
TCONS_00039974	CD276 antigen homolog isoform X1	1365	20	6.24614e-87	C:GO:0016020	C:membrane
TCONS_00040375	interleukin-6 receptor subunit beta-like isoform X1	8123	20	0	C:GO:0016020	C:membrane
TCONS_00040472	low-density lipoprotein receptor-related protein 2-like isoform X1	11940	20	0	C:GO:0016020	C:membrane
TCONS_00040475	low-density lipoprotein receptor-related protein 2-like isoform X3	10179	20	0	C:GO:0016020	C:membrane
TCONS_00040702	stomatin-like protein 2, mitochondrial	1709	20	5.42078e-144	C:GO:0016020	C:membrane
TCONS_00040703	stomatin-like protein 2, mitochondrial	1488	20	0	C:GO:0016020	C:membrane
TCONS_00040767	MAM domain-containing protein 2-like	2724	20	0	C:GO:0016020	C:membrane
TCONS_00041476	H-2 class II histocompatibility antigen, A-D beta chain-like isoform X1	1522	20	0	C:GO:0016020	C:membrane
TCONS_00041478	protein amalgam-like	812	20	5.76687e-136	C:GO:0016020	C:membrane
TCONS_00041927	solute carrier family 35 member E4 isoform X2	3096	20	0	C:GO:0016020	C:membrane
TCONS_00042550	mitochondrial fission factor homolog B-like isoform X1	4843	20	1.09347e-162	C:GO:0016020	C:membrane
TCONS_00042779	proheparin-binding EGF-like growth factor	3084	20	2.70857e-151	C:GO:0016020	C:membrane
TCONS_00042781	proheparin-binding EGF-like growth factor	1182	20	1.9731e-159	C:GO:0016020	C:membrane
TCONS_00043165	leukemia inhibitory factor receptor-like	3651	20	0	C:GO:0016020	C:membrane
TCONS_00044134	linker for activation of T-cells family member 2-like isoform X1	934	20	7.63231e-71	C:GO:0016020	C:membrane
TCONS_00044386	proline-rich protein 12-like	1477	20	7.93579e-73	C:GO:0016020	C:membrane
TCONS_00044806	T-cell surface glycoprotein CD8 alpha chain-like	734	20	6.22975e-120	C:GO:0016020	C:membrane
TCONS_00044807	T-cell surface glycoprotein CD8 alpha chain	644	20	3.17863e-78	C:GO:0016020	C:membrane
TCONS_00044809	CD8 beta precursor	3057	20	6.83254e-135	C:GO:0016020	C:membrane
TCONS_00045572	C4b-binding protein alpha chain-like isoform X1	3619	20	8.31667e-176	C:GO:0016020	C:membrane
TCONS_00045655	G0/G1 switch protein 2-like	1129	20	3.30092e-51	C:GO:0016020	C:membrane
TCONS_00045999	tumor necrosis factor receptor superfamily member 1A-like isoform X1	2149	20	0	C:GO:0016020	C:membrane
TCONS_00046811	melanocyte protein PMEL-like	1936	20	0	C:GO:0016020	C:membrane
TCONS_00046928	tumor necrosis factor receptor superfamily member 5-like	1548	20	5.13231e-129	C:GO:0016020	C:membrane
TCONS_00047227	lamina-associated polypeptide 2, isoforms beta/delta/epsilon/gamma-like isoform X4	1651	20	2.14598e-172	C:GO:0016020	C:membrane
TCONS_00047910	metalloendopeptidase OMA1, mitochondrial	2943	13	4.15826e-11	C:GO:0016020	C:membrane
TCONS_00048422	GTPase IMAP family member 8-like	2888	20	0	C:GO:0016020	C:membrane
TCONS_00048541	Fc receptor-like protein 5	1663	20	0	C:GO:0016020	C:membrane
TCONS_00048610	SLAM family member 9-like	459	20	2.40179e-85	C:GO:0016020	C:membrane
TCONS_00048611	CD48 antigen-like	734	20	6.30717e-74	C:GO:0016020	C:membrane
TCONS_00048634	MAM and LDL-receptor class A domain-containing protein 1-like	1034	20	7.50639e-38	C:GO:0016020	C:membrane
TCONS_00048635	MAM and LDL-receptor class A domain-containing protein 1-like	3774	20	0	C:GO:0016020	C:membrane
TCONS_00048636	MAM and LDL-receptor class A domain-containing protein 1-like	1055	20	1.15326e-127	C:GO:0016020	C:membrane
TCONS_00049323	interleukin-20 receptor subunit beta-like	2252	20	0	C:GO:0016020	C:membrane
TCONS_00049439	polymeric immunoglobulin receptor-like isoform X2	3046	20	0	C:GO:0016020	C:membrane
TCONS_00049458	CMRF35-like molecule 1	1340	20	3.21095e-175	C:GO:0016020	C:membrane
TCONS_00049459	CMRF35-like molecule 7	1145	20	1.30862e-176	C:GO:0016020	C:membrane
TCONS_00049800	CD48 antigen-like	1367	20	3.96521e-74	C:GO:0016020	C:membrane
TCONS_00049801	CD48 antigen-like isoform X1	1426	20	1.11428e-144	C:GO:0016020	C:membrane
TCONS_00050907	hemicentin-1-like isoform X2	3667	20	0	C:GO:0016020	C:membrane
TCONS_00051780	class I histocompatibility antigen, F10 alpha chain-like isoform X2	2067	20	5.30011e-136	C:GO:0016020	C:membrane
TCONS_00051781	class I histocompatibility antigen, F10 alpha chain-like isoform X2	2476	20	1.20807e-119	C:GO:0016020	C:membrane
TCONS_00051784	BOLA class I histocompatibility antigen, alpha chain BL3-7-like	1741	20	9.60061e-179	C:GO:0016020	C:membrane
TCONS_00051820	hemicentin-1-like isoform X1	3380	20	0	C:GO:0016020	C:membrane
TCONS_00052082	polypeptide N-acetylgalactosaminyltransferase 4-like	2536	20	3.48335e-48	C:GO:0016020	C:membrane
TCONS_00052891	Membrane-spanning 4-domains subfamily A member 8A	1139	20	2.37429e-158	C:GO:0016020	C:membrane
TCONS_00052892	Membrane-spanning 4-domains subfamily A member 8A	941	20	3.68961e-159	C:GO:0016020	C:membrane
TCONS_00052893	Membrane-spanning 4-domains subfamily A member 8A	1139	20	2.37429e-158	C:GO:0016020	C:membrane
TCONS_00052912	membrane-spanning 4-domains subfamily A member 4D-like	832	20	5.81987e-113	C:GO:0016020	C:membrane
TCONS_00052913	membrane-spanning 4-domains subfamily A member 4D-like	600	20	8.04349e-91	C:GO:0016020	C:membrane
TCONS_00052915	membrane-spanning 4-domains subfamily A member 4D-like	552	20	2.95215e-47	C:GO:0016020	C:membrane
TCONS_00052917	membrane-spanning 4-domains subfamily A member 4D-like	1000	20	1.32434e-109	C:GO:0016020	C:membrane
TCONS_00052962	basigin-like	1277	6	2.50057e-28	C:GO:0016020	C:membrane
TCONS_00053043	uncharacterized protein LOC113647200	1802	20	8.72256e-140	C:GO:0016020	C:membrane
TCONS_00053071	interleukin-20 receptor subunit alpha-like	4248	20	0	C:GO:0016020	C:membrane
TCONS_00053270	metalloendopeptidase OMA1, mitochondrial	1824	20	8.63694e-140	C:GO:0016020	C:membrane
TCONS_00053671	protein shisa-2 homolog	2076	20	4.23106e-130	C:GO:0016020	C:membrane
TCONS_00054004	metalloendopeptidase OMA1, mitochondrial	1839	20	2.84678e-13	C:GO:0016020	C:membrane
TCONS_00054048	GATA zinc finger domain-containing protein 14-like	5180	20	0	C:GO:0016020	C:membrane
TCONS_00054264	multiple epidermal growth factor-like domains protein 8	7314	20	0	C:GO:0016020	C:membrane
TCONS_00054882	myelin-associated glycoprotein-like	706	20	1.71046e-75	C:GO:0016020	C:membrane
TCONS_00055249	leucine-rich repeat-containing protein 19	4858	20	1.91937e-106	C:GO:0016020	C:membrane
TCONS_00055315	interleukin-31 receptor subunit alpha-like	4345	20	0	C:GO:0016020	C:membrane
TCONS_00055350	zona pellucida sperm-binding protein 3-like isoform X2	1677	20	0	C:GO:0016020	C:membrane
TCONS_00055352	zona pellucida sperm-binding protein 3-like isoform X2	1677	20	0	C:GO:0016020	C:membrane
TCONS_00055720	protein CutA homolog isoform X1	5089	20	3.82261e-83	C:GO:0016020	C:membrane
TCONS_00055794	synapse differentiation-inducing gene protein 1-like	890	20	2.2253e-24	C:GO:0016020	C:membrane
TCONS_00055796	synapse differentiation-inducing gene protein 1-like	616	20	1.65577e-22	C:GO:0016020	C:membrane
TCONS_00055797	synapse differentiation-inducing gene protein 1-like	582	20	5.58282e-20	C:GO:0016020	C:membrane
TCONS_00055798	synapse differentiation-inducing gene protein 1-like	321	20	4.67291e-16	C:GO:0016020	C:membrane
TCONS_00055939	leucine-rich repeat neuronal protein 4-like	2290	20	3.12783e-121	C:GO:0016020	C:membrane
TCONS_00056397	PREDICTED: uncharacterized protein LOC108259720 isoform X2	2552	20	2.70715e-68	C:GO:0016020	C:membrane
TCONS_00056398	PREDICTED: uncharacterized protein LOC108259720 isoform X2	2366	20	1.08869e-68	C:GO:0016020	C:membrane
TCONS_00056833	leucine-rich repeat neuronal protein 4-like	1518	20	1.74415e-124	C:GO:0016020	C:membrane
TCONS_00057229	protein FAM234A-like	3444	20	0	C:GO:0016020	C:membrane
TCONS_00057314	putative ferric-chelate reductase 1	1962	20	0	C:GO:0016020	C:membrane
TCONS_00057919	syndecan-2-like isoform X2	3364	20	2.2428e-115	C:GO:0016020	C:membrane
TCONS_00057920	syndecan-2-like isoform X2	1411	20	2.66743e-122	C:GO:0016020	C:membrane
TCONS_00057970	pollen-specific leucine-rich repeat extensin-like protein 1	1185	20	2.17707e-97	C:GO:0016020	C:membrane
TCONS_00057971	pollen-specific leucine-rich repeat extensin-like protein 1	1369	20	4.25282e-38	C:GO:0016020	C:membrane
TCONS_00057972	pollen-specific leucine-rich repeat extensin-like protein 1	838	20	6.40968e-52	C:GO:0016020	C:membrane
TCONS_00058180	transmembrane protein 100-like	1582	17	4.09609e-74	C:GO:0016020	C:membrane
TCONS_00058182	carcinoembryonic antigen-related cell adhesion molecule 1-like	1602	20	0	C:GO:0016020	C:membrane
TCONS_00058183	carcinoembryonic antigen-related cell adhesion molecule 1-like	1928	20	0	C:GO:0016020	C:membrane
TCONS_00058304	carcinoembryonic antigen-related cell adhesion molecule 5-like isoform X1	992	20	6.05574e-30	C:GO:0016020	C:membrane
TCONS_00058307	carcinoembryonic antigen-related cell adhesion molecule 5-like isoform X1	1902	20	8.32084e-165	C:GO:0016020	C:membrane
TCONS_00058580	protein ANTAGONIST OF LIKE HETEROCHROMATIN PROTEIN 1-like	7640	20	3.97326e-14	C:GO:0016020	C:membrane
TCONS_00058947	receptor activity-modifying protein 1-like	1403	20	1.51003e-128	C:GO:0016020	C:membrane
TCONS_00059468	dyslexia-associated protein KIAA0319-like	4274	20	0	C:GO:0016020	C:membrane
TCONS_00059775	protein FAM198A	2093	20	0	C:GO:0016020	C:membrane
TCONS_00059883	transmembrane protein 79-like	2316	20	0	C:GO:0016020	C:membrane
TCONS_00059884	transmembrane protein 79-like	3627	20	0	C:GO:0016020	C:membrane
TCONS_00059885	transmembrane protein 79-like	3589	20	0	C:GO:0016020	C:membrane
TCONS_00060169	carcinoembryonic antigen-related cell adhesion molecule 5-like	2132	20	2.57036e-39	C:GO:0016020	C:membrane
TCONS_00061339	V-type immunoglobulin domain-containing suppressor of T-cell activation	2014	20	1.78701e-176	C:GO:0016020	C:membrane
TCONS_00061344	protein ALP1-like	6186	20	0	C:GO:0016020	C:membrane
TCONS_00061394	butyrophilin-like protein 2	694	20	6.98224e-151	C:GO:0016020	C:membrane
TCONS_00061397	CD276 antigen homolog	3276	20	0	C:GO:0016020	C:membrane
TCONS_00061452	nesprin-2 isoform X2	23719	20	0	C:GO:0016020	C:membrane
TCONS_00062977	uncharacterized protein LOC113642537	1332	20	1.51607e-144	C:GO:0016020	C:membrane
TCONS_00063067	CD276 antigen-like	3296	20	4.80684e-175	C:GO:0016020	C:membrane
TCONS_00063197	MAM domain-containing glycosylphosphatidylinositol anchor protein 1-like	6071	20	6.07247e-135	C:GO:0016020	C:membrane
TCONS_00064484	von Willebrand factor A domain-containing protein 7-like	3747	20	0	C:GO:0016020	C:membrane
TCONS_00064522	protein let-653-like	1936	20	3.91875e-150	C:GO:0016020	C:membrane
TCONS_00064596	uncharacterized protein LOC113642537	1343	20	3.48249e-145	C:GO:0016020	C:membrane
TCONS_00064670	mucin-2-like	1504	20	1.17805e-136	C:GO:0016020	C:membrane
TCONS_00065629	SH3-containing GRB2-like protein 3-interacting protein 1 isoform X4	6302	20	0	C:GO:0016020	C:membrane
TCONS_00066294	trichohyalin-like isoform X3	2558	20	3.61758e-08	C:GO:0016020	C:membrane
TCONS_00066726	GTPase IMAP family member 4-like	1474	20	0	C:GO:0016020	C:membrane
TCONS_00066728	GTPase IMAP family member 4-like	1495	20	0	C:GO:0016020	C:membrane
TCONS_00067997	tumor necrosis factor receptor superfamily member 18-like isoform X1	1388	20	1.45284e-151	C:GO:0016020	C:membrane
TCONS_00067999	tumor necrosis factor receptor superfamily member 9-like	1843	20	1.3687e-153	C:GO:0016020	C:membrane
TCONS_00068101	transmembrane protein 74B-like	5446	20	4.89225e-118	C:GO:0016020	C:membrane
TCONS_00068102	transmembrane protein 74B-like	621	20	5.63847e-132	C:GO:0016020	C:membrane
TCONS_00068183	protein FAM210B	1586	20	0	C:GO:0016020	C:membrane
TCONS_00068411	apolipoprotein L3-like	1358	20	0	C:GO:0016020	C:membrane
TCONS_00068414	apolipoprotein L3 isoform X2	1881	20	0	C:GO:0016020	C:membrane
TCONS_00068416	apolipoprotein L3 isoform X1	1725	20	0	C:GO:0016020	C:membrane
TCONS_00068422	interleukin-2 receptor subunit beta	3194	20	0	C:GO:0016020	C:membrane
TCONS_00069380	nectin-3-like isoform X1	3473	20	0	C:GO:0016020	C:membrane
TCONS_00070805	protein lifeguard 3-like	2405	20	8.89762e-25	C:GO:0016020	C:membrane
TCONS_00071096	uncharacterized protein LOC113654135 isoform X2	1917	20	2.22403e-161	C:GO:0016020	C:membrane
TCONS_00071973	interferon alpha/beta receptor 1-like	4768	20	0	C:GO:0016020	C:membrane
TCONS_00071974	interferon alpha/beta receptor 1-like	1169	20	0	C:GO:0016020	C:membrane
TCONS_00073260	transmembrane protein 200A-like	1086	20	0	C:GO:0016020	C:membrane
TCONS_00074797	carcinoembryonic antigen-related cell adhesion molecule 1-like	3364	20	0	C:GO:0016020	C:membrane
TCONS_00075262	mitoguardin 1-like	2588	20	5.53262e-165	C:GO:0016020	C:membrane
TCONS_00075534	mucin-5AC-like isoform X1	554	20	3.09379e-30	C:GO:0016020	C:membrane
TCONS_00075675	XK-related protein 8-like	1148	20	3.134e-153	C:GO:0016020	C:membrane
TCONS_00076393	T-cell surface antigen CD2-like	1920	20	1.92154e-149	C:GO:0016020	C:membrane
TCONS_00076788	mucin-13-like isoform X1	3245	20	1.51177e-48	C:GO:0016020	C:membrane
TCONS_00077239	CD276 antigen homolog	3049	20	0	C:GO:0016020	C:membrane
TCONS_00077901	T-cell surface antigen CD2-like	2677	20	0	C:GO:0016020	C:membrane
TCONS_00077962	clarin-3	1716	20	6.97877e-147	C:GO:0016020	C:membrane
TCONS_00078788	BOLA class I histocompatibility antigen, alpha chain BL3-7-like	2874	20	1.68856e-18	C:GO:0016020	C:membrane
TCONS_00079009	B-cell antigen receptor complex-associated protein beta chain	1228	20	4.40043e-117	C:GO:0016020	C:membrane
TCONS_00079973	natterin-3-like	1363	20	0	C:GO:0016020	C:membrane
TCONS_00080038	MAM domain-containing protein 2 isoform X2	3133	20	0	C:GO:0016020	C:membrane
TCONS_00080039	MAM domain-containing protein 2-like isoform X1	3423	20	0	C:GO:0016020	C:membrane
TCONS_00080389	vesicle-associated membrane protein 5-like	875	20	8.08906e-13	C:GO:0016020	C:membrane
TCONS_00080558	interaptin-like isoform X1	2679	20	2.99038e-137	C:GO:0016020	C:membrane
TCONS_00080585	trace amine-associated receptor 13c-like	1956	20	6.90755e-108	C:GO:0016020	C:membrane
TCONS_00081127	CMRF35-like molecule 8	4330	20	3.56953e-30	C:GO:0016020	C:membrane
TCONS_00081959	BOLA class I histocompatibility antigen, alpha chain BL3-7-like isoform X5	1297	20	0	C:GO:0016020	C:membrane
TCONS_00082194	BRO1 domain-containing protein BROX	2616	20	0	C:GO:0016020	C:membrane
TCONS_00082195	BRO1 domain-containing protein BROX	2487	20	0	C:GO:0016020	C:membrane
TCONS_00082196	BRO1 domain-containing protein BROX	2520	20	0	C:GO:0016020	C:membrane
TCONS_00083442	mucin-5AC-like isoform X2	899	20	3.67224e-68	C:GO:0016020	C:membrane
TCONS_00083448	mucin-5AC-like isoform X2	729	20	2.79955e-26	C:GO:0016020	C:membrane
TCONS_00083991	muscle, skeletal receptor tyrosine-protein kinase-like isoform X1	2907	20	0	C:GO:0016020	C:membrane
TCONS_00083992	muscle, skeletal receptor tyrosine-protein kinase-like isoform X1	1450	20	2.70701e-174	C:GO:0016020	C:membrane
TCONS_00085780	metalloendopeptidase OMA1, mitochondrial	821	20	2.16875e-12	C:GO:0016020	C:membrane
TCONS_00085802	interleukin-20 receptor subunit alpha-like	1222	20	2.16287e-109	C:GO:0016020	C:membrane
TCONS_00000689	butyrophilin-like protein 10 isoform X1	6447	20	1.14529e-89	C:GO:0016020; C:GO:0016021	C:membrane; C:integral component of membrane
TCONS_00000695	butyrophilin-like protein 10 isoform X1	1454	20	2.22791e-90	C:GO:0016020; C:GO:0016021	C:membrane; C:integral component of membrane
TCONS_00000696	butyrophilin-like protein 10 isoform X1	902	20	2.9523e-91	C:GO:0016020; C:GO:0016021	C:membrane; C:integral component of membrane
TCONS_00000704	CD276 antigen homolog	2652	20	1.71343e-53	C:GO:0016020; C:GO:0016021	C:membrane; C:integral component of membrane
TCONS_00000706	CD276 antigen homolog	1718	20	2.67591e-54	C:GO:0016020; C:GO:0016021	C:membrane; C:integral component of membrane
TCONS_00000708	uncharacterized protein LOC113657134 isoform X3	974	20	1.79289e-22	C:GO:0016020; C:GO:0016021	C:membrane; C:integral component of membrane
TCONS_00001145	PREDICTED: uncharacterized protein LOC108267351 isoform X4	904	20	6.22873e-37	C:GO:0016020; C:GO:0016021	C:membrane; C:integral component of membrane
TCONS_00001534	receptor-type tyrosine-protein phosphatase eta-like	2719	20	0	C:GO:0016020; C:GO:0016021	C:membrane; C:integral component of membrane
TCONS_00001691	CD99 antigen-like protein 2 isoform X4	3568	20	5.15955e-100	C:GO:0016020; C:GO:0016021	C:membrane; C:integral component of membrane
TCONS_00001692	CD99 antigen-like protein 2 isoform X3	3619	20	8.11777e-112	C:GO:0016020; C:GO:0016021	C:membrane; C:integral component of membrane
TCONS_00001693	CD99 antigen-like protein 2 isoform X1	3543	20	1.54907e-124	C:GO:0016020; C:GO:0016021	C:membrane; C:integral component of membrane
TCONS_00001694	CD99 antigen-like protein 2 isoform X1	3680	20	1.26173e-136	C:GO:0016020; C:GO:0016021	C:membrane; C:integral component of membrane
TCONS_00001738	transmembrane protein 272	1324	20	1.77587e-117	C:GO:0016020; C:GO:0016021	C:membrane; C:integral component of membrane
TCONS_00002296	T-lymphocyte surface antigen Ly-9-like isoform X2	561	20	2.31438e-55	C:GO:0016020; C:GO:0016021	C:membrane; C:integral component of membrane
TCONS_00002706	uncharacterized protein LOC113660629 isoform X1	404	20	2.87026e-44	C:GO:0016020; C:GO:0016021	C:membrane; C:integral component of membrane
TCONS_00003890	immunoglobulin kappa light chain-like	999	20	3.05403e-102	C:GO:0016020; C:GO:0016021	C:membrane; C:integral component of membrane
TCONS_00003984	MAM and LDL-receptor class A domain-containing protein 1-like	5146	20	0	C:GO:0016020; C:GO:0016021	C:membrane; C:integral component of membrane
TCONS_00003989	MAM and LDL-receptor class A domain-containing protein 1-like	8098	20	0	C:GO:0016020; C:GO:0016021	C:membrane; C:integral component of membrane
TCONS_00003994	MAM and LDL-receptor class A domain-containing protein 1-like	8213	20	0	C:GO:0016020; C:GO:0016021	C:membrane; C:integral component of membrane
TCONS_00004263	interleukin-13 receptor subunit alpha-1-like	3077	20	1.94114e-147	C:GO:0016020; C:GO:0016021	C:membrane; C:integral component of membrane
TCONS_00004264	interleukin-13 receptor subunit alpha-1-like	3086	20	2.08312e-147	C:GO:0016020; C:GO:0016021	C:membrane; C:integral component of membrane
TCONS_00004881	T-lymphocyte surface antigen Ly-9-like isoform X2	2292	20	3.60195e-84	C:GO:0016020; C:GO:0016021	C:membrane; C:integral component of membrane
TCONS_00004882	T-lymphocyte surface antigen Ly-9-like isoform X2	1425	20	0	C:GO:0016020; C:GO:0016021	C:membrane; C:integral component of membrane
TCONS_00005315	Fc receptor-like protein 5	2250	20	0	C:GO:0016020; C:GO:0016021	C:membrane; C:integral component of membrane
TCONS_00006182	Fc receptor-like protein 5	2169	20	2.94845e-104	C:GO:0016020; C:GO:0016021	C:membrane; C:integral component of membrane
TCONS_00006453	dnaJ homolog subfamily B member 9-like	2129	20	1.74579e-127	C:GO:0016020; C:GO:0016021	C:membrane; C:integral component of membrane
TCONS_00006454	dnaJ homolog subfamily B member 9-like	1988	20	3.67448e-128	C:GO:0016020; C:GO:0016021	C:membrane; C:integral component of membrane
TCONS_00007250	cancer-associated gene 1 protein-like isoform X2	1659	20	0	C:GO:0016020; C:GO:0016021	C:membrane; C:integral component of membrane
TCONS_00007251	cancer-associated gene 1 protein-like isoform X2	1617	20	0	C:GO:0016020; C:GO:0016021	C:membrane; C:integral component of membrane
TCONS_00007252	cancer-associated gene 1 protein-like isoform X2	1858	20	0	C:GO:0016020; C:GO:0016021	C:membrane; C:integral component of membrane
TCONS_00007459	roundabout homolog 2-like	961	20	3.09775e-37	C:GO:0016020; C:GO:0016021	C:membrane; C:integral component of membrane
TCONS_00007460	roundabout homolog 2-like	539	20	8.82153e-39	C:GO:0016020; C:GO:0016021	C:membrane; C:integral component of membrane
TCONS_00007461	roundabout homolog 2-like	958	20	3.02792e-37	C:GO:0016020; C:GO:0016021	C:membrane; C:integral component of membrane
TCONS_00007502	CD276 antigen homolog	1585	20	1.33488e-93	C:GO:0016020; C:GO:0016021	C:membrane; C:integral component of membrane
TCONS_00007864	interferon-induced transmembrane protein 3-like	2229	20	1.41222e-16	C:GO:0016020; C:GO:0016021	C:membrane; C:integral component of membrane
TCONS_00008829	endogenous retrovirus group 3 member 1 Env polyprotein-like	1477	20	2.02326e-26	C:GO:0016020; C:GO:0016021	C:membrane; C:integral component of membrane
TCONS_00008888	CD276 antigen homolog	1579	20	6.09076e-43	C:GO:0016020; C:GO:0016021	C:membrane; C:integral component of membrane
TCONS_00009380	tyrosine-protein kinase SYK isoform X1	930	20	2.63132e-18	C:GO:0016020; C:GO:0016021	C:membrane; C:integral component of membrane
TCONS_00009637	uncharacterized protein LOC113658885 isoform X1	2105	20	2.96052e-177	C:GO:0016020; C:GO:0016021	C:membrane; C:integral component of membrane
TCONS_00009971	uncharacterized protein LOC110507896	1200	20	1.01823e-17	C:GO:0016020; C:GO:0016021	C:membrane; C:integral component of membrane
TCONS_00010222	sialic acid-binding Ig-like lectin 8	2851	20	3.05832e-91	C:GO:0016020; C:GO:0016021	C:membrane; C:integral component of membrane
TCONS_00010561	protein sel-1 homolog 3-like	1132	20	1.84417e-35	C:GO:0016020; C:GO:0016021	C:membrane; C:integral component of membrane
TCONS_00011499	myelin-associated glycoprotein-like	1206	12	1.68702e-25	C:GO:0016020; C:GO:0016021	C:membrane; C:integral component of membrane
TCONS_00011507	sialic acid-binding Ig-like lectin 12	1255	20	5.85577e-123	C:GO:0016020; C:GO:0016021	C:membrane; C:integral component of membrane
TCONS_00012760	uncharacterized protein LOC113659685	1112	20	3.2331e-136	C:GO:0016020; C:GO:0016021	C:membrane; C:integral component of membrane
TCONS_00012863	codanin-1	5079	20	0	C:GO:0016020; C:GO:0016021	C:membrane; C:integral component of membrane
TCONS_00016545	protein PIGBOS1	1429	20	2.54512e-23	C:GO:0016020; C:GO:0016021	C:membrane; C:integral component of membrane
TCONS_00018541	tumor necrosis factor receptor superfamily member 5-like isoform X1	1267	14	2.72736e-24	C:GO:0016020; C:GO:0016021	C:membrane; C:integral component of membrane
TCONS_00018587	craniofacial development protein 2-like	2482	20	4.76772e-71	C:GO:0016020; C:GO:0016021	C:membrane; C:integral component of membrane
TCONS_00018900	transmembrane emp24 domain-containing protein 7-like	2821	20	1.98814e-38	C:GO:0016020; C:GO:0016021	C:membrane; C:integral component of membrane
TCONS_00019277	sushi domain-containing protein 3-like	1771	20	3.37131e-109	C:GO:0016020; C:GO:0016021	C:membrane; C:integral component of membrane
TCONS_00019278	sushi domain-containing protein 3-like	890	14	9.4315e-48	C:GO:0016020; C:GO:0016021	C:membrane; C:integral component of membrane
TCONS_00020141	CD83 antigen-like	973	11	6.18496e-20	C:GO:0016020; C:GO:0016021	C:membrane; C:integral component of membrane
TCONS_00020189	podoplanin isoform X1	2208	20	1.19703e-105	C:GO:0016020; C:GO:0016021	C:membrane; C:integral component of membrane
TCONS_00020190	podoplanin isoform X1	2153	20	6.10077e-106	C:GO:0016020; C:GO:0016021	C:membrane; C:integral component of membrane
TCONS_00020253	torsin-1A-interacting protein 2-like isoform X1	2160	20	4.19341e-114	C:GO:0016020; C:GO:0016021	C:membrane; C:integral component of membrane
TCONS_00021636	carcinoembryonic antigen-related cell adhesion molecule 5-like isoform X2	581	20	4.27374e-12	C:GO:0016020; C:GO:0016021	C:membrane; C:integral component of membrane
TCONS_00022806	hemicentin-2-like isoform X2	3034	20	0	C:GO:0016020; C:GO:0016021	C:membrane; C:integral component of membrane
TCONS_00022813	immunoglobulin gamma-1 heavy chain-like	2006	20	1.24843e-74	C:GO:0016020; C:GO:0016021	C:membrane; C:integral component of membrane
TCONS_00022815	immunoglobulin mu heavy chain-like isoform X1	1551	20	2.36843e-116	C:GO:0016020; C:GO:0016021	C:membrane; C:integral component of membrane
TCONS_00022869	uncharacterized protein LOC113651602	1311	20	7.96757e-48	C:GO:0016020; C:GO:0016021	C:membrane; C:integral component of membrane
TCONS_00022885	carcinoembryonic antigen-related cell adhesion molecule 8-like	2087	20	0	C:GO:0016020; C:GO:0016021	C:membrane; C:integral component of membrane
TCONS_00025956	T-cell immunoglobulin and mucin domain-containing protein 4-like isoform X17	1974	20	0	C:GO:0016020; C:GO:0016021	C:membrane; C:integral component of membrane
TCONS_00025957	T-cell immunoglobulin and mucin domain-containing protein 4-like isoform X17	1974	20	1.56886e-177	C:GO:0016020; C:GO:0016021	C:membrane; C:integral component of membrane
TCONS_00025958	T-cell immunoglobulin and mucin domain-containing protein 4-like isoform X17	1974	20	1.56886e-177	C:GO:0016020; C:GO:0016021	C:membrane; C:integral component of membrane
TCONS_00025959	T-cell immunoglobulin and mucin domain-containing protein 4-like isoform X17	2040	20	0	C:GO:0016020; C:GO:0016021	C:membrane; C:integral component of membrane
TCONS_00026017	uncharacterized protein LOC113648236	1240	20	3.94096e-89	C:GO:0016020; C:GO:0016021	C:membrane; C:integral component of membrane
TCONS_00026018	uncharacterized protein LOC113648236	872	20	1.94271e-143	C:GO:0016020; C:GO:0016021	C:membrane; C:integral component of membrane
TCONS_00026602	metalloendopeptidase OMA1, mitochondrial	859	3	7.49725e-09	C:GO:0016020; C:GO:0016021	C:membrane; C:integral component of membrane
TCONS_00030368	B-cell receptor CD22-like	1456	20	0	C:GO:0016020; C:GO:0016021	C:membrane; C:integral component of membrane
TCONS_00031231	CD99 antigen-like protein 2 isoform X2	2505	20	2.49512e-70	C:GO:0016020; C:GO:0016021	C:membrane; C:integral component of membrane
TCONS_00031461	polymeric immunoglobulin receptor-like isoform X1	1473	20	5.16101e-169	C:GO:0016020; C:GO:0016021	C:membrane; C:integral component of membrane
TCONS_00033788	sialic acid-binding Ig-like lectin 5	613	20	2.64795e-66	C:GO:0016020; C:GO:0016021	C:membrane; C:integral component of membrane
TCONS_00034000	dipeptidyl peptidase 9-like	568	20	8.26434e-08	C:GO:0016020; C:GO:0016021	C:membrane; C:integral component of membrane
TCONS_00034513	Fc receptor-like protein 5	2708	20	0	C:GO:0016020; C:GO:0016021	C:membrane; C:integral component of membrane
TCONS_00034514	Fc receptor-like protein 5	2397	20	0	C:GO:0016020; C:GO:0016021	C:membrane; C:integral component of membrane
TCONS_00035267	uncharacterized protein LOC113646124 isoform X1	1235	13	3.69008e-64	C:GO:0016020; C:GO:0016021	C:membrane; C:integral component of membrane
TCONS_00035268	GRB2-associated-binding protein 3-like isoform X1	1298	7	1.24134e-30	C:GO:0016020; C:GO:0016021	C:membrane; C:integral component of membrane
TCONS_00035442	bombesin receptor-activated protein C6orf89 homolog	2629	20	1.36022e-70	C:GO:0016020; C:GO:0016021	C:membrane; C:integral component of membrane
TCONS_00035727	CD226 antigen-like isoform X2	2727	20	0	C:GO:0016020; C:GO:0016021	C:membrane; C:integral component of membrane
TCONS_00035728	CD226 antigen-like isoform X2	1626	20	0	C:GO:0016020; C:GO:0016021	C:membrane; C:integral component of membrane
TCONS_00036421	epithelial membrane protein 3-like	2025	20	1.04575e-08	C:GO:0016020; C:GO:0016021	C:membrane; C:integral component of membrane
TCONS_00036422	epithelial membrane protein 3-like	597	20	3.84065e-09	C:GO:0016020; C:GO:0016021	C:membrane; C:integral component of membrane
TCONS_00037231	uncharacterized protein LOC113657719 isoform X3	973	20	3.2694e-20	C:GO:0016020; C:GO:0016021	C:membrane; C:integral component of membrane
TCONS_00037239	PREDICTED: uncharacterized protein LOC107600313	713	20	1.89567e-63	C:GO:0016020; C:GO:0016021	C:membrane; C:integral component of membrane
TCONS_00037713	cell wall protein DAN4-like	2525	20	1.4594e-93	C:GO:0016020; C:GO:0016021	C:membrane; C:integral component of membrane
TCONS_00037714	cell wall protein DAN4-like	1285	20	7.27091e-89	C:GO:0016020; C:GO:0016021	C:membrane; C:integral component of membrane
TCONS_00039092	RNA-directed DNA polymerase from mobile element jockey-like	371	20	2.73168e-10	C:GO:0016020; C:GO:0016021	C:membrane; C:integral component of membrane
TCONS_00039681	neurobeachin-like isoform X12	1119	16	1.89191e-148	C:GO:0016020; C:GO:0016021	C:membrane; C:integral component of membrane
TCONS_00040130	T-cell surface protein tactile-like	1880	20	1.24352e-96	C:GO:0016020; C:GO:0016021	C:membrane; C:integral component of membrane
TCONS_00040376	interleukin-6 receptor subunit beta-like isoform X1	1968	20	0	C:GO:0016020; C:GO:0016021	C:membrane; C:integral component of membrane
TCONS_00040402	protein ANTAGONIST OF LIKE HETEROCHROMATIN PROTEIN 1-like	2819	20	0	C:GO:0016020; C:GO:0016021	C:membrane; C:integral component of membrane
TCONS_00040403	protein ANTAGONIST OF LIKE HETEROCHROMATIN PROTEIN 1-like	1642	20	0	C:GO:0016020; C:GO:0016021	C:membrane; C:integral component of membrane
TCONS_00040486	prostate androgen-regulated mucin-like protein 1	1750	20	1.7746e-52	C:GO:0016020; C:GO:0016021	C:membrane; C:integral component of membrane
TCONS_00041477	protein amalgam-like	1274	20	0	C:GO:0016020; C:GO:0016021	C:membrane; C:integral component of membrane
TCONS_00042549	mitochondrial fission factor homolog B-like isoform X1	8174	20	3.44802e-68	C:GO:0016020; C:GO:0016021	C:membrane; C:integral component of membrane
TCONS_00043586	RING finger protein 186-like	1781	20	5.78384e-17	C:GO:0016020; C:GO:0016021	C:membrane; C:integral component of membrane
TCONS_00044132	linker for activation of T-cells family member 2-like isoform X1	715	20	2.66569e-48	C:GO:0016020; C:GO:0016021	C:membrane; C:integral component of membrane
TCONS_00044133	linker for activation of T-cells family member 2-like isoform X1	850	20	1.51309e-47	C:GO:0016020; C:GO:0016021	C:membrane; C:integral component of membrane
TCONS_00045560	sushi, von Willebrand factor type A, EGF and pentraxin domain-containing protein 1-like	3149	20	0	C:GO:0016020; C:GO:0016021	C:membrane; C:integral component of membrane
TCONS_00045563	sushi, von Willebrand factor type A, EGF and pentraxin domain-containing protein 1-like	3229	20	0	C:GO:0016020; C:GO:0016021	C:membrane; C:integral component of membrane
TCONS_00045564	sushi, von Willebrand factor type A, EGF and pentraxin domain-containing protein 1-like	3229	20	0	C:GO:0016020; C:GO:0016021	C:membrane; C:integral component of membrane
TCONS_00045566	sushi, von Willebrand factor type A, EGF and pentraxin domain-containing protein 1-like	3761	20	0	C:GO:0016020; C:GO:0016021	C:membrane; C:integral component of membrane
TCONS_00045567	sushi, von Willebrand factor type A, EGF and pentraxin domain-containing protein 1-like	3122	20	0	C:GO:0016020; C:GO:0016021	C:membrane; C:integral component of membrane
TCONS_00045569	sushi, von Willebrand factor type A, EGF and pentraxin domain-containing protein 1-like isoform X1	1180	20	5.39336e-155	C:GO:0016020; C:GO:0016021	C:membrane; C:integral component of membrane
TCONS_00045571	sushi, von Willebrand factor type A, EGF and pentraxin domain-containing protein 1-like isoform X1	4151	20	0	C:GO:0016020; C:GO:0016021	C:membrane; C:integral component of membrane
TCONS_00046331	polymeric immunoglobulin receptor-like	690	13	2.1098e-17	C:GO:0016020; C:GO:0016021	C:membrane; C:integral component of membrane
TCONS_00046355	uncharacterized protein C1orf115 homolog	1929	20	1.51109e-39	C:GO:0016020; C:GO:0016021	C:membrane; C:integral component of membrane
TCONS_00048540	low affinity immunoglobulin gamma Fc region receptor III-like isoform X2	1593	20	5.01465e-164	C:GO:0016020; C:GO:0016021	C:membrane; C:integral component of membrane
TCONS_00048948	histidine-rich glycoprotein-like	1271	6	2.15571e-06	C:GO:0016020; C:GO:0016021	C:membrane; C:integral component of membrane
TCONS_00049241	repetitive proline-rich cell wall protein 1-like	8225	20	7.9024e-47	C:GO:0016020; C:GO:0016021	C:membrane; C:integral component of membrane
TCONS_00049312	G-protein coupled receptor 183-like	1737	6	8.80124e-121	C:GO:0016020; C:GO:0016021	C:membrane; C:integral component of membrane
TCONS_00049814	SLAM family member 7-like isoform X1	745	6	1.91695e-60	C:GO:0016020; C:GO:0016021	C:membrane; C:integral component of membrane
TCONS_00051774	class I histocompatibility antigen, F10 alpha chain-like isoform X2	2377	20	4.17522e-90	C:GO:0016020; C:GO:0016021	C:membrane; C:integral component of membrane
TCONS_00052914	membrane-spanning 4-domains subfamily A member 4D-like	681	20	5.81264e-74	C:GO:0016020; C:GO:0016021	C:membrane; C:integral component of membrane
TCONS_00053027	myelin-associated glycoprotein-like isoform X1	1698	20	2.01141e-161	C:GO:0016020; C:GO:0016021	C:membrane; C:integral component of membrane
TCONS_00053044	uncharacterized protein LOC113647200	2229	20	0	C:GO:0016020; C:GO:0016021	C:membrane; C:integral component of membrane
TCONS_00053045	uncharacterized protein LOC113647200	1833	20	0	C:GO:0016020; C:GO:0016021	C:membrane; C:integral component of membrane
TCONS_00053944	membrane-spanning 4-domains subfamily A member 4D-like	485	20	1.00027e-49	C:GO:0016020; C:GO:0016021	C:membrane; C:integral component of membrane
TCONS_00053960	myeloid cell surface antigen CD33-like isoform X1	937	8	1.97031e-12	C:GO:0016020; C:GO:0016021	C:membrane; C:integral component of membrane
TCONS_00054728	CD276 antigen-like isoform X1	2094	20	2.69009e-120	C:GO:0016020; C:GO:0016021	C:membrane; C:integral component of membrane
TCONS_00054914	metalloendopeptidase OMA1, mitochondrial	1066	9	5.90618e-07	C:GO:0016020; C:GO:0016021	C:membrane; C:integral component of membrane
TCONS_00055803	UPF0722 protein C11orf88 homolog isoform X1	1516	20	7.30504e-45	C:GO:0016020; C:GO:0016021	C:membrane; C:integral component of membrane
TCONS_00056784	uncharacterized protein LOC113640208 isoform X3	881	20	9.44561e-98	C:GO:0016020; C:GO:0016021	C:membrane; C:integral component of membrane
TCONS_00057177	227 kDa spindle- and centromere-associated protein-like	546	20	5.97198e-33	C:GO:0016020; C:GO:0016021	C:membrane; C:integral component of membrane
TCONS_00058155	cell wall protein TIR4-like	951	20	1.35581e-45	C:GO:0016020; C:GO:0016021	C:membrane; C:integral component of membrane
TCONS_00058777	E3 ubiquitin-protein ligase TRIM39-like	1665	10	2.37814e-106	C:GO:0016020; C:GO:0016021	C:membrane; C:integral component of membrane
TCONS_00060168	carcinoembryonic antigen-related cell adhesion molecule 5-like	2741	20	0	C:GO:0016020; C:GO:0016021	C:membrane; C:integral component of membrane
TCONS_00060482	tumor necrosis factor receptor superfamily member 5-like	1831	20	0	C:GO:0016020; C:GO:0016021	C:membrane; C:integral component of membrane
TCONS_00060655	interleukin-4 receptor subunit alpha-like isoform X2	1524	20	1.6544e-158	C:GO:0016020; C:GO:0016021	C:membrane; C:integral component of membrane
TCONS_00061367	interferon alpha-inducible protein 27-like protein 2A	2606	20	2.371e-06	C:GO:0016020; C:GO:0016021	C:membrane; C:integral component of membrane
TCONS_00061368	interferon alpha-inducible protein 27-like protein 2A	1990	20	7.87832e-07	C:GO:0016020; C:GO:0016021	C:membrane; C:integral component of membrane
TCONS_00061387	uncharacterized protein LOC113655245 isoform X3	1251	20	1.23813e-75	C:GO:0016020; C:GO:0016021	C:membrane; C:integral component of membrane
TCONS_00061400	CD276 antigen homolog	322	14	5.5281e-14	C:GO:0016020; C:GO:0016021	C:membrane; C:integral component of membrane
TCONS_00061402	uncharacterized protein LOC113655245 isoform X3	1609	20	2.03931e-85	C:GO:0016020; C:GO:0016021	C:membrane; C:integral component of membrane
TCONS_00061482	IQ domain-containing protein C	682	20	7.9349e-99	C:GO:0016020; C:GO:0016021	C:membrane; C:integral component of membrane
TCONS_00061593	interferon gamma receptor 1-like	2893	20	0	C:GO:0016020; C:GO:0016021	C:membrane; C:integral component of membrane
TCONS_00061594	interferon gamma receptor 1-like	2881	20	0	C:GO:0016020; C:GO:0016021	C:membrane; C:integral component of membrane
TCONS_00062717	DNA-directed RNA polymerase II subunit RPB1-like isoform X1	1828	20	2.12261e-168	C:GO:0016020; C:GO:0016021	C:membrane; C:integral component of membrane
TCONS_00062718	DNA-directed RNA polymerase II subunit RPB1-like isoform X1	1984	20	2.87421e-172	C:GO:0016020; C:GO:0016021	C:membrane; C:integral component of membrane
TCONS_00062719	DNA-directed RNA polymerase II subunit RPB1-like isoform X1	2110	20	5.42516e-167	C:GO:0016020; C:GO:0016021	C:membrane; C:integral component of membrane
TCONS_00062720	DNA-directed RNA polymerase II subunit RPB1-like isoform X2	2498	20	1.38867e-122	C:GO:0016020; C:GO:0016021	C:membrane; C:integral component of membrane
TCONS_00063066	CD276 antigen-like	891	20	7.08345e-179	C:GO:0016020; C:GO:0016021	C:membrane; C:integral component of membrane
TCONS_00063117	uncharacterized protein LOC113655245 isoform X3	1257	13	6.36107e-15	C:GO:0016020; C:GO:0016021	C:membrane; C:integral component of membrane
TCONS_00064479	von Willebrand factor A domain-containing protein 7-like	1406	20	5.12798e-79	C:GO:0016020; C:GO:0016021	C:membrane; C:integral component of membrane
TCONS_00064674	mucin-2-like isoform X3	2724	20	0	C:GO:0016020; C:GO:0016021	C:membrane; C:integral component of membrane
TCONS_00066466	small integral membrane protein 26	500	12	2.59053e-47	C:GO:0016020; C:GO:0016021	C:membrane; C:integral component of membrane
TCONS_00066940	membrane-spanning 4-domains subfamily A member 4A-like	574	20	2.46996e-44	C:GO:0016020; C:GO:0016021	C:membrane; C:integral component of membrane
TCONS_00067164	type III endosome membrane protein TEMP	1730	20	0	C:GO:0016020; C:GO:0016021	C:membrane; C:integral component of membrane
TCONS_00067165	type III endosome membrane protein TEMP	1497	20	0	C:GO:0016020; C:GO:0016021	C:membrane; C:integral component of membrane
TCONS_00067166	type III endosome membrane protein TEMP	1867	20	0	C:GO:0016020; C:GO:0016021	C:membrane; C:integral component of membrane
TCONS_00068688	polymeric immunoglobulin receptor-like isoform X10	335	20	2.46557e-38	C:GO:0016020; C:GO:0016021	C:membrane; C:integral component of membrane
TCONS_00069164	membrane-spanning 4-domains subfamily A member 4D-like isoform X1	1459	20	1.42604e-14	C:GO:0016020; C:GO:0016021	C:membrane; C:integral component of membrane
TCONS_00069231	endogenous retrovirus group 3 member 1 Env polyprotein-like	5778	20	2.64238e-44	C:GO:0016020; C:GO:0016021	C:membrane; C:integral component of membrane
TCONS_00070878	nectin-3-like protein	513	20	6.33492e-21	C:GO:0016020; C:GO:0016021	C:membrane; C:integral component of membrane
TCONS_00070879	nectin-3-like protein	526	20	5.92719e-21	C:GO:0016020; C:GO:0016021	C:membrane; C:integral component of membrane
TCONS_00070913	nectin-3-like isoform X1	1858	20	6.06074e-25	C:GO:0016020; C:GO:0016021	C:membrane; C:integral component of membrane
TCONS_00071360	T-lymphocyte surface antigen Ly-9-like isoform X2	3255	20	2.01687e-177	C:GO:0016020; C:GO:0016021	C:membrane; C:integral component of membrane
TCONS_00071361	T-lymphocyte surface antigen Ly-9-like isoform X2	3307	20	2.01883e-164	C:GO:0016020; C:GO:0016021	C:membrane; C:integral component of membrane
TCONS_00071876	tripartite motif-containing protein 35-like	8184	20	0	C:GO:0016020; C:GO:0016021	C:membrane; C:integral component of membrane
TCONS_00071877	tripartite motif-containing protein 35-like	5136	20	0	C:GO:0016020; C:GO:0016021	C:membrane; C:integral component of membrane
TCONS_00072228	RNA-directed DNA polymerase from mobile element jockey-like	1812	20	3.02789e-23	C:GO:0016020; C:GO:0016021	C:membrane; C:integral component of membrane
TCONS_00072773	uncharacterized protein LOC104920990 isoform X1	1640	20	4.4042e-39	C:GO:0016020; C:GO:0016021	C:membrane; C:integral component of membrane
TCONS_00072781	high-affinity choline transporter 1-like	1645	15	2.04972e-118	C:GO:0016020; C:GO:0016021	C:membrane; C:integral component of membrane
TCONS_00073758	PREDICTED: uncharacterized protein LOC108414385	559	8	1.49496e-07	C:GO:0016020; C:GO:0016021	C:membrane; C:integral component of membrane
TCONS_00073786	neurexin-1-beta-like isoform X1	2752	20	4.9715e-18	C:GO:0016020; C:GO:0016021	C:membrane; C:integral component of membrane
TCONS_00073839	cell wall protein DAN4-like	10182	20	5.04452e-30	C:GO:0016020; C:GO:0016021	C:membrane; C:integral component of membrane
TCONS_00074111	high-affinity choline transporter 1-like	1598	15	3.95914e-70	C:GO:0016020; C:GO:0016021	C:membrane; C:integral component of membrane
TCONS_00074116	high-affinity choline transporter 1-like	1687	14	7.63466e-70	C:GO:0016020; C:GO:0016021	C:membrane; C:integral component of membrane
TCONS_00075283	membrane-spanning 4-domains subfamily A member 15-like	2263	20	2.33945e-83	C:GO:0016020; C:GO:0016021	C:membrane; C:integral component of membrane
TCONS_00078549	leukocyte antigen CD37-like	1639	20	1.11678e-71	C:GO:0016020; C:GO:0016021	C:membrane; C:integral component of membrane
TCONS_00079503	metalloendopeptidase OMA1, mitochondrial	317	5	4.98164e-11	C:GO:0016020; C:GO:0016021	C:membrane; C:integral component of membrane
TCONS_00080569	uncharacterized protein LOC113656556	2195	20	0	C:GO:0016020; C:GO:0016021	C:membrane; C:integral component of membrane
TCONS_00081001	Down syndrome cell adhesion molecule-like isoform X1	1086	20	1.05342e-28	C:GO:0016020; C:GO:0016021	C:membrane; C:integral component of membrane
TCONS_00081963	H-2 class I histocompatibility antigen, Q10 alpha chain-like isoform X2	2618	20	1.82669e-35	C:GO:0016020; C:GO:0016021	C:membrane; C:integral component of membrane
TCONS_00082471	polymeric immunoglobulin receptor-like	1330	20	0	C:GO:0016020; C:GO:0016021	C:membrane; C:integral component of membrane
TCONS_00082854	RNA-directed DNA polymerase from mobile element jockey-like	921	20	1.5478e-44	C:GO:0016020; C:GO:0016021	C:membrane; C:integral component of membrane
TCONS_00083443	mucin-5AC-like isoform X2	1280	20	6.75999e-130	C:GO:0016020; C:GO:0016021	C:membrane; C:integral component of membrane
TCONS_00083447	mucin-5AC-like isoform X2	1987	20	1.60894e-125	C:GO:0016020; C:GO:0016021	C:membrane; C:integral component of membrane
TCONS_00084624	cell wall protein IFF6-like isoform X1	1023	16	4.24668e-25	C:GO:0016020; C:GO:0016021	C:membrane; C:integral component of membrane
TCONS_00067237	putative claudin-24	1122	20	3.62549e-96	C:GO:0016020; C:GO:0030054	C:membrane; C:cell junction
TCONS_00085539	occludin-like	3323	20	0	C:GO:0016020; C:GO:0030054	C:membrane; C:cell junction
TCONS_00000019	coiled-coil domain-containing protein 107	2263	20	5.56549e-164	C:GO:0016021	C:integral component of membrane
TCONS_00000033	V-set and transmembrane domain-containing protein 2B	567	20	2.11369e-138	C:GO:0016021	C:integral component of membrane
TCONS_00000149	transmembrane protein 178B-like	4325	20	1.46583e-171	C:GO:0016021	C:integral component of membrane
TCONS_00000172	membrane progestin receptor gamma-B-like isoform X1	2025	20	0	C:GO:0016021	C:integral component of membrane
TCONS_00000285	leucine-rich repeat-containing protein 4C-like	4743	20	0	C:GO:0016021	C:integral component of membrane
TCONS_00000684	uncharacterized protein LOC113656958	419	20	3.3611e-93	C:GO:0016021	C:integral component of membrane
TCONS_00000687	uncharacterized protein LOC113656958	389	20	2.3943e-86	C:GO:0016021	C:integral component of membrane
TCONS_00000707	uncharacterized protein LOC113634630	1161	20	6.17083e-81	C:GO:0016021	C:integral component of membrane
TCONS_00000762	protein Asterix	781	20	1.02247e-30	C:GO:0016021	C:integral component of membrane
TCONS_00000763	protein Asterix	593	20	2.05936e-64	C:GO:0016021	C:integral component of membrane
TCONS_00000771	protein lifeguard 1-like	1715	20	0	C:GO:0016021	C:integral component of membrane
TCONS_00000772	protein lifeguard 1-like	2526	20	0	C:GO:0016021	C:integral component of membrane
TCONS_00000923	mediator of DNA damage checkpoint protein 1-like isoform X3	1782	20	1.03976e-169	C:GO:0016021	C:integral component of membrane
TCONS_00001214	STARD3 N-terminal-like protein	1767	20	1.55827e-145	C:GO:0016021	C:integral component of membrane
TCONS_00001215	STARD3 N-terminal-like protein	1937	20	9.09838e-145	C:GO:0016021	C:integral component of membrane
TCONS_00001216	immunoglobulin lambda-1 light chain-like isoform X3	3867	20	4.82532e-43	C:GO:0016021	C:integral component of membrane
TCONS_00001253	transmembrane protein 53	1821	20	0	C:GO:0016021	C:integral component of membrane
TCONS_00001285	macrophage mannose receptor 1-like	4871	20	0	C:GO:0016021	C:integral component of membrane
TCONS_00001289	macrophage mannose receptor 1-like	1915	20	1.085e-124	C:GO:0016021	C:integral component of membrane
TCONS_00001490	membrane-spanning 4-domains subfamily A member 4A-like	2236	20	6.57891e-35	C:GO:0016021	C:integral component of membrane
TCONS_00001763	transmembrane protein 179B-like	2447	20	1.0583e-122	C:GO:0016021	C:integral component of membrane
TCONS_00001764	transmembrane protein 179B-like	2350	20	2.42672e-107	C:GO:0016021	C:integral component of membrane
TCONS_00001936	ankyrin repeat domain-containing protein 46	2054	20	2.5141e-140	C:GO:0016021	C:integral component of membrane
TCONS_00001938	transmembrane protein 185a	6179	20	0	C:GO:0016021	C:integral component of membrane
TCONS_00001940	transmembrane protein 185a	1700	20	0	C:GO:0016021	C:integral component of membrane
TCONS_00001965	transmembrane protein 256	819	20	2.98989e-73	C:GO:0016021	C:integral component of membrane
TCONS_00002098	low-density lipoprotein receptor-related protein 10	3893	20	0	C:GO:0016021	C:integral component of membrane
TCONS_00002127	uncharacterized protein LOC113663111 isoform X2	739	20	9.25465e-46	C:GO:0016021	C:integral component of membrane
TCONS_00002148	butyrophilin subfamily 1 member A1-like	3789	20	3.16746e-163	C:GO:0016021	C:integral component of membrane
TCONS_00002172	butyrophilin subfamily 1 member A1-like isoform X2	2625	20	0	C:GO:0016021	C:integral component of membrane
TCONS_00002301	SLAM family member 8-like	1893	20	0	C:GO:0016021	C:integral component of membrane
TCONS_00002302	SLAM family member 8-like	3879	20	0	C:GO:0016021	C:integral component of membrane
TCONS_00002303	myeloid-associated differentiation marker homolog	2534	20	0	C:GO:0016021	C:integral component of membrane
TCONS_00002306	EF-hand calcium-binding domain-containing protein 14	2648	20	0	C:GO:0016021	C:integral component of membrane
TCONS_00002422	SUN domain-containing ossification factor-like isoform X1	1391	20	0	C:GO:0016021	C:integral component of membrane
TCONS_00002423	SUN domain-containing ossification factor-like isoform X1	4232	20	0	C:GO:0016021	C:integral component of membrane
TCONS_00002495	HIG1 domain family member 1A, mitochondrial-like	1595	20	3.60648e-61	C:GO:0016021	C:integral component of membrane
TCONS_00002581	VPS10 domain-containing receptor SorCS2	4229	20	0	C:GO:0016021	C:integral component of membrane
TCONS_00002691	uncharacterized protein LOC113660611 isoform X1	454	20	1.00132e-87	C:GO:0016021	C:integral component of membrane
TCONS_00002692	uncharacterized protein LOC113660611 isoform X1	471	20	9.98617e-89	C:GO:0016021	C:integral component of membrane
TCONS_00002701	uncharacterized protein LOC113660633	1071	20	1.43283e-118	C:GO:0016021	C:integral component of membrane
TCONS_00002970	mucin-15-like	1744	20	1.16008e-161	C:GO:0016021	C:integral component of membrane
TCONS_00002971	mucin-15-like	1649	20	3.23097e-161	C:GO:0016021	C:integral component of membrane
TCONS_00003230	lysosomal acid phosphatase isoform X1	4958	20	6.00344e-49	C:GO:0016021	C:integral component of membrane
TCONS_00003231	lysosomal acid phosphatase-like	3007	20	1.12278e-178	C:GO:0016021	C:integral component of membrane
TCONS_00003232	lysosomal acid phosphatase-like	6371	20	5.71113e-171	C:GO:0016021	C:integral component of membrane
TCONS_00003233	lysosomal acid phosphatase-like	5573	20	0	C:GO:0016021	C:integral component of membrane
TCONS_00003234	lysosomal acid phosphatase isoform X1	3137	20	0	C:GO:0016021	C:integral component of membrane
TCONS_00003260	membrane transport protein XK	3278	20	0	C:GO:0016021	C:integral component of membrane
TCONS_00003435	protein phosphatase 1 regulatory subunit 29-like	2745	20	0	C:GO:0016021	C:integral component of membrane
TCONS_00003449	myelin and lymphocyte protein-like	1627	20	7.99228e-83	C:GO:0016021	C:integral component of membrane
TCONS_00003479	myeloid-associated differentiation marker homolog	2410	20	0	C:GO:0016021	C:integral component of membrane
TCONS_00003498	uncharacterized protein LOC113647074	1273	20	5.32581e-98	C:GO:0016021	C:integral component of membrane
TCONS_00003499	uncharacterized protein LOC113647074	594	20	3.47526e-95	C:GO:0016021	C:integral component of membrane
TCONS_00003566	complement factor H-like	530	20	1.3538e-87	C:GO:0016021	C:integral component of membrane
TCONS_00003576	limb region 1 protein homolog	3347	20	0	C:GO:0016021	C:integral component of membrane
TCONS_00003705	cytochrome c oxidase assembly factor 1 homolog isoform X1	915	20	9.99517e-77	C:GO:0016021	C:integral component of membrane
TCONS_00003706	cytochrome c oxidase assembly factor 1 homolog isoform X1	884	20	7.16888e-77	C:GO:0016021	C:integral component of membrane
TCONS_00003707	cytochrome c oxidase assembly factor 1 homolog isoform X1	920	20	3.22345e-76	C:GO:0016021	C:integral component of membrane
TCONS_00003841	uncharacterized protein KIAA0040 homolog	1561	20	1.31512e-40	C:GO:0016021	C:integral component of membrane
TCONS_00003842	uncharacterized protein KIAA0040 homolog	1391	20	7.13102e-41	C:GO:0016021	C:integral component of membrane
TCONS_00003844	uncharacterized protein KIAA0040 homolog	1397	20	7.32001e-41	C:GO:0016021	C:integral component of membrane
TCONS_00003849	astrotactin-1 isoform X2	3872	20	0	C:GO:0016021	C:integral component of membrane
TCONS_00003850	astrotactin-1 isoform X3	5198	20	0	C:GO:0016021	C:integral component of membrane
TCONS_00003853	astrotactin-1 isoform X1	5248	20	0	C:GO:0016021	C:integral component of membrane
TCONS_00003871	von Willebrand factor C domain-containing protein 2-like	1917	20	4.88555e-129	C:GO:0016021	C:integral component of membrane
TCONS_00003872	von Willebrand factor C domain-containing protein 2-like	1704	20	5.60982e-128	C:GO:0016021	C:integral component of membrane
TCONS_00004000	transmembrane protein 236-like	1434	20	2.02758e-134	C:GO:0016021	C:integral component of membrane
TCONS_00004094	plexin domain-containing protein 2	3017	20	1.69652e-96	C:GO:0016021	C:integral component of membrane
TCONS_00004097	plexin domain-containing protein 2	3117	20	4.10775e-136	C:GO:0016021	C:integral component of membrane
TCONS_00004098	plexin domain-containing protein 2	2763	20	2.28201e-93	C:GO:0016021	C:integral component of membrane
TCONS_00004100	plexin domain-containing protein 2-like	880	20	3.26937e-103	C:GO:0016021	C:integral component of membrane
TCONS_00004102	MAM and LDL-receptor class A domain-containing protein 1	2481	20	0	C:GO:0016021	C:integral component of membrane
TCONS_00004104	MAM and LDL-receptor class A domain-containing protein 1	6898	20	0	C:GO:0016021	C:integral component of membrane
TCONS_00004105	MAM and LDL-receptor class A domain-containing protein 1	6414	20	0	C:GO:0016021	C:integral component of membrane
TCONS_00004232	cilia- and flagella-associated protein 251-like	1130	20	1.11578e-75	C:GO:0016021	C:integral component of membrane
TCONS_00004233	cilia- and flagella-associated protein 251-like	1112	20	9.29511e-76	C:GO:0016021	C:integral component of membrane
TCONS_00004266	interleukin-13 receptor subunit alpha-1-like isoform X1	2449	20	2.65441e-73	C:GO:0016021	C:integral component of membrane
TCONS_00004386	mucin-22-like isoform X1	5856	20	3.7694e-166	C:GO:0016021	C:integral component of membrane
TCONS_00004387	mucin-3A-like isoform X2	14782	20	1.17129e-157	C:GO:0016021	C:integral component of membrane
TCONS_00004388	mucin-3A-like isoform X2	50247	20	6.71435e-157	C:GO:0016021	C:integral component of membrane
TCONS_00004468	transmembrane protein 151B-like	4630	20	0	C:GO:0016021	C:integral component of membrane
TCONS_00004469	transmembrane protein 151B-like	5044	20	0	C:GO:0016021	C:integral component of membrane
TCONS_00004738	butyrophilin subfamily 1 member A1-like	1015	20	0	C:GO:0016021	C:integral component of membrane
TCONS_00004744	butyrophilin subfamily 1 member A1-like isoform X28	1217	20	4.23672e-149	C:GO:0016021	C:integral component of membrane
TCONS_00004826	Fc receptor-like protein 5	497	20	2.41288e-94	C:GO:0016021	C:integral component of membrane
TCONS_00004830	SLAM family member 9-like	1704	20	0	C:GO:0016021	C:integral component of membrane
TCONS_00004907	EF-hand calcium-binding domain-containing protein 14	1310	20	2.67288e-36	C:GO:0016021	C:integral component of membrane
TCONS_00005121	SUN domain-containing ossification factor-like isoform X1	3019	20	0	C:GO:0016021	C:integral component of membrane
TCONS_00005122	SUN domain-containing ossification factor-like isoform X1	3018	20	0	C:GO:0016021	C:integral component of membrane
TCONS_00005173	HIG1 domain family member 1A, mitochondrial-like	1304	20	4.06746e-62	C:GO:0016021	C:integral component of membrane
TCONS_00005192	butyrophilin subfamily 1 member A1-like	1676	20	0	C:GO:0016021	C:integral component of membrane
TCONS_00005836	protein phosphatase 1 regulatory subunit 15A-like	1926	20	0	C:GO:0016021	C:integral component of membrane
TCONS_00005986	butyrophilin subfamily 1 member A1-like	349	20	1.29724e-74	C:GO:0016021	C:integral component of membrane
TCONS_00006242	GRAM domain-containing protein 2-like	2368	20	0	C:GO:0016021	C:integral component of membrane
TCONS_00006244	GRAM domain-containing protein 2-like	2220	20	0	C:GO:0016021	C:integral component of membrane
TCONS_00006273	neuronal cell adhesion molecule isoform X9	5217	20	0	C:GO:0016021	C:integral component of membrane
TCONS_00006274	neuronal cell adhesion molecule isoform X1	5443	20	0	C:GO:0016021	C:integral component of membrane
TCONS_00006275	neuronal cell adhesion molecule isoform X6	1665	20	5.9097e-44	C:GO:0016021	C:integral component of membrane
TCONS_00006276	neuronal cell adhesion molecule isoform X1	4404	20	0	C:GO:0016021	C:integral component of membrane
TCONS_00006278	neuronal cell adhesion molecule isoform X1	4582	20	0	C:GO:0016021	C:integral component of membrane
TCONS_00006280	neuronal cell adhesion molecule isoform X1	5056	20	1.50872e-37	C:GO:0016021	C:integral component of membrane
TCONS_00006294	transmembrane protein 117 isoform X2	2091	20	0	C:GO:0016021	C:integral component of membrane
TCONS_00006295	transmembrane protein 117 isoform X2	1671	20	0	C:GO:0016021	C:integral component of membrane
TCONS_00006476	transmembrane 7 superfamily member 3	1746	20	0	C:GO:0016021	C:integral component of membrane
TCONS_00006585	protein shisa-like-1a isoform X1	2890	20	2.21147e-146	C:GO:0016021	C:integral component of membrane
TCONS_00006960	lysoplasmalogenase-like protein TMEM86A	4765	20	5.78747e-85	C:GO:0016021	C:integral component of membrane
TCONS_00006988	choline transporter-like protein 1 isoform X3	6624	20	0	C:GO:0016021	C:integral component of membrane
TCONS_00006990	choline transporter-like protein 1 isoform X2	6537	20	0	C:GO:0016021	C:integral component of membrane
TCONS_00006992	choline transporter-like protein 1 isoform X4	6228	20	0	C:GO:0016021	C:integral component of membrane
TCONS_00006994	choline transporter-like protein 1 isoform X4	5496	20	0	C:GO:0016021	C:integral component of membrane
TCONS_00007313	protein eva-1 homolog B-like	992	20	3.44374e-61	C:GO:0016021	C:integral component of membrane
TCONS_00007315	protein eva-1 homolog B-like	1156	20	1.57609e-60	C:GO:0016021	C:integral component of membrane
TCONS_00007374	nurim	2409	20	1.85537e-157	C:GO:0016021	C:integral component of membrane
TCONS_00007428	major histocompatibility complex class I-related gene protein-like isoform X1	2577	20	0	C:GO:0016021	C:integral component of membrane
TCONS_00007429	major histocompatibility complex class I-related gene protein-like isoform X1	2463	20	0	C:GO:0016021	C:integral component of membrane
TCONS_00007431	major histocompatibility complex class I-related gene protein-like isoform X1	1921	20	1.51816e-140	C:GO:0016021	C:integral component of membrane
TCONS_00007437	choline transporter-like protein 4	1351	20	3.44639e-19	C:GO:0016021	C:integral component of membrane
TCONS_00007495	programmed cell death 1 ligand 1-like isoform X2	572	20	2.78888e-73	C:GO:0016021	C:integral component of membrane
TCONS_00007496	programmed cell death 1 ligand 1-like isoform X2	340	20	1.59902e-67	C:GO:0016021	C:integral component of membrane
TCONS_00007562	transmembrane protein 248-like	1162	20	0	C:GO:0016021	C:integral component of membrane
TCONS_00007563	transmembrane protein 248-like	1169	20	0	C:GO:0016021	C:integral component of membrane
TCONS_00007792	sodium-coupled neutral amino acid transporter 2-like	1844	20	0	C:GO:0016021	C:integral component of membrane
TCONS_00007795	sodium-coupled neutral amino acid transporter 4-like	4471	20	0	C:GO:0016021	C:integral component of membrane
TCONS_00007796	sodium-coupled neutral amino acid transporter 4-like	4430	20	0	C:GO:0016021	C:integral component of membrane
TCONS_00007797	sodium-coupled neutral amino acid transporter 4-like	4502	20	0	C:GO:0016021	C:integral component of membrane
TCONS_00007798	sodium-coupled neutral amino acid transporter 4-like	4499	20	0	C:GO:0016021	C:integral component of membrane
TCONS_00007799	sodium-coupled neutral amino acid transporter 4-like	3533	20	3.55732e-177	C:GO:0016021	C:integral component of membrane
TCONS_00007861	interferon-induced transmembrane protein 3-like	2163	20	5.87627e-40	C:GO:0016021	C:integral component of membrane
TCONS_00007865	interferon-induced transmembrane protein 3-like	586	20	7.63219e-61	C:GO:0016021	C:integral component of membrane
TCONS_00007984	transmembrane protein 17	941	20	3.16844e-104	C:GO:0016021	C:integral component of membrane
TCONS_00008136	proprotein convertase subtilisin/kexin type 5-like	2679	20	2.5297e-121	C:GO:0016021	C:integral component of membrane
TCONS_00008137	proprotein convertase subtilisin/kexin type 5-like	2015	20	0	C:GO:0016021	C:integral component of membrane
TCONS_00008138	proprotein convertase subtilisin/kexin type 5-like	3698	20	0	C:GO:0016021	C:integral component of membrane
TCONS_00008209	transmembrane protein 178B-like	2012	20	0	C:GO:0016021	C:integral component of membrane
TCONS_00008258	phosphate carrier protein, mitochondrial isoform X1	1535	20	0	C:GO:0016021	C:integral component of membrane
TCONS_00008269	low-density lipoprotein receptor class A domain-containing protein 3 isoform X1	4156	20	0	C:GO:0016021	C:integral component of membrane
TCONS_00008270	low-density lipoprotein receptor class A domain-containing protein 3 isoform X1	986	20	5.68271e-99	C:GO:0016021	C:integral component of membrane
TCONS_00008297	PREDICTED: uncharacterized protein LOC108275158 isoform X2	2416	20	3.02941e-99	C:GO:0016021	C:integral component of membrane
TCONS_00008298	PREDICTED: uncharacterized protein LOC108275158 isoform X2	3114	20	2.27579e-97	C:GO:0016021	C:integral component of membrane
TCONS_00008858	E3 ubiquitin-protein ligase RNF5	3164	20	3.33824e-99	C:GO:0016021	C:integral component of membrane
TCONS_00009311	immunoglobulin kappa light chain-like	406	20	1.03398e-40	C:GO:0016021	C:integral component of membrane
TCONS_00009576	C2 domain-containing protein 3	7378	20	0	C:GO:0016021	C:integral component of membrane
TCONS_00009629	cleft lip and palate transmembrane protein 1	3116	20	0	C:GO:0016021	C:integral component of membrane
TCONS_00009650	vacuole membrane protein 1 isoform X1	2116	20	5.54749e-144	C:GO:0016021	C:integral component of membrane
TCONS_00009762	zona pellucida-like domain-containing protein 1	3269	20	0	C:GO:0016021	C:integral component of membrane
TCONS_00009768	uncharacterized protein LOC113660444	4597	20	0	C:GO:0016021	C:integral component of membrane
TCONS_00009772	signal-regulatory protein beta-1-like isoform X2	1309	20	0	C:GO:0016021	C:integral component of membrane
TCONS_00009786	transmembrane protein 136-like	2024	20	3.24932e-152	C:GO:0016021	C:integral component of membrane
TCONS_00009788	transmembrane protein 136-like	1688	20	6.57747e-153	C:GO:0016021	C:integral component of membrane
TCONS_00009819	RING finger protein 26	1413	20	0	C:GO:0016021	C:integral component of membrane
TCONS_00009820	RING finger protein 26	2824	20	0	C:GO:0016021	C:integral component of membrane
TCONS_00009821	RING finger protein 26	2689	20	0	C:GO:0016021	C:integral component of membrane
TCONS_00009871	sushi domain-containing protein 6-like	2814	20	9.39425e-164	C:GO:0016021	C:integral component of membrane
TCONS_00009872	sushi domain-containing protein 6-like	2817	20	5.36557e-166	C:GO:0016021	C:integral component of membrane
TCONS_00009973	transmembrane protein 87A-like isoform X1	2046	20	0	C:GO:0016021	C:integral component of membrane
TCONS_00010045	uncharacterized protein C11orf87 homolog	1982	20	1.15689e-103	C:GO:0016021	C:integral component of membrane
TCONS_00010109	erythrocyte band 7 integral membrane protein-like	2429	20	0	C:GO:0016021	C:integral component of membrane
TCONS_00010115	cell adhesion molecule 2 isoform X2	4152	20	0	C:GO:0016021	C:integral component of membrane
TCONS_00010227	sialoadhesin-like isoform X4	1941	20	0	C:GO:0016021	C:integral component of membrane
TCONS_00010435	volume-regulated anion channel subunit LRRC8D-like	14606	20	0	C:GO:0016021	C:integral component of membrane
TCONS_00010469	sialoadhesin-like isoform X1	1448	20	2.96942e-84	C:GO:0016021	C:integral component of membrane
TCONS_00010532	transmembrane protein 59	1616	20	0	C:GO:0016021	C:integral component of membrane
TCONS_00010533	transmembrane protein 59	1676	20	1.17449e-133	C:GO:0016021	C:integral component of membrane
TCONS_00010661	transmembrane protein 106C	1230	20	3.10891e-120	C:GO:0016021	C:integral component of membrane
TCONS_00010702	myelin protein zero-like protein 3	2483	20	5.17293e-170	C:GO:0016021	C:integral component of membrane
TCONS_00010710	transmembrane protein 25 isoform X1	5368	20	0	C:GO:0016021	C:integral component of membrane
TCONS_00010754	sodium channel subunit beta-4 isoform X3	4947	20	2.37541e-144	C:GO:0016021	C:integral component of membrane
TCONS_00010810	calfacilitin	2589	20	1.2999e-136	C:GO:0016021	C:integral component of membrane
TCONS_00010811	calfacilitin	2748	20	4.57304e-103	C:GO:0016021	C:integral component of membrane
TCONS_00010812	calfacilitin	2836	20	5.14504e-168	C:GO:0016021	C:integral component of membrane
TCONS_00010881	cleft lip and palate transmembrane protein 1	2964	20	0	C:GO:0016021	C:integral component of membrane
TCONS_00010906	integrin alpha-E-like	2424	20	0	C:GO:0016021	C:integral component of membrane
TCONS_00011015	layilin-like isoform X2	2140	20	0	C:GO:0016021	C:integral component of membrane
TCONS_00011031	cell surface glycoprotein MUC18 isoform X1	7303	20	0	C:GO:0016021	C:integral component of membrane
TCONS_00011032	cell surface glycoprotein MUC18 isoform X3	7228	20	0	C:GO:0016021	C:integral component of membrane
TCONS_00011034	cell surface glycoprotein MUC18 isoform X1	3356	20	0	C:GO:0016021	C:integral component of membrane
TCONS_00011179	tapasin-related protein-like	1344	20	0	C:GO:0016021	C:integral component of membrane
TCONS_00011180	tapasin-related protein-like	1952	20	0	C:GO:0016021	C:integral component of membrane
TCONS_00011182	dehydrogenase/reductase SDR family member 13-like	1778	20	3.41623e-115	C:GO:0016021	C:integral component of membrane
TCONS_00011183	dehydrogenase/reductase SDR family member 13-like	1032	20	1.01397e-118	C:GO:0016021	C:integral component of membrane
TCONS_00011188	dehydrogenase/reductase SDR family member 13-like	2752	20	0	C:GO:0016021	C:integral component of membrane
TCONS_00011190	seizure protein 6 homolog isoform X1	4828	20	0	C:GO:0016021	C:integral component of membrane
TCONS_00011192	seizure protein 6 homolog isoform X1	4859	20	0	C:GO:0016021	C:integral component of membrane
TCONS_00011349	uncharacterized protein LOC113539238 isoform X2	686	19	2.8539e-116	C:GO:0016021	C:integral component of membrane
TCONS_00011350	uncharacterized protein LOC113539238 isoform X2	636	19	1.53201e-116	C:GO:0016021	C:integral component of membrane
TCONS_00011384	TPA-induced transmembrane protein	2305	20	1.15661e-46	C:GO:0016021	C:integral component of membrane
TCONS_00011393	fibronectin type-III domain-containing protein 3a-like isoform X1	6223	20	0	C:GO:0016021	C:integral component of membrane
TCONS_00011394	fibronectin type-III domain-containing protein 3a-like isoform X1	6307	20	0	C:GO:0016021	C:integral component of membrane
TCONS_00011395	fibronectin type-III domain-containing protein 3a-like isoform X1	6760	20	0	C:GO:0016021	C:integral component of membrane
TCONS_00011396	fibronectin type-III domain-containing protein 3a-like isoform X1	6865	20	0	C:GO:0016021	C:integral component of membrane
TCONS_00011397	fibronectin type-III domain-containing protein 3a-like isoform X1	6898	20	0	C:GO:0016021	C:integral component of membrane
TCONS_00011406	lipoma HMGIC fusion partner homolog	1656	20	5.41302e-118	C:GO:0016021	C:integral component of membrane
TCONS_00011455	transmembrane protein 160	5465	20	3.5794e-108	C:GO:0016021	C:integral component of membrane
TCONS_00011457	transmembrane protein 160	5554	20	5.77342e-111	C:GO:0016021	C:integral component of membrane
TCONS_00011458	transmembrane protein 160	802	20	3.2098e-120	C:GO:0016021	C:integral component of membrane
TCONS_00011485	tetraspanin-13-like isoform X1	1891	20	1.37455e-125	C:GO:0016021	C:integral component of membrane
TCONS_00011494	transmembrane protein 106B-like	1761	20	5.04096e-136	C:GO:0016021	C:integral component of membrane
TCONS_00011501	myelin-associated glycoprotein-like	1080	20	0	C:GO:0016021	C:integral component of membrane
TCONS_00011537	protein odr-4 homolog	1678	20	0	C:GO:0016021	C:integral component of membrane
TCONS_00011538	protein odr-4 homolog	1087	20	4.99368e-99	C:GO:0016021	C:integral component of membrane
TCONS_00011715	CD63 antigen-like	4046	20	4.25763e-164	C:GO:0016021	C:integral component of membrane
TCONS_00011716	CD63 antigen-like	4260	20	8.09571e-144	C:GO:0016021	C:integral component of membrane
TCONS_00011773	leucine-rich repeat-containing protein 38-like	3214	20	0	C:GO:0016021	C:integral component of membrane
TCONS_00012375	neurexin 3 isoform X1	1320	20	2.21624e-156	C:GO:0016021	C:integral component of membrane
TCONS_00012584	ER membrane protein complex subunit 7-like	1647	20	7.85713e-98	C:GO:0016021	C:integral component of membrane
TCONS_00012841	transmembrane protein 229B	2491	20	2.03763e-104	C:GO:0016021	C:integral component of membrane
TCONS_00012842	transmembrane protein 229B	630	20	7.09678e-113	C:GO:0016021	C:integral component of membrane
TCONS_00012918	sushi, von Willebrand factor type A, EGF and pentraxin domain-containing protein 1-like isoform X1	2256	20	0	C:GO:0016021	C:integral component of membrane
TCONS_00013049	transmembrane protein 87A	3562	20	0	C:GO:0016021	C:integral component of membrane
TCONS_00013050	transmembrane protein 87A	3954	20	0	C:GO:0016021	C:integral component of membrane
TCONS_00013051	transmembrane protein 87A	2447	20	0	C:GO:0016021	C:integral component of membrane
TCONS_00013081	transmembrane protein 179	2028	20	3.15999e-127	C:GO:0016021	C:integral component of membrane
TCONS_00013147	keratinocyte-associated protein 3-like	1683	20	3.46655e-161	C:GO:0016021	C:integral component of membrane
TCONS_00013271	transmembrane protein 151B-like	4667	20	0	C:GO:0016021	C:integral component of membrane
TCONS_00013274	uncharacterized protein C14orf132-like	1737	20	2.92997e-30	C:GO:0016021	C:integral component of membrane
TCONS_00013362	proline-rich membrane anchor 1-like	2579	20	2.45274e-66	C:GO:0016021	C:integral component of membrane
TCONS_00013487	leucine-rich repeat and fibronectin type-III domain-containing protein 2-like	4003	20	0	C:GO:0016021	C:integral component of membrane
TCONS_00013706	transmembrane protein 54-like	2980	20	2.09948e-84	C:GO:0016021	C:integral component of membrane
TCONS_00013707	transmembrane protein 54-like	2473	20	3.52044e-110	C:GO:0016021	C:integral component of membrane
TCONS_00013736	solute carrier family 35 member D3-like	4372	20	3.09756e-152	C:GO:0016021	C:integral component of membrane
TCONS_00013838	neurexin 3 isoform X1	2836	20	1.10329e-117	C:GO:0016021	C:integral component of membrane
TCONS_00013840	neurexin 3 isoform X10	2539	20	1.00892e-159	C:GO:0016021	C:integral component of membrane
TCONS_00013842	neurexin 3 isoform X1	2832	20	0	C:GO:0016021	C:integral component of membrane
TCONS_00013874	leucine-rich repeat transmembrane protein FLRT2-like	3614	20	0	C:GO:0016021	C:integral component of membrane
TCONS_00013924	integral membrane protein GPR137B-like isoform X1	4631	20	0	C:GO:0016021	C:integral component of membrane
TCONS_00013925	integral membrane protein GPR137B-like isoform X1	4845	20	0	C:GO:0016021	C:integral component of membrane
TCONS_00014053	uncharacterized protein LOC113660294 isoform X2	3031	20	1.62659e-145	C:GO:0016021	C:integral component of membrane
TCONS_00014055	uncharacterized protein LOC113660294 isoform X3	634	20	8.28851e-88	C:GO:0016021	C:integral component of membrane
TCONS_00014140	sushi domain-containing protein 6-like	1995	20	0	C:GO:0016021	C:integral component of membrane
TCONS_00014142	sushi domain-containing protein 6-like	2319	20	5.19142e-65	C:GO:0016021	C:integral component of membrane
TCONS_00014143	sushi domain-containing protein 6-like	3391	20	0	C:GO:0016021	C:integral component of membrane
TCONS_00014144	sushi domain-containing protein 6-like	2006	20	0	C:GO:0016021	C:integral component of membrane
TCONS_00014147	putative transmembrane protein INAFM2	1828	20	8.48697e-86	C:GO:0016021	C:integral component of membrane
TCONS_00014352	receptor expression-enhancing protein 1-like isoform X2	3791	20	9.61171e-120	C:GO:0016021	C:integral component of membrane
TCONS_00014353	receptor expression-enhancing protein 1-like isoform X1	4045	20	1.51026e-171	C:GO:0016021	C:integral component of membrane
TCONS_00014738	probable ergosterol biosynthetic protein 28	4051	20	1.0005e-90	C:GO:0016021	C:integral component of membrane
TCONS_00014907	membrane-associated progesterone receptor component 2	2319	20	2.15406e-47	C:GO:0016021	C:integral component of membrane
TCONS_00015019	receptor expression-enhancing protein 3-like	3271	20	1.39203e-61	C:GO:0016021	C:integral component of membrane
TCONS_00015020	receptor expression-enhancing protein 3-like	3836	20	5.0512e-153	C:GO:0016021	C:integral component of membrane
TCONS_00015592	CD276 antigen	2232	20	1.83798e-164	C:GO:0016021	C:integral component of membrane
TCONS_00015613	leucine-rich repeat and fibronectin type III domain-containing protein 1-like protein	4139	20	0	C:GO:0016021	C:integral component of membrane
TCONS_00015640	transmembrane protein 91	4007	20	3.01422e-125	C:GO:0016021	C:integral component of membrane
TCONS_00015758	SLIT and NTRK-like protein 3	3166	20	0	C:GO:0016021	C:integral component of membrane
TCONS_00015935	transmembrane protein 170A	2469	20	2.17314e-78	C:GO:0016021	C:integral component of membrane
TCONS_00015936	transmembrane protein 170A	2306	20	1.84036e-15	C:GO:0016021	C:integral component of membrane
TCONS_00015955	putative sodium-coupled neutral amino acid transporter 8	1971	20	0	C:GO:0016021	C:integral component of membrane
TCONS_00015957	putative sodium-coupled neutral amino acid transporter 8	2033	20	3.33613e-159	C:GO:0016021	C:integral component of membrane
TCONS_00015973	uncharacterized oxidoreductase C663.09c-like	5050	20	0	C:GO:0016021	C:integral component of membrane
TCONS_00016078	transmembrane protein 189-like	2956	20	0	C:GO:0016021	C:integral component of membrane
TCONS_00016079	transmembrane protein 189-like	2472	20	5.18284e-169	C:GO:0016021	C:integral component of membrane
TCONS_00016186	transmembrane protein 5	1837	20	0	C:GO:0016021	C:integral component of membrane
TCONS_00016222	UPF0606 protein KIAA1549-like isoform X1	8054	20	0	C:GO:0016021	C:integral component of membrane
TCONS_00016223	UPF0606 protein KIAA1549-like isoform X1	8027	20	0	C:GO:0016021	C:integral component of membrane
TCONS_00016224	UPF0606 protein KIAA1549-like isoform X1	8062	20	0	C:GO:0016021	C:integral component of membrane
TCONS_00016243	tetraspanin-9-like isoform X2	763	20	3.22769e-08	C:GO:0016021	C:integral component of membrane
TCONS_00016244	tetraspanin-9-like isoform X2	4624	20	1.45403e-141	C:GO:0016021	C:integral component of membrane
TCONS_00016248	tetraspanin-9-like isoform X2	4175	20	8.82646e-116	C:GO:0016021	C:integral component of membrane
TCONS_00016307	transmembrane protein 243-like	484	20	1.07852e-82	C:GO:0016021	C:integral component of membrane
TCONS_00016308	UPF0577 protein KIAA1324-like	5402	20	0	C:GO:0016021	C:integral component of membrane
TCONS_00016309	UPF0577 protein KIAA1324-like	6784	20	0	C:GO:0016021	C:integral component of membrane
TCONS_00016310	UPF0577 protein KIAA1324-like	4856	20	7.13387e-110	C:GO:0016021	C:integral component of membrane
TCONS_00016361	synaptotagmin-5-like	2762	20	0	C:GO:0016021	C:integral component of membrane
TCONS_00016363	synaptotagmin-5-like	2511	20	0	C:GO:0016021	C:integral component of membrane
TCONS_00016366	synaptotagmin-5-like	1490	20	1.109e-108	C:GO:0016021	C:integral component of membrane
TCONS_00016382	TM2 domain-containing protein 3	2035	20	5.17389e-155	C:GO:0016021	C:integral component of membrane
TCONS_00016383	TM2 domain-containing protein 3	1790	20	1.16482e-127	C:GO:0016021	C:integral component of membrane
TCONS_00016408	GRAM domain-containing protein 1B-like isoform X4	3340	20	0	C:GO:0016021	C:integral component of membrane
TCONS_00016609	CD151 antigen-like	1090	20	6.63327e-85	C:GO:0016021	C:integral component of membrane
TCONS_00016610	CD151 antigen-like	1836	20	1.28679e-139	C:GO:0016021	C:integral component of membrane
TCONS_00016692	neuroplastin isoform X3	2435	20	4.31258e-147	C:GO:0016021	C:integral component of membrane
TCONS_00016693	neuroplastin-like isoform X1	2639	20	0	C:GO:0016021	C:integral component of membrane
TCONS_00017103	multiple C2 and transmembrane domain-containing protein 2-like	1216	20	5.51312e-94	C:GO:0016021	C:integral component of membrane
TCONS_00017429	transmembrane and TPR repeat-containing protein 2-like	6931	20	0	C:GO:0016021	C:integral component of membrane
TCONS_00017430	transmembrane and TPR repeat-containing protein 2-like	468	20	2.16626e-83	C:GO:0016021	C:integral component of membrane
TCONS_00017431	transmembrane and TPR repeat-containing protein 2-like	2348	20	6.34077e-164	C:GO:0016021	C:integral component of membrane
TCONS_00017454	PQ-loop repeat-containing protein 1	4938	20	1.1767e-155	C:GO:0016021	C:integral component of membrane
TCONS_00017518	leucine-rich repeat-containing protein 4-like	6660	20	0	C:GO:0016021	C:integral component of membrane
TCONS_00017519	leucine-rich repeat-containing protein 4-like	3792	20	0	C:GO:0016021	C:integral component of membrane
TCONS_00017525	transmembrane protein 53-like isoform X2	1328	20	0	C:GO:0016021	C:integral component of membrane
TCONS_00017526	transmembrane protein 53-like isoform X2	1446	20	0	C:GO:0016021	C:integral component of membrane
TCONS_00017527	transmembrane protein 53-like isoform X2	1234	20	0	C:GO:0016021	C:integral component of membrane
TCONS_00017599	kin of IRRE-like protein 3 isoform X2	6549	20	0	C:GO:0016021	C:integral component of membrane
TCONS_00017668	probable G-protein coupled receptor 149	6482	20	0	C:GO:0016021	C:integral component of membrane
TCONS_00017807	immunoglobulin superfamily member 1-like isoform X2	1532	20	2.05054e-43	C:GO:0016021	C:integral component of membrane
TCONS_00018208	tumor necrosis factor receptor superfamily member 5-like isoform X3	1812	20	0	C:GO:0016021	C:integral component of membrane
TCONS_00018217	tumor necrosis factor receptor superfamily member 5-like isoform X3	1673	20	8.61674e-100	C:GO:0016021	C:integral component of membrane
TCONS_00018235	emerin-like isoform X2	1483	20	6.81046e-17	C:GO:0016021	C:integral component of membrane
TCONS_00018248	emerin-like isoform X2	1476	20	6.72069e-17	C:GO:0016021	C:integral component of membrane
TCONS_00018366	uncharacterized protein LOC113645520 isoform X1	1874	20	0	C:GO:0016021	C:integral component of membrane
TCONS_00018367	uncharacterized protein LOC113645520 isoform X2	1399	20	0	C:GO:0016021	C:integral component of membrane
TCONS_00018465	protein FAM19A5-like	2341	20	1.93852e-58	C:GO:0016021	C:integral component of membrane
TCONS_00018480	fibrinogen C domain-containing protein 1-like	4465	20	0	C:GO:0016021	C:integral component of membrane
TCONS_00018537	transmembrane protein 252	1476	20	2.77392e-112	C:GO:0016021	C:integral component of membrane
TCONS_00018992	transmembrane protein 230-like	1062	20	2.55893e-59	C:GO:0016021	C:integral component of membrane
TCONS_00018993	transmembrane protein 230-like	1292	20	3.94875e-58	C:GO:0016021	C:integral component of membrane
TCONS_00018994	transmembrane protein 230-like	3649	20	4.09679e-38	C:GO:0016021	C:integral component of membrane
TCONS_00019102	coxsackievirus and adenovirus receptor homolog	4231	20	0	C:GO:0016021	C:integral component of membrane
TCONS_00019104	coxsackievirus and adenovirus receptor homolog	1855	20	1.56602e-134	C:GO:0016021	C:integral component of membrane
TCONS_00019105	coxsackievirus and adenovirus receptor homolog	1598	20	0	C:GO:0016021	C:integral component of membrane
TCONS_00019148	vesicular inhibitory amino acid transporter-like	2362	20	0	C:GO:0016021	C:integral component of membrane
TCONS_00019247	solute carrier family 35 member E2-like	5284	20	0	C:GO:0016021	C:integral component of membrane
TCONS_00019249	solute carrier family 35 member E2-like	4993	20	0	C:GO:0016021	C:integral component of membrane
TCONS_00019428	PRA1 family protein 2	1412	20	4.92193e-32	C:GO:0016021	C:integral component of membrane
TCONS_00019429	PRA1 family protein 2	1629	20	1.84764e-66	C:GO:0016021	C:integral component of membrane
TCONS_00019430	PRA1 family protein 2	1497	20	1.38206e-91	C:GO:0016021	C:integral component of membrane
TCONS_00019431	PRA1 family protein 2	1402	20	6.60496e-49	C:GO:0016021	C:integral component of membrane
TCONS_00019435	proteolipid protein 2-like isoform X2	3327	20	6.27978e-68	C:GO:0016021	C:integral component of membrane
TCONS_00019436	proteolipid protein 2	1912	20	3.45262e-45	C:GO:0016021	C:integral component of membrane
TCONS_00019549	ankyrin repeat domain-containing protein 39	1985	20	9.0498e-126	C:GO:0016021	C:integral component of membrane
TCONS_00019551	ankyrin repeat domain-containing protein 39	1701	20	1.41051e-126	C:GO:0016021	C:integral component of membrane
TCONS_00019597	protein dispatched homolog 3	6451	20	0	C:GO:0016021	C:integral component of membrane
TCONS_00019599	protein dispatched homolog 3	3134	20	0	C:GO:0016021	C:integral component of membrane
TCONS_00019710	multiple epidermal growth factor-like domains protein 9	5781	20	4.04786e-115	C:GO:0016021	C:integral component of membrane
TCONS_00019753	protein RER1 isoform X1	2011	20	4.48031e-117	C:GO:0016021	C:integral component of membrane
TCONS_00019780	emerin-like isoform X2	1447	20	6.27071e-17	C:GO:0016021	C:integral component of membrane
TCONS_00019822	lipoma HMGIC fusion partner-like 3 protein	5026	20	2.58874e-147	C:GO:0016021	C:integral component of membrane
TCONS_00019899	lysosomal amino acid transporter 1 homolog	995	20	0	C:GO:0016021	C:integral component of membrane
TCONS_00019901	lysosomal amino acid transporter 1 homolog	2775	20	0	C:GO:0016021	C:integral component of membrane
TCONS_00019902	lysosomal amino acid transporter 1 homolog	2786	20	0	C:GO:0016021	C:integral component of membrane
TCONS_00019934	fibrinogen C domain-containing protein 1-like	4036	20	0	C:GO:0016021	C:integral component of membrane
TCONS_00019991	small integral membrane protein 15	2356	20	8.41244e-47	C:GO:0016021	C:integral component of membrane
TCONS_00020007	tumor necrosis factor receptor superfamily member 5-like isoform X3	2679	20	4.32146e-103	C:GO:0016021	C:integral component of membrane
TCONS_00020129	leucine-rich repeat-containing protein 24-like	1202	20	1.54229e-151	C:GO:0016021	C:integral component of membrane
TCONS_00020131	CD83 antigen-like	892	20	3.49102e-110	C:GO:0016021	C:integral component of membrane
TCONS_00020132	CD83 antigen-like	717	5	8.53249e-63	C:GO:0016021	C:integral component of membrane
TCONS_00020137	uncharacterized protein LOC113655790 isoform X2	3391	20	1.84685e-119	C:GO:0016021	C:integral component of membrane
TCONS_00020140	uncharacterized protein LOC113655790 isoform X1	1809	20	7.19524e-114	C:GO:0016021	C:integral component of membrane
TCONS_00020156	transmembrane protein 189-like	3872	20	1.45402e-126	C:GO:0016021	C:integral component of membrane
TCONS_00020157	transmembrane protein 189-like	4022	20	8.54597e-157	C:GO:0016021	C:integral component of membrane
TCONS_00020158	transmembrane protein 189-like	4285	20	0	C:GO:0016021	C:integral component of membrane
TCONS_00020246	torsin-1A-interacting protein 2-like isoform X1	1795	20	0	C:GO:0016021	C:integral component of membrane
TCONS_00020247	torsin-1A-interacting protein 2-like isoform X1	1999	20	0	C:GO:0016021	C:integral component of membrane
TCONS_00020249	torsin-1A-interacting protein 2-like isoform X1	2081	20	0	C:GO:0016021	C:integral component of membrane
TCONS_00020251	torsin-1A-interacting protein 2-like isoform X1	2803	20	0	C:GO:0016021	C:integral component of membrane
TCONS_00020252	torsin-1A-interacting protein 2-like isoform X1	2809	20	0	C:GO:0016021	C:integral component of membrane
TCONS_00020275	transmembrane protein 9 isoform X1	2145	20	1.19136e-123	C:GO:0016021	C:integral component of membrane
TCONS_00020280	sodium-coupled neutral amino acid transporter 5-like	3121	20	1.54261e-170	C:GO:0016021	C:integral component of membrane
TCONS_00020295	TRAF3-interacting JNK-activating modulator-like	2326	20	0	C:GO:0016021	C:integral component of membrane
TCONS_00020333	pepsin A-like	4594	20	1.08696e-138	C:GO:0016021	C:integral component of membrane
TCONS_00020366	UPF0577 protein KIAA1324-like	4655	20	0	C:GO:0016021	C:integral component of membrane
TCONS_00020368	UPF0577 protein KIAA1324-like	7521	20	0	C:GO:0016021	C:integral component of membrane
TCONS_00020369	UPF0577 protein KIAA1324-like	7686	20	0	C:GO:0016021	C:integral component of membrane
TCONS_00020413	organic solute transporter subunit alpha-like	1598	20	0	C:GO:0016021	C:integral component of membrane
TCONS_00020485	macrophage-expressed gene 1 protein-like	1304	20	3.15919e-179	C:GO:0016021	C:integral component of membrane
TCONS_00020517	transmembrane emp24 domain-containing protein 7-like	2319	20	8.32332e-143	C:GO:0016021	C:integral component of membrane
TCONS_00020544	GRAM domain-containing protein 2B-like isoform X2	2499	20	0	C:GO:0016021	C:integral component of membrane
TCONS_00020546	GRAM domain-containing protein 2B-like isoform X2	2629	20	0	C:GO:0016021	C:integral component of membrane
TCONS_00020563	UDP-N-acetylglucosamine/UDP-glucose/GDP-mannose transporter	3091	20	4.12962e-149	C:GO:0016021	C:integral component of membrane
TCONS_00020564	UDP-N-acetylglucosamine/UDP-glucose/GDP-mannose transporter	1462	20	0	C:GO:0016021	C:integral component of membrane
TCONS_00020749	uncharacterized protein LOC113656039 isoform X2	2570	20	0	C:GO:0016021	C:integral component of membrane
TCONS_00020750	uncharacterized protein LOC113656039 isoform X1	2826	20	0	C:GO:0016021	C:integral component of membrane
TCONS_00020761	transmembrane and coiled-coil domains protein 1 isoform X2	3166	20	0	C:GO:0016021	C:integral component of membrane
TCONS_00020776	proline-rich transmembrane protein 3-like	6296	20	0	C:GO:0016021	C:integral component of membrane
TCONS_00020779	proline-rich transmembrane protein 3-like	6548	20	0	C:GO:0016021	C:integral component of membrane
TCONS_00020780	proline-rich transmembrane protein 3-like	3966	20	0	C:GO:0016021	C:integral component of membrane
TCONS_00020883	Golgi membrane protein 1-like	2504	20	0	C:GO:0016021	C:integral component of membrane
TCONS_00021027	trans-Golgi network integral membrane protein 2	3049	20	0	C:GO:0016021	C:integral component of membrane
TCONS_00021028	trans-Golgi network integral membrane protein 2	2804	20	2.36237e-105	C:GO:0016021	C:integral component of membrane
TCONS_00021106	proteolipid protein 2-like isoform X1	2080	20	1.60684e-69	C:GO:0016021	C:integral component of membrane
TCONS_00021194	CMRF35-like molecule 5 isoform X5	1386	20	1.82381e-47	C:GO:0016021	C:integral component of membrane
TCONS_00021563	small integral membrane protein 13	1262	20	2.54372e-27	C:GO:0016021	C:integral component of membrane
TCONS_00021580	small integral membrane protein 13	1262	20	2.54372e-27	C:GO:0016021	C:integral component of membrane
TCONS_00021599	Ig mu heavy chain disease protein-like	1108	20	2.44016e-69	C:GO:0016021	C:integral component of membrane
TCONS_00021678	transmembrane protein 107-like	1403	20	2.23119e-91	C:GO:0016021	C:integral component of membrane
TCONS_00021711	transmembrane protein 128	1003	20	5.59224e-91	C:GO:0016021	C:integral component of membrane
TCONS_00021837	myeloid-associated differentiation marker-like protein 2	11074	20	0	C:GO:0016021	C:integral component of membrane
TCONS_00021838	myeloid-associated differentiation marker-like protein 2	987	20	0	C:GO:0016021	C:integral component of membrane
TCONS_00021926	protein amnionless	2554	20	0	C:GO:0016021	C:integral component of membrane
TCONS_00021927	protein amnionless	1441	20	0	C:GO:0016021	C:integral component of membrane
TCONS_00021928	otopetrin-2 isoform X2	2834	20	0	C:GO:0016021	C:integral component of membrane
TCONS_00021979	platelet endothelial cell adhesion molecule-like	3565	20	0	C:GO:0016021	C:integral component of membrane
TCONS_00021983	platelet endothelial cell adhesion molecule-like	2384	20	0	C:GO:0016021	C:integral component of membrane
TCONS_00022031	transmembrane protein 205-like	918	20	8.17403e-134	C:GO:0016021	C:integral component of membrane
TCONS_00022032	transmembrane protein 205-like	1062	20	4.82439e-133	C:GO:0016021	C:integral component of membrane
TCONS_00022046	choline transporter-like protein 2 isoform X1	5466	20	7.87633e-67	C:GO:0016021	C:integral component of membrane
TCONS_00022059	major facilitator superfamily domain-containing protein 6-like	2546	20	0	C:GO:0016021	C:integral component of membrane
TCONS_00022060	major facilitator superfamily domain-containing protein 6-like	2293	20	0	C:GO:0016021	C:integral component of membrane
TCONS_00022071	promethin isoform X1	1475	20	7.30811e-100	C:GO:0016021	C:integral component of membrane
TCONS_00022072	immunoglobulin superfamily member 6	2202	20	2.32574e-137	C:GO:0016021	C:integral component of membrane
TCONS_00022073	immunoglobulin superfamily member 6	1022	20	5.67941e-143	C:GO:0016021	C:integral component of membrane
TCONS_00022111	transmembrane protein 104 isoform X1	3805	20	0	C:GO:0016021	C:integral component of membrane
TCONS_00022112	transmembrane protein 104 isoform X1	3893	20	0	C:GO:0016021	C:integral component of membrane
TCONS_00022113	transmembrane protein 104 isoform X1	3886	20	0	C:GO:0016021	C:integral component of membrane
TCONS_00022114	transmembrane protein 104 isoform X1	1777	20	0	C:GO:0016021	C:integral component of membrane
TCONS_00022218	cytokine receptor common subunit beta-like	3645	20	0	C:GO:0016021	C:integral component of membrane
TCONS_00022266	brain protein I3	5476	20	1.18912e-45	C:GO:0016021	C:integral component of membrane
TCONS_00022267	brain protein I3	2030	20	1.64175e-19	C:GO:0016021	C:integral component of membrane
TCONS_00022305	reprimo-like protein	1383	20	4.32808e-51	C:GO:0016021	C:integral component of membrane
TCONS_00022306	reprimo-like protein	339	20	1.51442e-55	C:GO:0016021	C:integral component of membrane
TCONS_00022432	putative all-trans-retinol 13,14-reductase	4127	20	0	C:GO:0016021	C:integral component of membrane
TCONS_00022433	putative all-trans-retinol 13,14-reductase	2766	20	0	C:GO:0016021	C:integral component of membrane
TCONS_00022435	putative all-trans-retinol 13,14-reductase	4241	20	0	C:GO:0016021	C:integral component of membrane
TCONS_00022512	transmembrane protein 238-like	1177	20	9.90851e-71	C:GO:0016021	C:integral component of membrane
TCONS_00022649	progestin and adipoQ receptor family member 4-like	2806	20	4.5978e-158	C:GO:0016021	C:integral component of membrane
TCONS_00022658	dexamethasone-induced protein	2016	20	4.63385e-48	C:GO:0016021	C:integral component of membrane
TCONS_00022690	lipopolysaccharide-induced tumor necrosis factor-alpha factor homolog	1947	20	6.96527e-87	C:GO:0016021	C:integral component of membrane
TCONS_00022793	HIG1 domain family member 2A-like	5875	20	4.36479e-44	C:GO:0016021	C:integral component of membrane
TCONS_00022794	HIG1 domain family member 2A-like	336	20	3.72131e-51	C:GO:0016021	C:integral component of membrane
TCONS_00022892	LRRN4 C-terminal-like protein	3331	20	2.50548e-143	C:GO:0016021	C:integral component of membrane
TCONS_00022919	leptin receptor overlapping transcript-like 1	6451	20	0	C:GO:0016021	C:integral component of membrane
TCONS_00022921	leptin receptor overlapping transcript-like 1	2493	20	9.88485e-76	C:GO:0016021	C:integral component of membrane
TCONS_00023000	small integral membrane protein 22	848	20	8.14996e-14	C:GO:0016021	C:integral component of membrane
TCONS_00023038	myeloid-associated differentiation marker homolog	2193	20	2.44579e-162	C:GO:0016021	C:integral component of membrane
TCONS_00023039	myeloid-associated differentiation marker homolog	837	20	3.17648e-169	C:GO:0016021	C:integral component of membrane
TCONS_00023040	UNC93-like protein MFSD11	3833	20	0	C:GO:0016021	C:integral component of membrane
TCONS_00023041	UNC93-like protein MFSD11	3930	20	0	C:GO:0016021	C:integral component of membrane
TCONS_00023043	UNC93-like protein MFSD11	3927	20	0	C:GO:0016021	C:integral component of membrane
TCONS_00023045	UNC93-like protein MFSD11	2528	20	0	C:GO:0016021	C:integral component of membrane
TCONS_00023174	Golgi apparatus membrane protein TVP23 homolog B-like	1754	20	5.15412e-27	C:GO:0016021	C:integral component of membrane
TCONS_00023251	transmembrane protein 56-B-like isoform X1	3143	20	3.02042e-97	C:GO:0016021	C:integral component of membrane
TCONS_00023252	transmembrane protein 56-B-like isoform X1	3994	20	1.39344e-126	C:GO:0016021	C:integral component of membrane
TCONS_00023253	transmembrane protein 56-B-like isoform X1	3971	20	5.09974e-155	C:GO:0016021	C:integral component of membrane
TCONS_00023255	transmembrane protein 56-B-like isoform X1	1225	20	9.63867e-33	C:GO:0016021	C:integral component of membrane
TCONS_00023265	choline transporter-like protein 2 isoform X1	2917	20	0	C:GO:0016021	C:integral component of membrane
TCONS_00023266	choline transporter-like protein 2 isoform X2	2653	20	0	C:GO:0016021	C:integral component of membrane
TCONS_00023267	choline transporter-like protein 2 isoform X1	3359	20	0	C:GO:0016021	C:integral component of membrane
TCONS_00023476	protein OVEREXPRESSOR OF CATIONIC PEROXIDASE 3-like isoform X1	1395	20	5.82251e-113	C:GO:0016021	C:integral component of membrane
TCONS_00023498	proline-rich transmembrane protein 2-like	5476	20	6.04512e-116	C:GO:0016021	C:integral component of membrane
TCONS_00023516	modulator of macroautophagy TMEM150B	3057	20	2.21697e-132	C:GO:0016021	C:integral component of membrane
TCONS_00023518	modulator of macroautophagy TMEM150B	2059	20	4.66913e-136	C:GO:0016021	C:integral component of membrane
TCONS_00023585	modulator of smoothened protein-like	1811	20	4.51867e-38	C:GO:0016021	C:integral component of membrane
TCONS_00023614	tectonin beta-propeller repeat-containing protein 1-like isoform X1	1992	20	0	C:GO:0016021	C:integral component of membrane
TCONS_00023675	synaptogyrin-1-like isoform X1	5479	20	5.17511e-86	C:GO:0016021	C:integral component of membrane
TCONS_00023676	protein FAM171A2-like	3447	20	0	C:GO:0016021	C:integral component of membrane
TCONS_00023677	protein FAM171A2-like	3517	20	0	C:GO:0016021	C:integral component of membrane
TCONS_00023761	sperm mitochondrial-associated cysteine-rich protein isoform X2	1088	20	2.75394e-71	C:GO:0016021	C:integral component of membrane
TCONS_00023891	Ig-like V-type domain-containing protein FAM187A	3995	20	0	C:GO:0016021	C:integral component of membrane
TCONS_00023892	Ig-like V-type domain-containing protein FAM187A	3769	20	0	C:GO:0016021	C:integral component of membrane
TCONS_00024482	protein CEBPZOS	1592	20	4.04552e-41	C:GO:0016021	C:integral component of membrane
TCONS_00024505	MARVEL domain-containing protein 3-like	1567	20	8.31642e-170	C:GO:0016021	C:integral component of membrane
TCONS_00024506	MARVEL domain-containing protein 3-like	3269	20	1.61823e-167	C:GO:0016021	C:integral component of membrane
TCONS_00024518	uncharacterized protein si:dkeyp-51f12.2	2126	11	2.9944e-80	C:GO:0016021	C:integral component of membrane
TCONS_00024520	alpha-protein kinase 1-like isoform X2	3397	9	1.12728e-15	C:GO:0016021	C:integral component of membrane
TCONS_00024712	lysosome-associated membrane glycoprotein 5	1806	20	6.62947e-168	C:GO:0016021	C:integral component of membrane
TCONS_00024740	armadillo-like helical domain-containing protein 4 isoform X1	4221	20	0	C:GO:0016021	C:integral component of membrane
TCONS_00024741	armadillo-like helical domain-containing protein 4 isoform X1	3782	20	0	C:GO:0016021	C:integral component of membrane
TCONS_00025014	scavenger receptor class A member 3	5136	20	0	C:GO:0016021	C:integral component of membrane
TCONS_00025015	scavenger receptor class A member 3	6792	20	0	C:GO:0016021	C:integral component of membrane
TCONS_00025018	scavenger receptor class A member 3	2858	20	0	C:GO:0016021	C:integral component of membrane
TCONS_00025122	lysosomal-associated transmembrane protein 4A	1898	20	1.78996e-135	C:GO:0016021	C:integral component of membrane
TCONS_00025149	sushi domain-containing protein 6	3519	20	1.82637e-173	C:GO:0016021	C:integral component of membrane
TCONS_00025150	sushi domain-containing protein 6	3202	20	3.09547e-141	C:GO:0016021	C:integral component of membrane
TCONS_00025176	synapse differentiation-inducing gene protein 1-like	1065	20	3.91055e-93	C:GO:0016021	C:integral component of membrane
TCONS_00025181	transmembrane protein 251	1255	20	1.36252e-95	C:GO:0016021	C:integral component of membrane
TCONS_00025503	transmembrane protein 205-like	2997	20	3.82585e-94	C:GO:0016021	C:integral component of membrane
TCONS_00025504	transmembrane protein 205-like	3120	20	1.68598e-114	C:GO:0016021	C:integral component of membrane
TCONS_00025505	transmembrane protein 205-like	1608	20	4.06968e-120	C:GO:0016021	C:integral component of membrane
TCONS_00025576	phospholipid phosphatase 6	3793	20	4.8633e-113	C:GO:0016021	C:integral component of membrane
TCONS_00025605	cell wall protein DAN4-like	3434	20	1.00981e-70	C:GO:0016021	C:integral component of membrane
TCONS_00025607	cell wall protein DAN4-like	4004	20	1.55589e-98	C:GO:0016021	C:integral component of membrane
TCONS_00025673	sphingosine-1-phosphate phosphatase 1-like	4705	20	0	C:GO:0016021	C:integral component of membrane
TCONS_00025782	leucine-rich repeat and fibronectin type-III domain-containing protein 5-like	2904	20	0	C:GO:0016021	C:integral component of membrane
TCONS_00025931	SAYSvFN domain-containing protein 1	1706	20	9.29716e-87	C:GO:0016021	C:integral component of membrane
TCONS_00025961	transmembrane protein 151B	3741	20	0	C:GO:0016021	C:integral component of membrane
TCONS_00026008	transmembrane protein 242	883	20	3.22516e-89	C:GO:0016021	C:integral component of membrane
TCONS_00026024	solute carrier family 35 member D3	4150	20	0	C:GO:0016021	C:integral component of membrane
TCONS_00026038	sodium/potassium-transporting ATPase subunit beta-1-interacting protein 2 isoform X2	4328	20	1.59492e-138	C:GO:0016021	C:integral component of membrane
TCONS_00026064	centrosomal protein of 85 kDa-like isoform X2	3762	20	2.37138e-96	C:GO:0016021	C:integral component of membrane
TCONS_00026065	centrosomal protein of 85 kDa-like isoform X2	4833	20	1.54336e-95	C:GO:0016021	C:integral component of membrane
TCONS_00026066	centrosomal protein of 85 kDa-like isoform X2	5016	20	2.28864e-95	C:GO:0016021	C:integral component of membrane
TCONS_00026074	discoidin, CUB and LCCL domain-containing protein 1	2919	20	0	C:GO:0016021	C:integral component of membrane
TCONS_00026075	discoidin, CUB and LCCL domain-containing protein 1	2922	20	0	C:GO:0016021	C:integral component of membrane
TCONS_00026196	cell growth regulator with RING finger domain protein 1	1558	20	0	C:GO:0016021	C:integral component of membrane
TCONS_00026197	cell growth regulator with RING finger domain protein 1-like	1774	20	3.21273e-106	C:GO:0016021	C:integral component of membrane
TCONS_00026198	cell growth regulator with RING finger domain protein 1	1527	20	0	C:GO:0016021	C:integral component of membrane
TCONS_00026522	protein unc-93 homolog A-like	2839	20	1.83239e-59	C:GO:0016021	C:integral component of membrane
TCONS_00026549	T-cell surface glycoprotein CD8 beta chain-like isoform X8	578	20	4.44718e-67	C:GO:0016021	C:integral component of membrane
TCONS_00026565	T-cell surface glycoprotein CD8 beta chain-like isoform X8	675	20	3.83467e-14	C:GO:0016021	C:integral component of membrane
TCONS_00026628	uncharacterized protein LOC113638204	417	20	8.30606e-82	C:GO:0016021	C:integral component of membrane
TCONS_00026631	uncharacterized protein LOC113646061	895	20	8.04347e-28	C:GO:0016021	C:integral component of membrane
TCONS_00026632	uncharacterized protein LOC113646061	649	20	2.77576e-27	C:GO:0016021	C:integral component of membrane
TCONS_00026697	transmembrane anterior posterior transformation protein 1 homolog isoform X1	4918	20	0	C:GO:0016021	C:integral component of membrane
TCONS_00026699	transmembrane anterior posterior transformation protein 1 homolog isoform X1	3894	20	0	C:GO:0016021	C:integral component of membrane
TCONS_00026701	transmembrane anterior posterior transformation protein 1 homolog isoform X1	2991	20	2.42416e-109	C:GO:0016021	C:integral component of membrane
TCONS_00026710	prominin-1 isoform X2	10130	20	0	C:GO:0016021	C:integral component of membrane
TCONS_00026796	receptor expression-enhancing protein 2 isoform X2	4094	20	2.39311e-130	C:GO:0016021	C:integral component of membrane
TCONS_00026797	receptor expression-enhancing protein 2 isoform X1	4004	20	7.36387e-140	C:GO:0016021	C:integral component of membrane
TCONS_00027021	RING finger protein 148-like	3986	20	0	C:GO:0016021	C:integral component of membrane
TCONS_00027077	XK-related protein 2	2560	20	0	C:GO:0016021	C:integral component of membrane
TCONS_00027078	XK-related protein 2	2674	20	0	C:GO:0016021	C:integral component of membrane
TCONS_00027173	transmembrane protein 255A-like isoform X2	864	20	3.37044e-142	C:GO:0016021	C:integral component of membrane
TCONS_00027215	cysteine-rich hydrophobic domain-containing protein 2-like	1958	20	2.0899e-108	C:GO:0016021	C:integral component of membrane
TCONS_00027280	motile sperm domain-containing protein 1	2056	20	9.76996e-152	C:GO:0016021	C:integral component of membrane
TCONS_00027281	motile sperm domain-containing protein 1	1994	20	2.84224e-140	C:GO:0016021	C:integral component of membrane
TCONS_00027282	motile sperm domain-containing protein 1	1341	20	2.80226e-143	C:GO:0016021	C:integral component of membrane
TCONS_00027283	motile sperm domain-containing protein 1	1000	20	7.0808e-94	C:GO:0016021	C:integral component of membrane
TCONS_00027412	solute carrier family 25 member 51-like	2421	20	0	C:GO:0016021	C:integral component of membrane
TCONS_00027414	solute carrier family 25 member 51-like	4308	20	0	C:GO:0016021	C:integral component of membrane
TCONS_00027490	vesicular integral-membrane protein VIP36 isoform X2	2146	20	0	C:GO:0016021	C:integral component of membrane
TCONS_00027492	vesicular integral-membrane protein VIP36 isoform X2	2143	20	0	C:GO:0016021	C:integral component of membrane
TCONS_00027581	transmembrane protein 179-like	2217	20	2.93799e-133	C:GO:0016021	C:integral component of membrane
TCONS_00027582	transmembrane protein 179-like	3495	20	5.1151e-129	C:GO:0016021	C:integral component of membrane
TCONS_00027583	protein shisa-3 homolog	2343	20	2.56364e-146	C:GO:0016021	C:integral component of membrane
TCONS_00027584	protein shisa-3 homolog	2386	20	3.80725e-146	C:GO:0016021	C:integral component of membrane
TCONS_00027588	uncharacterized protein LOC113636183 isoform X1	1546	20	0	C:GO:0016021	C:integral component of membrane
TCONS_00027590	uncharacterized protein LOC113636183 isoform X1	2304	20	0	C:GO:0016021	C:integral component of membrane
TCONS_00027591	uncharacterized protein LOC113636183 isoform X1	1866	20	0	C:GO:0016021	C:integral component of membrane
TCONS_00027644	transmembrane protein 178B-like	870	20	0	C:GO:0016021	C:integral component of membrane
TCONS_00027694	transmembrane protein 168-like	3650	20	0	C:GO:0016021	C:integral component of membrane
TCONS_00027742	protein RIC-3	2635	20	2.27968e-167	C:GO:0016021	C:integral component of membrane
TCONS_00027744	transmembrane protein 60-like	2697	20	1.73432e-64	C:GO:0016021	C:integral component of membrane
TCONS_00027775	UPF0606 protein KIAA1549L homolog isoform X3	6420	20	0	C:GO:0016021	C:integral component of membrane
TCONS_00027910	uncharacterized protein LOC113646061	328	20	1.01669e-20	C:GO:0016021	C:integral component of membrane
TCONS_00027949	uncharacterized protein LOC113645999	994	20	4.8179e-150	C:GO:0016021	C:integral component of membrane
TCONS_00027950	uncharacterized protein LOC113645999	978	20	3.84023e-150	C:GO:0016021	C:integral component of membrane
TCONS_00028003	small integral membrane protein 19	3290	20	3.66522e-64	C:GO:0016021	C:integral component of membrane
TCONS_00028095	endoplasmic reticulum-Golgi intermediate compartment protein 1	3282	20	4.77432e-165	C:GO:0016021	C:integral component of membrane
TCONS_00028179	solute carrier family 25 member 53	2177	20	0	C:GO:0016021	C:integral component of membrane
TCONS_00028197	fibronectin type-III domain-containing protein 3A-like isoform X1	5928	20	0	C:GO:0016021	C:integral component of membrane
TCONS_00028203	integral membrane protein 2A	2919	20	4.08328e-163	C:GO:0016021	C:integral component of membrane
TCONS_00028204	integral membrane protein 2A	750	20	1.54806e-173	C:GO:0016021	C:integral component of membrane
TCONS_00028312	tetraspanin-6	1662	20	2.34382e-158	C:GO:0016021	C:integral component of membrane
TCONS_00028313	tetraspanin-6	2065	20	3.8061e-140	C:GO:0016021	C:integral component of membrane
TCONS_00028394	NADH dehydrogenase [ubiquinone] 1 alpha subcomplex subunit 1-like	602	20	7.51875e-43	C:GO:0016021	C:integral component of membrane
TCONS_00028416	transmembrane 9 superfamily member 2-like isoform X2	7188	20	0	C:GO:0016021	C:integral component of membrane
TCONS_00028417	transmembrane 9 superfamily member 2-like isoform X2	7439	20	0	C:GO:0016021	C:integral component of membrane
TCONS_00028418	transmembrane 9 superfamily member 2-like isoform X1	4330	20	0	C:GO:0016021	C:integral component of membrane
TCONS_00028599	dnaJ homolog subfamily C member 4	2106	20	6.02852e-173	C:GO:0016021	C:integral component of membrane
TCONS_00028600	dnaJ homolog subfamily C member 4	2031	20	2.19397e-173	C:GO:0016021	C:integral component of membrane
TCONS_00028655	integral membrane protein GPR137-like	3075	20	0	C:GO:0016021	C:integral component of membrane
TCONS_00028657	integral membrane protein GPR137-like	3226	20	0	C:GO:0016021	C:integral component of membrane
TCONS_00028757	HRAS-like suppressor 3	945	20	6.93803e-98	C:GO:0016021	C:integral component of membrane
TCONS_00028921	transmembrane protein 60-like	2735	20	1.82692e-64	C:GO:0016021	C:integral component of membrane
TCONS_00028957	armadillo repeat-containing protein 10	2992	20	0	C:GO:0016021	C:integral component of membrane
TCONS_00028978	anoctamin-10-like	10744	20	0	C:GO:0016021	C:integral component of membrane
TCONS_00028979	anoctamin-10-like	2411	20	0	C:GO:0016021	C:integral component of membrane
TCONS_00028999	transmembrane protein 263-B-like	3199	20	2.65591e-52	C:GO:0016021	C:integral component of membrane
TCONS_00029003	HRAS-like suppressor 3	1080	20	1.57239e-88	C:GO:0016021	C:integral component of membrane
TCONS_00029004	HRAS-like suppressor 3	904	20	1.83409e-22	C:GO:0016021	C:integral component of membrane
TCONS_00029007	HRAS-like suppressor 3	1644	20	1.0117e-92	C:GO:0016021	C:integral component of membrane
TCONS_00029125	pancreatic secretory granule membrane major glycoprotein GP2-like	1163	20	0	C:GO:0016021	C:integral component of membrane
TCONS_00029126	pancreatic secretory granule membrane major glycoprotein GP2-like	1596	20	0	C:GO:0016021	C:integral component of membrane
TCONS_00029167	LOW QUALITY PROTEIN: uncharacterized protein LOC113646060	376	20	1.47574e-72	C:GO:0016021	C:integral component of membrane
TCONS_00029168	LOW QUALITY PROTEIN: uncharacterized protein LOC113646060	321	20	2.79318e-54	C:GO:0016021	C:integral component of membrane
TCONS_00029699	reticulophagy regulator 2	2724	20	0	C:GO:0016021	C:integral component of membrane
TCONS_00029700	reticulophagy regulator 2	3121	20	0	C:GO:0016021	C:integral component of membrane
TCONS_00029780	SLIT and NTRK-like protein 5	3841	20	0	C:GO:0016021	C:integral component of membrane
TCONS_00029830	prostaglandin F2 receptor negative regulator-like	4439	20	0	C:GO:0016021	C:integral component of membrane
TCONS_00029913	cell surface A33 antigen-like	2611	20	0	C:GO:0016021	C:integral component of membrane
TCONS_00029914	immunoglobulin-like domain-containing receptor 2 isoform X2	3274	20	0	C:GO:0016021	C:integral component of membrane
TCONS_00029917	immunoglobulin-like domain-containing receptor 2 isoform X2	3649	20	0	C:GO:0016021	C:integral component of membrane
TCONS_00029918	immunoglobulin-like domain-containing receptor 1	3093	20	0	C:GO:0016021	C:integral component of membrane
TCONS_00029919	immunoglobulin-like domain-containing receptor 1	2629	20	0	C:GO:0016021	C:integral component of membrane
TCONS_00029921	transmembrane protein 39A	2619	20	0	C:GO:0016021	C:integral component of membrane
TCONS_00029922	transmembrane protein 39A	4918	20	0	C:GO:0016021	C:integral component of membrane
TCONS_00029946	leukocyte cell-derived chemotaxin 1	1383	20	3.04493e-170	C:GO:0016021	C:integral component of membrane
TCONS_00030002	neuronal membrane glycoprotein M6-b-like isoform X3	1972	20	6.89235e-173	C:GO:0016021	C:integral component of membrane
TCONS_00030004	neuronal membrane glycoprotein M6-b-like isoform X3	1834	20	0	C:GO:0016021	C:integral component of membrane
TCONS_00030041	VPS10 domain-containing receptor SorCS3-like	1014	20	1.78554e-24	C:GO:0016021	C:integral component of membrane
TCONS_00030153	transmembrane protein 41A	2218	20	8.70942e-169	C:GO:0016021	C:integral component of membrane
TCONS_00030248	OX-2 membrane glycoprotein-like	1944	20	0	C:GO:0016021	C:integral component of membrane
TCONS_00030379	protein crumbs homolog 3-like	884	20	1.45971e-08	C:GO:0016021	C:integral component of membrane
TCONS_00030382	protein crumbs homolog 3-like	796	20	9.47459e-09	C:GO:0016021	C:integral component of membrane
TCONS_00030403	B-cell receptor CD22-like isoform X2	3180	20	0	C:GO:0016021	C:integral component of membrane
TCONS_00030456	protein GPR108-like	5439	20	0	C:GO:0016021	C:integral component of membrane
TCONS_00030457	protein GPR108-like	3645	20	0	C:GO:0016021	C:integral component of membrane
TCONS_00030458	protein GPR108	3760	20	0	C:GO:0016021	C:integral component of membrane
TCONS_00030459	protein GPR108-like	3103	20	0	C:GO:0016021	C:integral component of membrane
TCONS_00030460	protein GPR108-like	3068	20	0	C:GO:0016021	C:integral component of membrane
TCONS_00030658	SLIT and NTRK-like protein 1	5046	20	0	C:GO:0016021	C:integral component of membrane
TCONS_00030659	SLIT and NTRK-like protein 1	5043	20	0	C:GO:0016021	C:integral component of membrane
TCONS_00030660	SLIT and NTRK-like protein 1	2070	20	0	C:GO:0016021	C:integral component of membrane
TCONS_00030683	small integral membrane protein 11A-like	658	20	6.56529e-22	C:GO:0016021	C:integral component of membrane
TCONS_00030701	small integral membrane protein 11A-like	1823	20	2.97376e-20	C:GO:0016021	C:integral component of membrane
TCONS_00030702	small integral membrane protein 11A-like	989	20	2.50362e-21	C:GO:0016021	C:integral component of membrane
TCONS_00030703	small integral membrane protein 11A-like	654	20	6.31074e-22	C:GO:0016021	C:integral component of membrane
TCONS_00030764	transmembrane protein 255B	4425	20	0	C:GO:0016021	C:integral component of membrane
TCONS_00030979	VPS10 domain-containing receptor SorCS3-like	3707	20	0	C:GO:0016021	C:integral component of membrane
TCONS_00031081	epithelial membrane protein 2-like	2660	20	2.33581e-104	C:GO:0016021	C:integral component of membrane
TCONS_00031082	epithelial membrane protein 2-like	3122	20	7.73139e-101	C:GO:0016021	C:integral component of membrane
TCONS_00031083	epithelial membrane protein 2-like	1371	20	3.62817e-109	C:GO:0016021	C:integral component of membrane
TCONS_00031103	tetraspanin-1-like	1504	20	3.15347e-157	C:GO:0016021	C:integral component of membrane
TCONS_00031104	tetraspanin-1-like	1504	20	3.15347e-157	C:GO:0016021	C:integral component of membrane
TCONS_00031105	tetraspanin-1-like	546	20	5.39678e-91	C:GO:0016021	C:integral component of membrane
TCONS_00031256	B- and T-lymphocyte attenuator-like	2409	20	0	C:GO:0016021	C:integral component of membrane
TCONS_00031356	lipopolysaccharide-induced tumor necrosis factor-alpha factor homolog	2196	20	5.80408e-72	C:GO:0016021	C:integral component of membrane
TCONS_00031358	lipopolysaccharide-induced tumor necrosis factor-alpha factor homolog	2847	20	2.84016e-16	C:GO:0016021	C:integral component of membrane
TCONS_00031360	lipopolysaccharide-induced tumor necrosis factor-alpha factor homolog	1003	20	1.13605e-50	C:GO:0016021	C:integral component of membrane
TCONS_00031361	lipopolysaccharide-induced tumor necrosis factor-alpha factor homolog	733	20	3.76703e-35	C:GO:0016021	C:integral component of membrane
TCONS_00031362	lipopolysaccharide-induced tumor necrosis factor-alpha factor homolog	801	20	2.34772e-47	C:GO:0016021	C:integral component of membrane
TCONS_00031363	lipopolysaccharide-induced tumor necrosis factor-alpha factor homolog	985	20	1.40936e-55	C:GO:0016021	C:integral component of membrane
TCONS_00032079	coiled-coil domain-containing protein 167	1696	20	5.5634e-49	C:GO:0016021	C:integral component of membrane
TCONS_00032081	MANSC domain-containing protein 1	3839	20	5.91069e-154	C:GO:0016021	C:integral component of membrane
TCONS_00032117	leucine-rich repeats and immunoglobulin-like domains protein 3	4249	20	0	C:GO:0016021	C:integral component of membrane
TCONS_00032123	leucine-rich repeats and immunoglobulin-like domains protein 3	2624	20	0	C:GO:0016021	C:integral component of membrane
TCONS_00032187	transmembrane and coiled-coil domain protein 3	3043	20	0	C:GO:0016021	C:integral component of membrane
TCONS_00032188	transmembrane and coiled-coil domain protein 3	3991	20	0	C:GO:0016021	C:integral component of membrane
TCONS_00032296	protein FAM19A5-like isoform X2	2825	20	2.32815e-75	C:GO:0016021	C:integral component of membrane
TCONS_00032458	protein lifeguard 4	1731	20	7.03912e-165	C:GO:0016021	C:integral component of membrane
TCONS_00032459	protein lifeguard 4	1782	20	1.24459e-164	C:GO:0016021	C:integral component of membrane
TCONS_00032460	protein lifeguard 4	2165	20	7.59338e-163	C:GO:0016021	C:integral component of membrane
TCONS_00032461	protein lifeguard 4	3419	20	5.61635e-158	C:GO:0016021	C:integral component of membrane
TCONS_00032596	UPF0606 protein KIAA1549-like isoform X2	5334	20	1.5779e-30	C:GO:0016021	C:integral component of membrane
TCONS_00032623	tetraspanin-9 isoform X1	3064	20	1.76427e-148	C:GO:0016021	C:integral component of membrane
TCONS_00032624	tetraspanin-9 isoform X1	2864	20	2.69522e-149	C:GO:0016021	C:integral component of membrane
TCONS_00033023	transmembrane protein 19	980	20	1.22436e-125	C:GO:0016021	C:integral component of membrane
TCONS_00033024	transmembrane protein 19	1302	20	0	C:GO:0016021	C:integral component of membrane
TCONS_00033039	transmembrane protein 214	3716	20	0	C:GO:0016021	C:integral component of membrane
TCONS_00033076	coiled-coil domain-containing protein 167	4323	20	9.4756e-12	C:GO:0016021	C:integral component of membrane
TCONS_00033132	protein shisa-like-1a isoform X1	2618	20	1.06687e-137	C:GO:0016021	C:integral component of membrane
TCONS_00033328	cytoskeleton-associated protein 4	2430	20	0	C:GO:0016021	C:integral component of membrane
TCONS_00033347	transmembrane protein 209	2982	20	0	C:GO:0016021	C:integral component of membrane
TCONS_00033380	transmembrane protein 168-A-like	3171	20	0	C:GO:0016021	C:integral component of membrane
TCONS_00033381	transmembrane protein 168-A-like	3113	20	0	C:GO:0016021	C:integral component of membrane
TCONS_00033388	transmembrane protein 209	2978	20	0	C:GO:0016021	C:integral component of membrane
TCONS_00033460	transmembrane protein 178B	4654	20	0	C:GO:0016021	C:integral component of membrane
TCONS_00033482	transmembrane and TPR repeat-containing protein 2-like	2333	20	0	C:GO:0016021	C:integral component of membrane
TCONS_00033483	transmembrane and TPR repeat-containing protein 2-like	3807	20	0	C:GO:0016021	C:integral component of membrane
TCONS_00033484	transmembrane and TPR repeat-containing protein 2-like	1949	20	0	C:GO:0016021	C:integral component of membrane
TCONS_00033525	cadherin-like and PC-esterase domain-containing protein 1	4811	20	0	C:GO:0016021	C:integral component of membrane
TCONS_00033569	UPF0577 protein KIAA1324-like	4290	20	0	C:GO:0016021	C:integral component of membrane
TCONS_00033571	UPF0577 protein KIAA1324-like	4074	20	0	C:GO:0016021	C:integral component of membrane
TCONS_00033573	transmembrane protein 243-like	1496	20	8.97481e-81	C:GO:0016021	C:integral component of membrane
TCONS_00033574	transmembrane protein 243-like	1256	20	3.61671e-61	C:GO:0016021	C:integral component of membrane
TCONS_00033575	transmembrane protein 243-like	1456	20	6.32927e-81	C:GO:0016021	C:integral component of membrane
TCONS_00033798	solute carrier family 35 member E3	1747	20	0	C:GO:0016021	C:integral component of membrane
TCONS_00034191	transmembrane protein 9B-like	1537	20	1.48815e-89	C:GO:0016021	C:integral component of membrane
TCONS_00034206	MARVEL domain-containing protein 3	1235	20	1.39135e-149	C:GO:0016021	C:integral component of membrane
TCONS_00034207	MARVEL domain-containing protein 3	1477	20	2.41426e-148	C:GO:0016021	C:integral component of membrane
TCONS_00034218	tumor protein p53-inducible protein 11	4552	20	1.56824e-97	C:GO:0016021	C:integral component of membrane
TCONS_00034219	tumor protein p53-inducible protein 11	4446	20	1.24434e-97	C:GO:0016021	C:integral component of membrane
TCONS_00034220	tumor protein p53-inducible protein 11	4273	20	2.46271e-98	C:GO:0016021	C:integral component of membrane
TCONS_00034221	tumor protein p53-inducible protein 11	3055	20	9.04824e-100	C:GO:0016021	C:integral component of membrane
TCONS_00034222	tumor protein p53-inducible protein 11	4197	20	5.73226e-39	C:GO:0016021	C:integral component of membrane
TCONS_00034226	tetraspanin-18-like isoform X1	1577	20	2.61805e-128	C:GO:0016021	C:integral component of membrane
TCONS_00034227	tetraspanin-18-like isoform X1	1692	20	6.05158e-127	C:GO:0016021	C:integral component of membrane
TCONS_00034228	tetraspanin-18-like isoform X1	1363	20	1.69595e-128	C:GO:0016021	C:integral component of membrane
TCONS_00034229	tetraspanin-18-like isoform X1	1478	20	6.23088e-128	C:GO:0016021	C:integral component of membrane
TCONS_00034231	tetraspanin-18 isoform X1	1295	20	2.81832e-122	C:GO:0016021	C:integral component of membrane
TCONS_00034298	phospholipid-metabolizing enzyme A-C1-like	1066	20	1.33848e-125	C:GO:0016021	C:integral component of membrane
TCONS_00034301	phospholipid-metabolizing enzyme A-C1-like	861	20	5.333e-117	C:GO:0016021	C:integral component of membrane
TCONS_00034369	GRAM domain-containing protein 2-like	1617	20	5.60714e-30	C:GO:0016021	C:integral component of membrane
TCONS_00034552	integral membrane protein GPR137B-like	3847	20	0	C:GO:0016021	C:integral component of membrane
TCONS_00034727	vesicle transport protein USE1	3375	20	1.19053e-166	C:GO:0016021	C:integral component of membrane
TCONS_00034728	vesicle transport protein USE1	902	20	1.23476e-177	C:GO:0016021	C:integral component of membrane
TCONS_00034729	vesicle transport protein USE1	3142	20	1.24116e-142	C:GO:0016021	C:integral component of membrane
TCONS_00035001	transmembrane protein 161A	2254	20	0	C:GO:0016021	C:integral component of membrane
TCONS_00035002	transmembrane protein 161A	2373	20	0	C:GO:0016021	C:integral component of membrane
TCONS_00035006	transmembrane protein 221	1903	20	1.83116e-130	C:GO:0016021	C:integral component of membrane
TCONS_00035124	anoctamin-8 isoform X1	7248	20	0	C:GO:0016021	C:integral component of membrane
TCONS_00035125	anoctamin-8 isoform X1	7047	20	0	C:GO:0016021	C:integral component of membrane
TCONS_00035138	tetraspanin-33-like	1662	20	3.92162e-176	C:GO:0016021	C:integral component of membrane
TCONS_00035139	tetraspanin-33-like	1270	20	3.53657e-178	C:GO:0016021	C:integral component of membrane
TCONS_00035141	tetraspanin-33-like	795	20	0	C:GO:0016021	C:integral component of membrane
TCONS_00035148	membralin isoform X1	5699	20	0	C:GO:0016021	C:integral component of membrane
TCONS_00035307	oxidoreductase HTATIP2 isoform X1	1492	20	1.57519e-144	C:GO:0016021	C:integral component of membrane
TCONS_00035443	bombesin receptor-activated protein C6orf89 homolog	2285	20	3.2273e-71	C:GO:0016021	C:integral component of membrane
TCONS_00035489	transmembrane protein 88B	1840	20	2.05183e-58	C:GO:0016021	C:integral component of membrane
TCONS_00035495	fibronectin type-III domain-containing transmembrane protein C1orf233 homolog	2694	20	0	C:GO:0016021	C:integral component of membrane
TCONS_00035499	transmembrane protein 240 isoform X1	1760	20	1.53085e-114	C:GO:0016021	C:integral component of membrane
TCONS_00035500	transmembrane protein 240 isoform X1	1533	20	1.01067e-117	C:GO:0016021	C:integral component of membrane
TCONS_00035507	transmembrane protein 43	6105	20	0	C:GO:0016021	C:integral component of membrane
TCONS_00035508	transmembrane protein 43	2232	20	0	C:GO:0016021	C:integral component of membrane
TCONS_00035509	transmembrane protein 43	6256	20	0	C:GO:0016021	C:integral component of membrane
TCONS_00035563	sodium-coupled neutral amino acid transporter 3-like isoform X2	2710	20	0	C:GO:0016021	C:integral component of membrane
TCONS_00035583	testis-expressed sequence 264 protein-like	309	20	7.36255e-43	C:GO:0016021	C:integral component of membrane
TCONS_00035600	low-density lipoprotein receptor class A domain-containing protein 2-like	3113	20	0	C:GO:0016021	C:integral component of membrane
TCONS_00035641	leucine-rich repeats and immunoglobulin-like domains protein 1	5921	20	0	C:GO:0016021	C:integral component of membrane
TCONS_00035642	leucine-rich repeats and immunoglobulin-like domains protein 1	6037	20	0	C:GO:0016021	C:integral component of membrane
TCONS_00035643	leucine-rich repeats and immunoglobulin-like domains protein 1	5892	20	0	C:GO:0016021	C:integral component of membrane
TCONS_00035648	leucine-rich repeats and immunoglobulin-like domains protein 1	4630	20	0	C:GO:0016021	C:integral component of membrane
TCONS_00035763	transmembrane and coiled-coil domains protein 1-like isoform X1	3387	20	0	C:GO:0016021	C:integral component of membrane
TCONS_00035764	transmembrane and coiled-coil domains protein 1-like isoform X1	3935	20	0	C:GO:0016021	C:integral component of membrane
TCONS_00035765	transmembrane and coiled-coil domains protein 1-like isoform X1	6102	20	0	C:GO:0016021	C:integral component of membrane
TCONS_00035766	transmembrane and coiled-coil domains protein 1-like isoform X1	3887	20	0	C:GO:0016021	C:integral component of membrane
TCONS_00035768	transmembrane and coiled-coil domains protein 1-like isoform X1	4793	20	0	C:GO:0016021	C:integral component of membrane
TCONS_00035877	leucine-rich repeat neuronal protein 2-like	4353	20	0	C:GO:0016021	C:integral component of membrane
TCONS_00036000	transmembrane protein 51-like	2661	20	1.08112e-142	C:GO:0016021	C:integral component of membrane
TCONS_00036001	transmembrane protein 51-like	1541	20	1.53026e-147	C:GO:0016021	C:integral component of membrane
TCONS_00036145	mimecan	3638	20	2.01144e-156	C:GO:0016021	C:integral component of membrane
TCONS_00036146	mimecan	639	20	7.26657e-139	C:GO:0016021	C:integral component of membrane
TCONS_00036147	mimecan	2805	20	5.50436e-129	C:GO:0016021	C:integral component of membrane
TCONS_00036212	podocalyxin-like protein 2	4437	20	3.32497e-150	C:GO:0016021	C:integral component of membrane
TCONS_00036213	podocalyxin-like protein 2	4560	20	0	C:GO:0016021	C:integral component of membrane
TCONS_00036214	podocalyxin-like protein 2	4389	20	0	C:GO:0016021	C:integral component of membrane
TCONS_00036277	monoacylglycerol lipase ABHD6	1957	20	0	C:GO:0016021	C:integral component of membrane
TCONS_00036423	uncharacterized protein LOC113537855	1188	20	0	C:GO:0016021	C:integral component of membrane
TCONS_00036510	transmembrane 4 L6 family member 1-like	1126	20	8.86394e-107	C:GO:0016021	C:integral component of membrane
TCONS_00036635	protein MRVI1-like	4495	20	0	C:GO:0016021	C:integral component of membrane
TCONS_00036642	protein MRVI1 isoform X1	6786	20	0	C:GO:0016021	C:integral component of membrane
TCONS_00036643	protein MRVI1 isoform X1	6893	20	0	C:GO:0016021	C:integral component of membrane
TCONS_00036644	protein MRVI1 isoform X1	6860	20	0	C:GO:0016021	C:integral component of membrane
TCONS_00036876	multiple C2 and transmembrane domain-containing protein 2-like isoform X1	1746	20	2.80532e-92	C:GO:0016021	C:integral component of membrane
TCONS_00036878	multiple C2 and transmembrane domain-containing protein 2-like isoform X1	3921	20	0	C:GO:0016021	C:integral component of membrane
TCONS_00037130	GRAM domain-containing protein 2B-like isoform X3	3949	20	1.09915e-149	C:GO:0016021	C:integral component of membrane
TCONS_00037131	GRAM domain-containing protein 2B-like isoform X3	3872	20	0	C:GO:0016021	C:integral component of membrane
TCONS_00037133	GRAM domain-containing protein 2B-like isoform X1	3845	20	0	C:GO:0016021	C:integral component of membrane
TCONS_00037134	GRAM domain-containing protein 2B-like isoform X1	4047	20	1.29724e-169	C:GO:0016021	C:integral component of membrane
TCONS_00037135	GRAM domain-containing protein 2B-like isoform X2	3721	20	0	C:GO:0016021	C:integral component of membrane
TCONS_00037241	inactive N-acetylated-alpha-linked acidic dipeptidase-like protein 2 isoform X1	6916	20	0	C:GO:0016021	C:integral component of membrane
TCONS_00037295	transmembrane 4 L6 family member 1-like	1126	20	3.55995e-107	C:GO:0016021	C:integral component of membrane
TCONS_00037381	basigin isoform X1	2169	20	4.68597e-178	C:GO:0016021	C:integral component of membrane
TCONS_00037456	TM2 domain-containing protein 1	2028	20	1.31778e-134	C:GO:0016021	C:integral component of membrane
TCONS_00037457	TM2 domain-containing protein 1	594	20	8.10328e-142	C:GO:0016021	C:integral component of membrane
TCONS_00037541	secretory phospholipase A2 receptor-like	6335	20	0	C:GO:0016021	C:integral component of membrane
TCONS_00037576	uncharacterized membrane protein C19orf24 homolog isoform X2	2633	20	3.29019e-87	C:GO:0016021	C:integral component of membrane
TCONS_00037607	uncharacterized protein LOC113534885	2883	20	1.35323e-60	C:GO:0016021	C:integral component of membrane
TCONS_00037608	uncharacterized protein LOC113534885	1585	20	6.55218e-61	C:GO:0016021	C:integral component of membrane
TCONS_00037693	small integral membrane protein 7	1447	20	1.54741e-43	C:GO:0016021	C:integral component of membrane
TCONS_00037816	chloride channel CLIC-like protein 1	2181	20	0	C:GO:0016021	C:integral component of membrane
TCONS_00037858	contactin-associated protein-like 5	782	20	2.59901e-69	C:GO:0016021	C:integral component of membrane
TCONS_00037860	NTPase KAP family P-loop domain-containing protein 1	2562	20	0	C:GO:0016021	C:integral component of membrane
TCONS_00037861	NTPase KAP family P-loop domain-containing protein 1	6740	20	0	C:GO:0016021	C:integral component of membrane
TCONS_00037906	transmembrane protein 44 isoform X1	2560	20	0	C:GO:0016021	C:integral component of membrane
TCONS_00037907	transmembrane protein 44 isoform X1	2224	20	0	C:GO:0016021	C:integral component of membrane
TCONS_00037908	transmembrane protein 44 isoform X1	1393	20	0	C:GO:0016021	C:integral component of membrane
TCONS_00037951	bombesin receptor-activated protein C6orf89 homolog	4401	20	4.10058e-83	C:GO:0016021	C:integral component of membrane
TCONS_00037953	bombesin receptor-activated protein C6orf89 homolog	3751	20	2.3124e-101	C:GO:0016021	C:integral component of membrane
TCONS_00037955	bombesin receptor-activated protein C6orf89 homolog	3244	20	1.71761e-176	C:GO:0016021	C:integral component of membrane
TCONS_00037995	solute carrier family 25 member 34	3902	20	5.77607e-113	C:GO:0016021	C:integral component of membrane
TCONS_00038001	solute carrier family 25 member 34	3116	20	0	C:GO:0016021	C:integral component of membrane
TCONS_00038002	solute carrier family 25 member 34	4569	20	3.16398e-112	C:GO:0016021	C:integral component of membrane
TCONS_00038005	mitochondrial carnitine/acylcarnitine carrier protein	1638	20	0	C:GO:0016021	C:integral component of membrane
TCONS_00038006	NCK-interacting protein with SH3 domain isoform X1	3647	20	0	C:GO:0016021	C:integral component of membrane
TCONS_00038007	NCK-interacting protein with SH3 domain isoform X1	3978	20	0	C:GO:0016021	C:integral component of membrane
TCONS_00038342	transmembrane protein 183A	2371	20	0	C:GO:0016021	C:integral component of membrane
TCONS_00038366	uncharacterized G-patch domain protein DDB_G0278987-like	303	7	3.86315e-47	C:GO:0016021	C:integral component of membrane
TCONS_00038433	fer-1-like protein 4	4127	20	0	C:GO:0016021	C:integral component of membrane
TCONS_00038434	fer-1-like protein 4	4664	20	0	C:GO:0016021	C:integral component of membrane
TCONS_00038437	fer-1-like protein 4	5705	20	0	C:GO:0016021	C:integral component of membrane
TCONS_00038670	kelch domain-containing protein 7A-like	3893	20	0	C:GO:0016021	C:integral component of membrane
TCONS_00038764	forkhead box protein P4 isoform X1	11433	18	3.42175e-13	C:GO:0016021	C:integral component of membrane
TCONS_00038803	dnaJ homolog subfamily C member 11	1556	20	1.76958e-59	C:GO:0016021	C:integral component of membrane
TCONS_00038810	tumor necrosis factor receptor superfamily member 9-like	2692	20	2.20157e-101	C:GO:0016021	C:integral component of membrane
TCONS_00038817	epithelial membrane protein 3-like	2440	20	2.44981e-88	C:GO:0016021	C:integral component of membrane
TCONS_00038818	epithelial membrane protein 3-like	1531	20	6.59323e-91	C:GO:0016021	C:integral component of membrane
TCONS_00038831	mucin-3A-like isoform X1	8449	20	0	C:GO:0016021	C:integral component of membrane
TCONS_00038910	uncharacterized protein LOC113537855	1494	20	0	C:GO:0016021	C:integral component of membrane
TCONS_00039608	cornifelin homolog B-like	1147	20	1.29144e-54	C:GO:0016021	C:integral component of membrane
TCONS_00039704	seizure protein 6 homolog isoform X1	3767	20	0	C:GO:0016021	C:integral component of membrane
TCONS_00039845	RING finger protein 122-like	1239	20	1.83001e-104	C:GO:0016021	C:integral component of membrane
TCONS_00039977	CD276 antigen homolog isoform X1	952	20	1.42226e-100	C:GO:0016021	C:integral component of membrane
TCONS_00040026	serine-rich and transmembrane domain-containing protein 1	519	16	1.96635e-13	C:GO:0016021	C:integral component of membrane
TCONS_00040118	transmembrane protein 135	3231	20	3.55227e-162	C:GO:0016021	C:integral component of membrane
TCONS_00040128	T-cell surface protein tactile-like	2270	20	2.26168e-163	C:GO:0016021	C:integral component of membrane
TCONS_00040131	broad-complex core protein-like	570	20	1.14646e-90	C:GO:0016021	C:integral component of membrane
TCONS_00040132	broad-complex core protein-like	1516	20	5.82487e-122	C:GO:0016021	C:integral component of membrane
TCONS_00040140	NHL repeat-containing protein 3	2227	20	0	C:GO:0016021	C:integral component of membrane
TCONS_00040209	roundabout homolog 3 isoform X2	4940	20	0	C:GO:0016021	C:integral component of membrane
TCONS_00040290	thrombospondin type-1 domain-containing protein 1 isoform X1	5246	20	0	C:GO:0016021	C:integral component of membrane
TCONS_00040291	thrombospondin type-1 domain-containing protein 1 isoform X1	3905	20	0	C:GO:0016021	C:integral component of membrane
TCONS_00040401	receptor expression-enhancing protein 5-like	1543	20	4.95962e-105	C:GO:0016021	C:integral component of membrane
TCONS_00040459	transmembrane protein C5orf28 homolog	2792	20	4.46179e-154	C:GO:0016021	C:integral component of membrane
TCONS_00040460	transmembrane protein C5orf28 homolog	3776	20	5.71403e-68	C:GO:0016021	C:integral component of membrane
TCONS_00040462	transmembrane protein C5orf28 homolog	3560	20	1.88323e-151	C:GO:0016021	C:integral component of membrane
TCONS_00040464	transmembrane protein C5orf28 homolog	696	20	3.85254e-164	C:GO:0016021	C:integral component of membrane
TCONS_00040481	meprin A subunit alpha-like	1659	20	2.45301e-39	C:GO:0016021	C:integral component of membrane
TCONS_00040482	meprin A subunit alpha-like	2579	20	2.42739e-38	C:GO:0016021	C:integral component of membrane
TCONS_00040510	integral membrane protein DGCR2/IDD isoform X1	4442	20	0	C:GO:0016021	C:integral component of membrane
TCONS_00040511	integral membrane protein DGCR2/IDD isoform X1	4321	20	0	C:GO:0016021	C:integral component of membrane
TCONS_00040512	integral membrane protein DGCR2/IDD isoform X1	4315	20	0	C:GO:0016021	C:integral component of membrane
TCONS_00040515	transmembrane protein 120B	1671	20	4.5238e-139	C:GO:0016021	C:integral component of membrane
TCONS_00040734	coxsackievirus and adenovirus receptor homolog	1726	20	0	C:GO:0016021	C:integral component of membrane
TCONS_00040816	ephrin-B3-like	1681	20	1.26549e-23	C:GO:0016021	C:integral component of membrane
TCONS_00040875	GRAM domain-containing protein 1B-like isoform X1	5521	20	0	C:GO:0016021	C:integral component of membrane
TCONS_00040879	GRAM domain-containing protein 1B-like isoform X1	5193	20	0	C:GO:0016021	C:integral component of membrane
TCONS_00040914	etoposide-induced protein 2.4 homolog	1778	20	9.55216e-167	C:GO:0016021	C:integral component of membrane
TCONS_00040915	etoposide-induced protein 2.4 homolog	1963	20	0	C:GO:0016021	C:integral component of membrane
TCONS_00040916	etoposide-induced protein 2.4 homolog	2258	20	0	C:GO:0016021	C:integral component of membrane
TCONS_00041009	seizure protein 6 homolog	977	20	6.70341e-29	C:GO:0016021	C:integral component of membrane
TCONS_00041010	seizure protein 6 homolog	2049	20	1.09479e-28	C:GO:0016021	C:integral component of membrane
TCONS_00041216	metal transporter CNNM3 isoform X2	8298	20	0	C:GO:0016021	C:integral component of membrane
TCONS_00041217	metal transporter CNNM3 isoform X2	4404	20	0	C:GO:0016021	C:integral component of membrane
TCONS_00041218	metal transporter CNNM4-like isoform X2	6773	20	2.05451e-106	C:GO:0016021	C:integral component of membrane
TCONS_00041219	metal transporter CNNM4-like isoform X2	4136	20	0	C:GO:0016021	C:integral component of membrane
TCONS_00041233	scavenger receptor class B member 1 isoform X2	5866	20	0	C:GO:0016021	C:integral component of membrane
TCONS_00041236	scavenger receptor class B member 1 isoform X2	2869	20	0	C:GO:0016021	C:integral component of membrane
TCONS_00041242	seizure 6-like protein isoform X1	6761	20	0	C:GO:0016021	C:integral component of membrane
TCONS_00041485	CD166 antigen isoform X1	2619	20	2.86501e-162	C:GO:0016021	C:integral component of membrane
TCONS_00041486	CD166 antigen isoform X1	3602	20	0	C:GO:0016021	C:integral component of membrane
TCONS_00041487	CD166 antigen isoform X1	3581	20	0	C:GO:0016021	C:integral component of membrane
TCONS_00041488	zona pellucida-like domain-containing protein 1	1772	20	0	C:GO:0016021	C:integral component of membrane
TCONS_00041515	jhy protein homolog	2750	20	0	C:GO:0016021	C:integral component of membrane
TCONS_00041516	jhy protein homolog	1612	20	0	C:GO:0016021	C:integral component of membrane
TCONS_00041576	cell adhesion molecule 2-like isoform X3	7163	20	0	C:GO:0016021	C:integral component of membrane
TCONS_00041628	cortexin-3 isoform X1	2038	20	6.41288e-69	C:GO:0016021	C:integral component of membrane
TCONS_00041630	cortexin-3 isoform X1	2240	20	3.35792e-77	C:GO:0016021	C:integral component of membrane
TCONS_00041634	multiple epidermal growth factor-like domains protein 10	6232	20	0	C:GO:0016021	C:integral component of membrane
TCONS_00041651	GRAM domain-containing protein 2B	1728	20	0	C:GO:0016021	C:integral component of membrane
TCONS_00041652	GRAM domain-containing protein 2B	1781	20	0	C:GO:0016021	C:integral component of membrane
TCONS_00041657	roundabout homolog 2-like isoform X3	5883	20	0	C:GO:0016021	C:integral component of membrane
TCONS_00041661	roundabout homolog 2-like isoform X1	6468	20	0	C:GO:0016021	C:integral component of membrane
TCONS_00041753	thymic stromal cotransporter homolog	5364	20	1.08895e-39	C:GO:0016021	C:integral component of membrane
TCONS_00041754	thymic stromal cotransporter homolog	7296	20	0	C:GO:0016021	C:integral component of membrane
TCONS_00041755	thymic stromal cotransporter homolog	2049	20	0	C:GO:0016021	C:integral component of membrane
TCONS_00041786	ciliary neurotrophic factor receptor subunit alpha-like isoform X1	6483	20	0	C:GO:0016021	C:integral component of membrane
TCONS_00041792	immediate early response 3-interacting protein 1	354	20	1.74273e-51	C:GO:0016021	C:integral component of membrane
TCONS_00041929	solute carrier family 35 member E4 isoform X2	3146	20	0	C:GO:0016021	C:integral component of membrane
TCONS_00042458	transmembrane protein 185-like	2716	20	0	C:GO:0016021	C:integral component of membrane
TCONS_00042547	mitochondrial fission factor homolog B-like isoform X1	6931	20	0	C:GO:0016021	C:integral component of membrane
TCONS_00042548	mitochondrial fission factor homolog B-like isoform X1	8666	20	1.09292e-166	C:GO:0016021	C:integral component of membrane
TCONS_00042574	metalloendopeptidase OMA1, mitochondrial	6079	16	4.30162e-10	C:GO:0016021	C:integral component of membrane
TCONS_00042576	tumor suppressor candidate 5 homolog	1660	20	2.60316e-75	C:GO:0016021	C:integral component of membrane
TCONS_00042635	organic solute transporter subunit alpha-like	2427	20	0	C:GO:0016021	C:integral component of membrane
TCONS_00042705	plasmalemma vesicle-associated protein-like	2754	20	0	C:GO:0016021	C:integral component of membrane
TCONS_00042799	T-cell immunoglobulin and mucin domain-containing protein 4-like	1881	20	8.27821e-158	C:GO:0016021	C:integral component of membrane
TCONS_00042841	calfacilitin	2530	20	1.38517e-174	C:GO:0016021	C:integral component of membrane
TCONS_00042891	protein turtle homolog B-like isoform X1	13138	20	0	C:GO:0016021	C:integral component of membrane
TCONS_00042937	coiled-coil domain-containing protein 90B, mitochondrial isoform X2	767	20	1.17388e-71	C:GO:0016021	C:integral component of membrane
TCONS_00042939	coiled-coil domain-containing protein 90B, mitochondrial isoform X2	1616	20	1.64786e-120	C:GO:0016021	C:integral component of membrane
TCONS_00042940	coiled-coil domain-containing protein 90B, mitochondrial isoform X2	1574	20	2.29462e-120	C:GO:0016021	C:integral component of membrane
TCONS_00042942	coiled-coil domain-containing protein 90B, mitochondrial isoform X2	1517	20	1.32303e-143	C:GO:0016021	C:integral component of membrane
TCONS_00043105	probetacellulin-like isoform X2	3337	20	1.41638e-89	C:GO:0016021	C:integral component of membrane
TCONS_00043106	probetacellulin-like isoform X1	3340	20	2.2757e-86	C:GO:0016021	C:integral component of membrane
TCONS_00043107	probetacellulin-like isoform X2	531	20	2.28378e-99	C:GO:0016021	C:integral component of membrane
TCONS_00043151	growth hormone receptor-like	8709	20	1.62812e-172	C:GO:0016021	C:integral component of membrane
TCONS_00043181	succinate dehydrogenase assembly factor 1, mitochondrial	1292	20	1.97976e-68	C:GO:0016021	C:integral component of membrane
TCONS_00043182	succinate dehydrogenase assembly factor 1, mitochondrial	1395	20	4.88864e-68	C:GO:0016021	C:integral component of membrane
TCONS_00043183	succinate dehydrogenase assembly factor 1, mitochondrial	1192	20	8.04134e-69	C:GO:0016021	C:integral component of membrane
TCONS_00043184	succinate dehydrogenase assembly factor 1, mitochondrial	1077	20	2.68773e-69	C:GO:0016021	C:integral component of membrane
TCONS_00043631	programmed cell death 1 ligand 1-like isoform X1	3034	20	0	C:GO:0016021	C:integral component of membrane
TCONS_00043632	programmed cell death 1 ligand 1-like	2904	20	0	C:GO:0016021	C:integral component of membrane
TCONS_00043702	ankyrin repeat domain-containing protein 46-like	3005	20	1.04185e-145	C:GO:0016021	C:integral component of membrane
TCONS_00043703	ankyrin repeat domain-containing protein 46-like	684	20	8.19802e-154	C:GO:0016021	C:integral component of membrane
TCONS_00043725	protein YIPF5	2236	20	7.67561e-137	C:GO:0016021	C:integral component of membrane
TCONS_00043726	protein YIPF5	2144	20	6.23183e-180	C:GO:0016021	C:integral component of membrane
TCONS_00043727	protein YIPF5	1473	20	0	C:GO:0016021	C:integral component of membrane
[truncated: 27,303 more rows]

## Sheet: KEGG annotation
KEGG_A_class	KEGG_B_class	Pathway	Pathway ID	Transcript_id	K_IDs
Metabolism	Carbohydrate metabolism	Glycolysis / Gluconeogenesis	ko00010	TCONS_00067194;TCONS_00067193;TCONS_00067192;TCONS_00067196;TCONS_00067195;TCONS_00006972;TCONS_00008256;TCONS_00008255;TCONS_00006971;TCONS_00033700;TCONS_00027967;TCONS_00063620;TCONS_00063621;TCONS_00009844;TCONS_00009851;TCONS_00009849;TCONS_00042581;TCONS_00009846;TCONS_00083986;TCONS_00009847;TCONS_00042580;TCONS_00083987;TCONS_00081718;TCONS_00009845;TCONS_00081720;TCONS_00081722;TCONS_000…	K00002+K00002+K00002+K00002+K00002+K00016+K00016+K00016+K00016+K00016+K00121+K00121+K00121+K00128+K00128+K00128+K00128+K00128+K00128+K00128+K00128+K00128+K00128+K00128+K00128+K00128+K00129+K00129+K00134+K00134+K00134+K00134+K00149+K00149+K00149+K00149+K00149+K00382+K00382+K00627+K00627+K00844+K00844+K00844+K00844+K00844+K00850+K00850+K00850+K00850+K00850+K00850+K00850+K00850+K00850+K00850+K00850+…
Metabolism	Carbohydrate metabolism	Citrate cycle (TCA cycle)	ko00020	TCONS_00030293;TCONS_00030278;TCONS_00044585;TCONS_00045909;TCONS_00045593;TCONS_00045592;TCONS_00008150;TCONS_00045912;TCONS_00045911;TCONS_00044586;TCONS_00008151;TCONS_00044584;TCONS_00070363;TCONS_00017044;TCONS_00019654;TCONS_00019658;TCONS_00019656;TCONS_00019657;TCONS_00019655;TCONS_00019652;TCONS_00041111;TCONS_00063913;TCONS_00073287;TCONS_00073286;TCONS_00035501;TCONS_00035503;TCONS_000…	K00025+K00025+K00030+K00030+K00030+K00030+K00030+K00030+K00030+K00030+K00030+K00030+K00031+K00031+K00164+K00164+K00164+K00164+K00164+K00164+K00164+K00164+K00234+K00234+K00235+K00235+K00235+K00236+K00236+K00236+K00236+K00236+K00237+K00237+K00237+K00382+K00382+K00627+K00627+K00658+K01596+K01596+K01647+K01647+K01647+K01647+K01648+K01648+K01648+K01648+K01679+K01681+K01681+K01681+K01899+K01899+K01900+…
Metabolism	Carbohydrate metabolism	Pentose phosphate pathway	ko00030	TCONS_00046218;TCONS_00046222;TCONS_00046221;TCONS_00047559;TCONS_00047560;TCONS_00047561;TCONS_00047333;TCONS_00047334;TCONS_00019206;TCONS_00019207;TCONS_00016611;TCONS_00057386;TCONS_00070974;TCONS_00034536;TCONS_00057392;TCONS_00047586;TCONS_00057389;TCONS_00057390;TCONS_00034538;TCONS_00034537;TCONS_00057388;TCONS_00070976;TCONS_00057385;TCONS_00013471;TCONS_00013473;TCONS_00013472;TCONS_000…	K00033+K00033+K00033+K00036+K00036+K00036+K00615+K00615+K00615+K00615+K00616+K00850+K00850+K00850+K00850+K00850+K00850+K00850+K00850+K00850+K00850+K00850+K00850+K00852+K00852+K00852+K00948+K00948+K00948+K01053+K01619+K01619+K01623+K01623+K01623+K01623+K01807+K01807+K01807+K01810+K01810+K01835+K01835+K01835+K01835+K01835+K03841+K03841+K03841+K11529+K11529+K11529+K11529+K11529+K13937+K15779+K15779
Metabolism	Carbohydrate metabolism	Pentose and glucuronate interconversions	ko00040	TCONS_00067194;TCONS_00067193;TCONS_00067192;TCONS_00067196;TCONS_00067195;TCONS_00003119;TCONS_00003122;TCONS_00003123;TCONS_00003121;TCONS_00032737;TCONS_00016299;TCONS_00016300;TCONS_00032736;TCONS_00075155;TCONS_00075154;TCONS_00016687;TCONS_00006330;TCONS_00056981;TCONS_00003453;TCONS_00055266;TCONS_00070714;TCONS_00055265;TCONS_00070713;TCONS_00006332;TCONS_00055263;TCONS_00070711;TCONS_000…	K00002+K00002+K00002+K00002+K00002+K00008+K00008+K00008+K00008+K00011+K00011+K00011+K00011+K00012+K00012+K00078+K00699+K00699+K00699+K00699+K00699+K00699+K00699+K00699+K00699+K00699+K00699+K00699+K00699+K00699+K00699+K00699+K00699+K00699+K00699+K00699+K00699+K00699+K00699+K00699+K00854+K00854+K00963+K00963+K00963+K00963+K01195+K01195+K01195+K01805+K01805+K01805+K03331+K03331+K03331+K13247+K13247+…
Metabolism	Carbohydrate metabolism	Fructose and mannose metabolism	ko00051	TCONS_00003119;TCONS_00003122;TCONS_00003123;TCONS_00003121;TCONS_00032737;TCONS_00016299;TCONS_00016300;TCONS_00032736;TCONS_00064244;TCONS_00061086;TCONS_00064248;TCONS_00064245;TCONS_00064243;TCONS_00083310;TCONS_00083308;TCONS_00083313;TCONS_00083312;TCONS_00083314;TCONS_00057386;TCONS_00070974;TCONS_00034536;TCONS_00057392;TCONS_00047586;TCONS_00057389;TCONS_00057390;TCONS_00034538;TCONS_000…	K00008+K00008+K00008+K00008+K00011+K00011+K00011+K00011+K00844+K00844+K00844+K00844+K00844+K00846+K00846+K00846+K00846+K00846+K00850+K00850+K00850+K00850+K00850+K00850+K00850+K00850+K00850+K00850+K00850+K00850+K00863+K00863+K00863+K00863+K00863+K00966+K00966+K00966+K00966+K00966+K00966+K00976+K00976+K00976+K00976+K01103+K01623+K01623+K01623+K01623+K01711+K01711+K01711+K01803+K01805+K01805+K01805+…
Metabolism	Carbohydrate metabolism	Galactose metabolism	ko00052	TCONS_00032737;TCONS_00016299;TCONS_00016300;TCONS_00032736;TCONS_00064244;TCONS_00061086;TCONS_00064248;TCONS_00064245;TCONS_00064243;TCONS_00078619;TCONS_00077160;TCONS_00057386;TCONS_00070974;TCONS_00034536;TCONS_00057392;TCONS_00047586;TCONS_00057389;TCONS_00057390;TCONS_00034538;TCONS_00034537;TCONS_00057388;TCONS_00070976;TCONS_00057385;TCONS_00030279;TCONS_00013611;TCONS_00030294;TCONS_000…	K00011+K00011+K00011+K00011+K00844+K00844+K00844+K00844+K00844+K00849+K00849+K00850+K00850+K00850+K00850+K00850+K00850+K00850+K00850+K00850+K00850+K00850+K00850+K00963+K00963+K00963+K00963+K00965+K00965+K01084+K01084+K01084+K01084+K01084+K01084+K01084+K01229+K01229+K01785+K01785+K01785+K01785+K01835+K01835+K01835+K01835+K01835+K07966+K07967+K07967+K12047+K12047+K12047+K12047+K12309+K12309+K12309+…
Metabolism	Carbohydrate metabolism	Ascorbate and aldarate metabolism	ko00053	TCONS_00075155;TCONS_00075154;TCONS_00009844;TCONS_00009851;TCONS_00009849;TCONS_00042581;TCONS_00009846;TCONS_00083986;TCONS_00009847;TCONS_00042580;TCONS_00083987;TCONS_00081718;TCONS_00009845;TCONS_00081720;TCONS_00081722;TCONS_00020255;TCONS_00000918;TCONS_00020256;TCONS_00000919;TCONS_00000920;TCONS_00006330;TCONS_00056981;TCONS_00003453;TCONS_00055266;TCONS_00070714;TCONS_00055265;TCONS_000…	K00012+K00012+K00128+K00128+K00128+K00128+K00128+K00128+K00128+K00128+K00128+K00128+K00128+K00128+K00128+K00149+K00149+K00149+K00149+K00149+K00699+K00699+K00699+K00699+K00699+K00699+K00699+K00699+K00699+K00699+K00699+K00699+K00699+K00699+K00699+K00699+K00699+K00699+K00699+K00699+K00699+K00699+K00699+K00699+K01053+K14085+K14085+K14085+K14085+K14085+K16190+K16190+K16190
Metabolism	Lipid metabolism	Fatty acid biosynthesis	ko00061	TCONS_00033432;TCONS_00033430;TCONS_00032428;TCONS_00032429;TCONS_00033433;TCONS_00078131;TCONS_00078130;TCONS_00078128;TCONS_00074636;TCONS_00074628;TCONS_00074627;TCONS_00074626;TCONS_00074630;TCONS_00074629;TCONS_00074631;TCONS_00074633;TCONS_00008567;TCONS_00043262;TCONS_00048646;TCONS_00045400;TCONS_00028617;TCONS_00008568;TCONS_00048648;TCONS_00074950;TCONS_00020933;TCONS_00028618;TCONS_000…	K00645+K00645+K00645+K00645+K00645+K00665+K00665+K00665+K01071+K01071+K01071+K01071+K01071+K01071+K01071+K01071+K01897+K01897+K01897+K01897+K01897+K01897+K01897+K01897+K01897+K01897+K01897+K01897+K01897+K01897+K01946+K01946+K09458+K09458+K09458+K09458+K11262+K11262+K11262+K11262+K11262+K15013+K15013+K15013+K15013+K15013
Metabolism	Lipid metabolism	Fatty acid elongation	ko00062	TCONS_00064414;TCONS_00033168;TCONS_00008053;TCONS_00008063;TCONS_00008055;TCONS_00008054;TCONS_00033170;TCONS_00008056;TCONS_00008058;TCONS_00033166;TCONS_00010252;TCONS_00008775;TCONS_00052224;TCONS_00010249;TCONS_00010248;TCONS_00010250;TCONS_00010251;TCONS_00034647;TCONS_00080296;TCONS_00080295;TCONS_00049792;TCONS_00080298;TCONS_00080297;TCONS_00049790;TCONS_00020657;TCONS_00020656;TCONS_000…	K00022+K01068+K01068+K01068+K01068+K01068+K01068+K01068+K01068+K01068+K01074+K01074+K01074+K01074+K01074+K01074+K01074+K01076+K01076+K01076+K01076+K01076+K01076+K01076+K07508+K07508+K07511+K07512+K07515+K07515+K10203+K10205+K10205+K10244+K10244+K10247+K10247+K10247+K10247+K10247+K10249+K10249+K10249+K10249+K10249+K10250+K10250+K10250+K10250+K10250+K10250+K10250+K10250+K10251+K10251+K10251+K10251+…
Metabolism	Lipid metabolism	Fatty acid degradation	ko00071	TCONS_00064414;TCONS_00027967;TCONS_00063620;TCONS_00063621;TCONS_00009844;TCONS_00009851;TCONS_00009849;TCONS_00042581;TCONS_00009846;TCONS_00083986;TCONS_00009847;TCONS_00042580;TCONS_00083987;TCONS_00081718;TCONS_00009845;TCONS_00081720;TCONS_00081722;TCONS_00020255;TCONS_00000918;TCONS_00020256;TCONS_00000919;TCONS_00000920;TCONS_00068273;TCONS_00068276;TCONS_00001785;TCONS_00068274;TCONS_000…	K00022+K00121+K00121+K00121+K00128+K00128+K00128+K00128+K00128+K00128+K00128+K00128+K00128+K00128+K00128+K00128+K00128+K00149+K00149+K00149+K00149+K00149+K00232+K00232+K00232+K00232+K00248+K00248+K00249+K00249+K00249+K00252+K00252+K00255+K00626+K00626+K01897+K01897+K01897+K01897+K01897+K01897+K01897+K01897+K01897+K01897+K01897+K01897+K01897+K01897+K07508+K07508+K07511+K07513+K07514+K07514+K07514+…
Metabolism	Lipid metabolism	Synthesis and degradation of ketone bodies	ko00072	TCONS_00057372;TCONS_00057374;TCONS_00057373;TCONS_00025893;TCONS_00040938;TCONS_00015048;TCONS_00015046;TCONS_00040382;TCONS_00040383	K00019+K00019+K00019+K00626+K00626+K01640+K01640+K01641+K01641
Metabolism	Lipid metabolism	Cutin, suberine and wax biosynthesis	ko00073	TCONS_00027798;TCONS_00027795;TCONS_00032818;TCONS_00027794;TCONS_00033793	K13356+K13356+K13356+K13356+K13356
Metabolism	Lipid metabolism	Steroid biosynthesis	ko00100	TCONS_00034406;TCONS_00034408;TCONS_00042908;TCONS_00053164;TCONS_00066189;TCONS_00066190;TCONS_00066191;TCONS_00080807;TCONS_00080806;TCONS_00080804;TCONS_00080805;TCONS_00078324;TCONS_00078325;TCONS_00078323;TCONS_00047278;TCONS_00047277;TCONS_00069551;TCONS_00085620;TCONS_00085618;TCONS_00002662;TCONS_00002663;TCONS_00066231;TCONS_00066230;TCONS_00026899;TCONS_00026901;TCONS_00026900;TCONS_000…	K00213+K00213+K00227+K00511+K00637+K00637+K00637+K00801+K00801+K00801+K00801+K01052+K01052+K01052+K01824+K01824+K01852+K05917+K05917+K07419+K07419+K07436+K07436+K07748+K07748+K07748+K07748+K07750+K07750+K07750+K07750+K09828+K12298+K13373
Metabolism	Lipid metabolism	Primary bile acid biosynthesis	ko00120	TCONS_00033275;TCONS_00033277;TCONS_00033276;TCONS_00033279;TCONS_00033281;TCONS_00069539;TCONS_00071486;TCONS_00069538;TCONS_00069540;TCONS_00071487;TCONS_00066853;TCONS_00069541;TCONS_00066854;TCONS_00069542;TCONS_00001415;TCONS_00001412;TCONS_00011739;TCONS_00001413;TCONS_00011740;TCONS_00001419;TCONS_00001418;TCONS_00043109;TCONS_00043108;TCONS_00048815;TCONS_00003596;TCONS_00003603;TCONS_000…	K00251+K00251+K00251+K00251+K00251+K00488+K00488+K00488+K00488+K00488+K00488+K00488+K00488+K00488+K00489+K00489+K00489+K00489+K00489+K00489+K00489+K01796+K01796+K07430+K08764+K08764+K08764+K08764+K08764+K08764+K08764+K10223+K10223+K10223+K11992+K11992+K11992+K12405+K12405
Metabolism	Metabolism of cofactors and vitamins	Ubiquinone and other terpenoid-quinone biosynthesis	ko00130	TCONS_00034330;TCONS_00034329;TCONS_00019628;TCONS_00055479;TCONS_00055478;TCONS_00055477;TCONS_00019629;TCONS_00019625;TCONS_00050194;TCONS_00050196;TCONS_00050195;TCONS_00017409;TCONS_00056368;TCONS_00077611;TCONS_00056370;TCONS_00056371;TCONS_00079964;TCONS_00079962;TCONS_00085220;TCONS_00085219;TCONS_00068554;TCONS_00068552;TCONS_00041950;TCONS_00041953	K00355+K00355+K00457+K00457+K00457+K00457+K00457+K00457+K00591+K00591+K00591+K00815+K05357+K05357+K05357+K05357+K06125+K06125+K06127+K06127+K06134+K06134+K10106+K10106
Metabolism	Lipid metabolism	Steroid hormone biosynthesis	ko00140	TCONS_00083376;TCONS_00071621;TCONS_00000108;TCONS_00000105;TCONS_00000107;TCONS_00033275;TCONS_00033277;TCONS_00033276;TCONS_00033279;TCONS_00033281;TCONS_00001415;TCONS_00001412;TCONS_00011739;TCONS_00001413;TCONS_00011740;TCONS_00001419;TCONS_00001418;TCONS_00008182;TCONS_00006769;TCONS_00062284;TCONS_00062285;TCONS_00060016;TCONS_00018415;TCONS_00018414;TCONS_00026864;TCONS_00010783;TCONS_000…	K00044+K00070+K00071+K00071+K00071+K00251+K00251+K00251+K00251+K00251+K00489+K00489+K00489+K00489+K00489+K00489+K00489+K00498+K00498+K00512+K00512+K00513+K00545+K00545+K00545+K00545+K00699+K00699+K00699+K00699+K00699+K00699+K00699+K00699+K00699+K00699+K00699+K00699+K00699+K00699+K00699+K00699+K00699+K00699+K00699+K00699+K00699+K00699+K00699+K00699+K01015+K01015+K01015+K01015+K01015+K01015+K01015+…
Metabolism	Energy metabolism	Oxidative phosphorylation	ko00190	TCONS_00073287;TCONS_00073286;TCONS_00035501;TCONS_00035503;TCONS_00035502;TCONS_00049889;TCONS_00048753;TCONS_00048755;TCONS_00048754;TCONS_00049891;TCONS_00011003;TCONS_00011004;TCONS_00009632;TCONS_00085038;TCONS_00066458;TCONS_00066457;TCONS_00066459;TCONS_00066460;TCONS_00067608;TCONS_00067615;TCONS_00076668;TCONS_00067470;TCONS_00067469;TCONS_00067472;TCONS_00051318;TCONS_00051320;TCONS_000…	K00234+K00234+K00235+K00235+K00235+K00236+K00236+K00236+K00236+K00236+K00237+K00237+K00237+K00412+K00413+K00413+K00413+K00413+K00414+K00414+K00415+K00416+K00416+K00416+K00417+K00417+K00417+K00418+K00418+K00418+K00419+K00420+K00420+K00420+K01507+K01507+K01507+K01507+K01507+K01543+K01543+K02127+K02128+K02128+K02128+K02129+K02130+K02131+K02131+K02131+K02131+K02131+K02132+K02133+K02134+K02134+K02135+…
Metabolism	Amino acid metabolism	Arginine biosynthesis	ko00220	TCONS_00064216;TCONS_00064218;TCONS_00078032;TCONS_00064217;TCONS_00078033;TCONS_00049381;TCONS_00077446;TCONS_00002717;TCONS_00049383;TCONS_00077443;TCONS_00077452;TCONS_00077451;TCONS_00002714;TCONS_00049382;TCONS_00077453;TCONS_00000737;TCONS_00070660;TCONS_00027612;TCONS_00027610;TCONS_00027611;TCONS_00020260;TCONS_00036184;TCONS_00020259;TCONS_00036183;TCONS_00070661;TCONS_00036185;TCONS_000…	K00261+K00261+K00261+K00261+K00261+K00814+K00814+K00814+K00814+K00814+K00814+K00814+K00814+K00814+K00814+K01425+K01425+K01425+K01425+K01425+K01425+K01425+K01425+K01425+K01425+K01425+K01425+K01476+K01476+K01476+K01476+K01476+K01755+K01755+K01915+K01915+K01915+K01915+K01915+K01940+K01940+K01948+K01948+K01948+K11067+K11067+K13240+K13240+K13241+K14454+K14454+K14454+K14455+K14455+K14677+K14677+K14677+…
Metabolism	Nucleotide metabolism	Purine metabolism	ko00230	TCONS_00017534;TCONS_00020063;TCONS_00017530;TCONS_00020061;TCONS_00017531;TCONS_00020062;TCONS_00013964;TCONS_00013963;TCONS_00013965;TCONS_00013966;TCONS_00051024;TCONS_00037220;TCONS_00037221;TCONS_00037222;TCONS_00030652;TCONS_00030651;TCONS_00000367;TCONS_00000366;TCONS_00000864;TCONS_00000863;TCONS_00028439;TCONS_00028438;TCONS_00025461;TCONS_00062383;TCONS_00062380;TCONS_00062379;TCONS_000…	K00088+K00088+K00088+K00088+K00088+K00088+K00106+K00106+K00106+K00106+K00364+K00365+K00365+K00365+K00602+K00602+K00759+K00759+K00760+K00760+K00760+K00760+K00764+K00856+K00856+K00856+K00856+K00856+K00856+K00873+K00873+K00873+K00873+K00873+K00873+K00873+K00873+K00893+K00904+K00904+K00904+K00939+K00939+K00939+K00939+K00939+K00939+K00939+K00939+K00939+K00939+K00939+K00940+K00940+K00940+K00940+K00940+…
Metabolism	Biosynthesis of other secondary metabolites	Caffeine metabolism	ko00232	TCONS_00013964;TCONS_00013963;TCONS_00013965;TCONS_00013966;TCONS_00037220;TCONS_00037221;TCONS_00037222;TCONS_00000079;TCONS_00000077;TCONS_00000076;TCONS_00000082;TCONS_00000081	K00106+K00106+K00106+K00106+K00365+K00365+K00365+K00622+K00622+K00622+K00622+K00622
Metabolism	Nucleotide metabolism	Pyrimidine metabolism	ko00240	TCONS_00057959;TCONS_00057960;TCONS_00034323;TCONS_00034324;TCONS_00001372;TCONS_00001373;TCONS_00070947;TCONS_00059981;TCONS_00059979;TCONS_00032650;TCONS_00032648;TCONS_00028152;TCONS_00028150;TCONS_00028151;TCONS_00083320;TCONS_00036844;TCONS_00083319;TCONS_00045699;TCONS_00044613;TCONS_00045707;TCONS_00045703;TCONS_00018674;TCONS_00045706;TCONS_00044616;TCONS_00045696;TCONS_00003604;TCONS_000…	K00207+K00207+K00254+K00254+K00560+K00560+K00757+K00757+K00757+K00758+K00758+K00761+K00761+K00761+K00857+K00857+K00857+K00876+K00876+K00876+K00876+K00876+K00876+K00876+K00876+K00876+K00876+K00876+K00876+K00876+K00876+K00893+K00940+K00940+K00940+K00940+K00940+K00943+K00943+K01081+K01081+K01081+K01081+K01081+K01081+K01081+K01081+K01081+K01081+K01081+K01081+K01081+K01081+K01081+K01081+K01081+K01431+…
Metabolism	Amino acid metabolism	Alanine, aspartate and glutamate metabolism	ko00250	TCONS_00057628;TCONS_00057626;TCONS_00064216;TCONS_00064218;TCONS_00078032;TCONS_00064217;TCONS_00078033;TCONS_00014599;TCONS_00038651;TCONS_00038652;TCONS_00025461;TCONS_00049381;TCONS_00077446;TCONS_00002717;TCONS_00049383;TCONS_00077443;TCONS_00077452;TCONS_00077451;TCONS_00002714;TCONS_00049382;TCONS_00077453;TCONS_00020954;TCONS_00020953;TCONS_00011701;TCONS_00065739;TCONS_00011702;TCONS_000…	K00139+K00139+K00261+K00261+K00261+K00261+K00261+K00272+K00294+K00294+K00764+K00814+K00814+K00814+K00814+K00814+K00814+K00814+K00814+K00814+K00814+K00820+K00820+K00830+K00830+K00830+K00830+K00830+K01425+K01425+K01425+K01425+K01425+K01425+K01425+K01425+K01425+K01425+K01425+K01425+K01437+K01437+K01580+K01580+K01580+K01580+K01580+K01580+K01755+K01755+K01756+K01915+K01915+K01915+K01915+K01915+K01939+…
Metabolism	Amino acid metabolism	Glycine, serine and threonine metabolism	ko00260	TCONS_00026673;TCONS_00075259;TCONS_00026672;TCONS_00069602;TCONS_00069605;TCONS_00069604;TCONS_00019203;TCONS_00019201;TCONS_00019200;TCONS_00082566;TCONS_00082564;TCONS_00069998;TCONS_00069999;TCONS_00069996;TCONS_00081476;TCONS_00081474;TCONS_00009916;TCONS_00009915;TCONS_00009917;TCONS_00084273;TCONS_00040749;TCONS_00044863;TCONS_00044862;TCONS_00044864;TCONS_00006649;TCONS_00006650;TCONS_000…	K00049+K00049+K00049+K00058+K00058+K00058+K00108+K00108+K00108+K00273+K00273+K00274+K00274+K00274+K00281+K00281+K00306+K00306+K00306+K00314+K00314+K00315+K00315+K00315+K00382+K00382+K00542+K00542+K00542+K00544+K00544+K00544+K00544+K00552+K00600+K00600+K00600+K00600+K00600+K00605+K00605+K00605+K00613+K00613+K00613+K00613+K00639+K00643+K00643+K00643+K00830+K00830+K00830+K00830+K00830+K00831+K00831+…
Metabolism	Biosynthesis of other secondary metabolites	Monobactam biosynthesis	ko00261	TCONS_00064430;TCONS_00064432;TCONS_00078328;TCONS_00064429	K13811+K13811+K13811+K13811
Metabolism	Amino acid metabolism	Cysteine and methionine metabolism	ko00270	TCONS_00006972;TCONS_00008256;TCONS_00008255;TCONS_00006971;TCONS_00033700;TCONS_00030293;TCONS_00030278;TCONS_00020519;TCONS_00020518;TCONS_00020520;TCONS_00043613;TCONS_00044865;TCONS_00043614;TCONS_00043612;TCONS_00067289;TCONS_00067288;TCONS_00077929;TCONS_00077931;TCONS_00077930;TCONS_00051829;TCONS_00041918;TCONS_00062017;TCONS_00041915;TCONS_00062016;TCONS_00041737;TCONS_00080244;TCONS_000…	K00016+K00016+K00016+K00016+K00016+K00025+K00025+K00456+K00456+K00456+K00544+K00544+K00544+K00544+K00547+K00547+K00548+K00548+K00548+K00558+K00789+K00789+K00789+K00789+K00789+K00789+K00789+K00797+K00797+K00797+K00802+K00802+K00802+K00815+K00826+K01011+K01011+K01011+K01251+K01251+K01251+K01251+K01251+K01251+K01251+K01611+K01611+K01697+K01697+K01697+K01697+K01697+K01697+K01758+K01758+K03334+K03334+…
Metabolism	Amino acid metabolism	Valine, leucine and isoleucine degradation	ko00280	TCONS_00058277;TCONS_00058276;TCONS_00064414;TCONS_00009844;TCONS_00009851;TCONS_00009849;TCONS_00042581;TCONS_00009846;TCONS_00083986;TCONS_00009847;TCONS_00042580;TCONS_00083987;TCONS_00081718;TCONS_00009845;TCONS_00081720;TCONS_00081722;TCONS_00014387;TCONS_00014386;TCONS_00014385;TCONS_00014389;TCONS_00014388;TCONS_00020255;TCONS_00000918;TCONS_00020256;TCONS_00000919;TCONS_00000920;TCONS_000…	K00020+K00020+K00022+K00128+K00128+K00128+K00128+K00128+K00128+K00128+K00128+K00128+K00128+K00128+K00128+K00128+K00140+K00140+K00140+K00140+K00140+K00149+K00149+K00149+K00149+K00149+K00166+K00166+K00167+K00167+K00248+K00248+K00249+K00249+K00249+K00253+K00253+K00382+K00382+K00626+K00626+K00826+K01640+K01640+K01641+K01641+K01847+K01847+K01965+K01966+K01966+K01968+K01968+K01969+K01969+K01969+K01969+…
Metabolism	Amino acid metabolism	Valine, leucine and isoleucine biosynthesis	ko00290	TCONS_00022483;TCONS_00080178	K00826+K17989
Metabolism	Amino acid metabolism	Lysine biosynthesis	ko00300	TCONS_00002205;TCONS_00002208;TCONS_00002206	K00825+K00825+K00825
Metabolism	Amino acid metabolism	Lysine degradation	ko00310	TCONS_00064414;TCONS_00009844;TCONS_00009851;TCONS_00009849;TCONS_00042581;TCONS_00009846;TCONS_00083986;TCONS_00009847;TCONS_00042580;TCONS_00083987;TCONS_00081718;TCONS_00009845;TCONS_00081720;TCONS_00081722;TCONS_00020255;TCONS_00000918;TCONS_00020256;TCONS_00000919;TCONS_00000920;TCONS_00019654;TCONS_00019658;TCONS_00019656;TCONS_00019657;TCONS_00019655;TCONS_00019652;TCONS_00041111;TCONS_000…	K00022+K00128+K00128+K00128+K00128+K00128+K00128+K00128+K00128+K00128+K00128+K00128+K00128+K00128+K00149+K00149+K00149+K00149+K00149+K00164+K00164+K00164+K00164+K00164+K00164+K00164+K00164+K00252+K00252+K00306+K00306+K00306+K00471+K00471+K00473+K00473+K00474+K00626+K00626+K00658+K00825+K00825+K00825+K06101+K06101+K06101+K06101+K06101+K06101+K06101+K06101+K07511+K07514+K07514+K07514+K07514+K07515+…
Metabolism	Amino acid metabolism	Arginine and proline metabolism	ko00330	TCONS_00009844;TCONS_00009851;TCONS_00009849;TCONS_00042581;TCONS_00009846;TCONS_00083986;TCONS_00009847;TCONS_00042580;TCONS_00083987;TCONS_00081718;TCONS_00009845;TCONS_00081720;TCONS_00081722;TCONS_00020255;TCONS_00000918;TCONS_00020256;TCONS_00000919;TCONS_00000920;TCONS_00082566;TCONS_00082564;TCONS_00069998;TCONS_00069999;TCONS_00069996;TCONS_00036835;TCONS_00036834;TCONS_00038651;TCONS_000…	K00128+K00128+K00128+K00128+K00128+K00128+K00128+K00128+K00128+K00128+K00128+K00128+K00128+K00149+K00149+K00149+K00149+K00149+K00273+K00273+K00274+K00274+K00274+K00286+K00286+K00294+K00294+K00318+K00472+K00472+K00472+K00472+K00472+K00472+K00472+K00472+K00542+K00542+K00542+K00613+K00613+K00613+K00613+K00657+K00657+K00657+K00657+K00657+K00797+K00797+K00797+K00802+K00802+K00802+K00933+K00933+K00933+…
Metabolism	Amino acid metabolism	Histidine metabolism	ko00340	TCONS_00009844;TCONS_00009851;TCONS_00009849;TCONS_00042581;TCONS_00009846;TCONS_00083986;TCONS_00009847;TCONS_00042580;TCONS_00083987;TCONS_00081718;TCONS_00009845;TCONS_00081720;TCONS_00081722;TCONS_00021789;TCONS_00036942;TCONS_00020255;TCONS_00000918;TCONS_00020256;TCONS_00000919;TCONS_00000920;TCONS_00069998;TCONS_00069999;TCONS_00069996;TCONS_00070728;TCONS_00069234;TCONS_00040924;TCONS_000…	K00128+K00128+K00128+K00128+K00128+K00128+K00128+K00128+K00128+K00128+K00128+K00128+K00128+K00129+K00129+K00149+K00149+K00149+K00149+K00149+K00274+K00274+K00274+K00546+K00546+K00546+K00546+K00546+K00546+K00546+K00546+K00546+K00546+K00546+K01437+K01437+K01468+K01468+K01712+K01712+K01745+K01745+K01745+K01745+K01745+K01745+K08660+K08660+K11182+K11182+K13990+K13990+K14085+K14085+K14085+K14085+K14085+…
Metabolism	Amino acid metabolism	Tyrosine metabolism	ko00350	TCONS_00027967;TCONS_00063620;TCONS_00063621;TCONS_00021789;TCONS_00036942;TCONS_00069998;TCONS_00069999;TCONS_00069996;TCONS_00085721;TCONS_00085722;TCONS_00019628;TCONS_00055479;TCONS_00055478;TCONS_00055477;TCONS_00019629;TCONS_00019625;TCONS_00040121;TCONS_00075430;TCONS_00075428;TCONS_00018415;TCONS_00018414;TCONS_00026864;TCONS_00010783;TCONS_00017409;TCONS_00034635;TCONS_00023331;TCONS_000…	K00121+K00121+K00121+K00129+K00129+K00274+K00274+K00274+K00451+K00451+K00457+K00457+K00457+K00457+K00457+K00457+K00505+K00506+K00506+K00545+K00545+K00545+K00545+K00815+K01555+K01557+K01593+K01800+K01800+K01800+K01800+K03334+K03334+K07253+K07253+K14454+K14454+K14454+K14455+K14455
Metabolism	Amino acid metabolism	Phenylalanine metabolism	ko00360	TCONS_00021789;TCONS_00036942;TCONS_00069998;TCONS_00069999;TCONS_00069996;TCONS_00019628;TCONS_00055479;TCONS_00055478;TCONS_00055477;TCONS_00019629;TCONS_00019625;TCONS_00033722;TCONS_00033727;TCONS_00017409;TCONS_00060681;TCONS_00011007;TCONS_00011005;TCONS_00026734;TCONS_00026735;TCONS_00063834;TCONS_00063835;TCONS_00020907;TCONS_00015965;TCONS_00015967	K00129+K00129+K00274+K00274+K00274+K00457+K00457+K00457+K00457+K00457+K00457+K00500+K00500+K00815+K01593+K03334+K03334+K07253+K07253+K14454+K14454+K14454+K14455+K14455
Metabolism	Amino acid metabolism	Tryptophan metabolism	ko00380	TCONS_00064414;TCONS_00009844;TCONS_00009851;TCONS_00009849;TCONS_00042581;TCONS_00009846;TCONS_00083986;TCONS_00009847;TCONS_00042580;TCONS_00083987;TCONS_00081718;TCONS_00009845;TCONS_00081720;TCONS_00081722;TCONS_00020255;TCONS_00000918;TCONS_00020256;TCONS_00000919;TCONS_00000920;TCONS_00019654;TCONS_00019658;TCONS_00019656;TCONS_00019657;TCONS_00019655;TCONS_00019652;TCONS_00041111;TCONS_000…	K00022+K00128+K00128+K00128+K00128+K00128+K00128+K00128+K00128+K00128+K00128+K00128+K00128+K00128+K00149+K00149+K00149+K00149+K00149+K00164+K00164+K00164+K00164+K00164+K00164+K00164+K00164+K00252+K00252+K00274+K00274+K00274+K00452+K00452+K00453+K00486+K00486+K00502+K00502+K00543+K00543+K00626+K00626+K00669+K00816+K00816+K00816+K00816+K00816+K00825+K00825+K00825+K01432+K01432+K01432+K01432+K01556+…
Metabolism	Amino acid metabolism	Phenylalanine, tyrosine and tryptophan biosynthesis	ko00400	TCONS_00033722;TCONS_00033727;TCONS_00017409;TCONS_00011007;TCONS_00011005;TCONS_00063834;TCONS_00063835;TCONS_00020907;TCONS_00015965;TCONS_00015967	K00500+K00500+K00815+K03334+K03334+K14454+K14454+K14454+K14455+K14455
Metabolism	Metabolism of other amino acids	beta-Alanine metabolism	ko00410	TCONS_00009844;TCONS_00009851;TCONS_00009849;TCONS_00042581;TCONS_00009846;TCONS_00083986;TCONS_00009847;TCONS_00042580;TCONS_00083987;TCONS_00081718;TCONS_00009845;TCONS_00081720;TCONS_00081722;TCONS_00021789;TCONS_00036942;TCONS_00014387;TCONS_00014386;TCONS_00014385;TCONS_00014389;TCONS_00014388;TCONS_00020255;TCONS_00000918;TCONS_00020256;TCONS_00000919;TCONS_00000920;TCONS_00057959;TCONS_000…	K00128+K00128+K00128+K00128+K00128+K00128+K00128+K00128+K00128+K00128+K00128+K00128+K00128+K00129+K00129+K00140+K00140+K00140+K00140+K00140+K00149+K00149+K00149+K00149+K00149+K00207+K00207+K00249+K00249+K00249+K00797+K00797+K00797+K00802+K00802+K00802+K01431+K01431+K01431+K01578+K01578+K01580+K01580+K01580+K01580+K01580+K01580+K05605+K07511+K07514+K07514+K07514+K07514+K07515+K07515+K08660+K08660+…
Metabolism	Metabolism of other amino acids	Taurine and hypotaurine metabolism	ko00430	TCONS_00020519;TCONS_00020518;TCONS_00020520;TCONS_00046480;TCONS_00046479;TCONS_00079903;TCONS_00048949;TCONS_00065434;TCONS_00065433;TCONS_00071249;TCONS_00048950;TCONS_00059163;TCONS_00045461;TCONS_00014341;TCONS_00014342;TCONS_00021097;TCONS_00041851;TCONS_00041850;TCONS_00040522;TCONS_00041849;TCONS_00021091;TCONS_00021095;TCONS_00021096	K00456+K00456+K00456+K00681+K00681+K00681+K01580+K01580+K01580+K01580+K01580+K01580+K01594+K10712+K10712+K18592+K18592+K18592+K18592+K18592+K18592+K18592+K18592
Metabolism	Metabolism of other amino acids	Phosphonate and phosphinate metabolism	ko00440	TCONS_00023137;TCONS_00016811;TCONS_00003539;TCONS_00053776;TCONS_00003538;TCONS_00003541;TCONS_00003540;TCONS_00016738;TCONS_00043888;TCONS_00016810;TCONS_00045418;TCONS_00045417;TCONS_00045419;TCONS_00006467;TCONS_00006468;TCONS_00006466;TCONS_00037940;TCONS_00037939;TCONS_00037941	K00967+K00968+K00968+K00968+K00968+K00968+K00968+K00968+K00968+K00968+K00993+K00993+K00993+K00994+K00994+K00994+K13644+K13644+K13644
Metabolism	Metabolism of other amino acids	Selenocompound metabolism	ko00450	TCONS_00077929;TCONS_00077931;TCONS_00077930;TCONS_00067423;TCONS_00067422;TCONS_00055599;TCONS_00067420;TCONS_00067421;TCONS_00047244;TCONS_00017658;TCONS_00017657;TCONS_00017659;TCONS_00047243;TCONS_00065363;TCONS_00065362;TCONS_00067384;TCONS_00067388;TCONS_00067386;TCONS_00066175;TCONS_00008529;TCONS_00066174;TCONS_00008528;TCONS_00066176;TCONS_00001581;TCONS_00001580;TCONS_00077718;TCONS_000…	K00548+K00548+K00548+K00816+K00816+K00816+K00816+K00816+K01008+K01008+K01008+K01008+K01008+K01758+K01758+K01763+K01763+K01763+K01874+K01874+K01874+K01874+K01874+K03341+K03341+K10837+K13811+K13811+K13811+K13811+K22182+K22182+K22182+K22182+K22182
Metabolism	Metabolism of other amino acids	D-Glutamine and D-glutamate metabolism	ko00471	TCONS_00064216;TCONS_00064218;TCONS_00078032;TCONS_00064217;TCONS_00078033;TCONS_00000737;TCONS_00070660;TCONS_00027612;TCONS_00027610;TCONS_00027611;TCONS_00020260;TCONS_00036184;TCONS_00020259;TCONS_00036183;TCONS_00070661;TCONS_00036185;TCONS_00070658	K00261+K00261+K00261+K00261+K00261+K01425+K01425+K01425+K01425+K01425+K01425+K01425+K01425+K01425+K01425+K01425+K01425
[truncated: 304 more rows]
