# Supplementary material for: A time-course transcriptome analysis of gonads from yellow catfish (Pelteobagrus fulvidraco) reveals genes associated with gonad development
Source: BMC Genomics. 2022 May 31;23(Suppl 1):409. doi: 10.1186/s12864-022-08651-0 (PMC9153201; doi:10.1186/s12864-022-08651-0)
Supplement: Supplementary file 3 — Additional file 3: Table S2. GO enrichment results of the DEGs. [file 12864_2022_8651_MOESM3_ESM.xlsx]

## Sheet: FG vs. FAG
GO term	GO ID	Description	out (651)	All (18003)	pvalue	p.adjust	Transcript_id
Cellular Component	GO:0005581	collagen trimer	38	134	8.40456e-24	1.53803e-21	TCONS_00014448;TCONS_00014450;TCONS_00014451;TCONS_00014452;TCONS_00014453;TCONS_00024937;TCONS_00024941;TCONS_00024948;TCONS_00042674;TCONS_00044500;TCONS_00044502;TCONS_00046457;TCONS_00057286;TCONS_00057291;TCONS_00057292;TCONS_00057573;TCONS_00057574;TCONS_00057576;TCONS_00057581;TCONS_00057582;TCONS_00061611;TCONS_00061615;TCONS_00061618;TCONS_00061619;TCONS_00061624;TCONS_00070090;TCONS_000…
Cellular Component	GO:0044421	extracellular region part	62	463	3.09633e-19	2.83314e-17	TCONS_00000247;TCONS_00008047;TCONS_00008048;TCONS_00008050;TCONS_00008051;TCONS_00008052;TCONS_00009958;TCONS_00010356;TCONS_00010357;TCONS_00017318;TCONS_00019064;TCONS_00019065;TCONS_00021460;TCONS_00021462;TCONS_00025839;TCONS_00027509;TCONS_00027510;TCONS_00027511;TCONS_00030643;TCONS_00030645;TCONS_00031417;TCONS_00031419;TCONS_00031420;TCONS_00037073;TCONS_00037076;TCONS_00038538;TCONS_000…
Cellular Component	GO:0005576	extracellular region	87	847	6.54717e-19	3.99378e-17	TCONS_00000186;TCONS_00000247;TCONS_00000410;TCONS_00007690;TCONS_00008047;TCONS_00008048;TCONS_00008050;TCONS_00008051;TCONS_00008052;TCONS_00009958;TCONS_00010356;TCONS_00010357;TCONS_00017318;TCONS_00019064;TCONS_00019065;TCONS_00021460;TCONS_00021462;TCONS_00025839;TCONS_00027509;TCONS_00027510;TCONS_00027511;TCONS_00030643;TCONS_00030645;TCONS_00031417;TCONS_00031419;TCONS_00031420;TCONS_000…
Cellular Component	GO:0005615	extracellular space	51	430	7.48871e-14	3.42608e-12	TCONS_00000247;TCONS_00009958;TCONS_00010356;TCONS_00010357;TCONS_00017318;TCONS_00019064;TCONS_00019065;TCONS_00021460;TCONS_00021462;TCONS_00025839;TCONS_00027509;TCONS_00027510;TCONS_00027511;TCONS_00030643;TCONS_00030645;TCONS_00031417;TCONS_00031419;TCONS_00031420;TCONS_00037073;TCONS_00037076;TCONS_00038538;TCONS_00040641;TCONS_00040642;TCONS_00040958;TCONS_00045796;TCONS_00045797;TCONS_000…
Cellular Component	GO:0005856	cytoskeleton	65	749	5.18057e-11	1.89609e-09	TCONS_00001241;TCONS_00001242;TCONS_00004028;TCONS_00004034;TCONS_00005145;TCONS_00005146;TCONS_00006915;TCONS_00006916;TCONS_00025405;TCONS_00025411;TCONS_00032048;TCONS_00032049;TCONS_00032051;TCONS_00032052;TCONS_00032053;TCONS_00032055;TCONS_00033147;TCONS_00035224;TCONS_00035226;TCONS_00035520;TCONS_00035521;TCONS_00035522;TCONS_00035525;TCONS_00035526;TCONS_00038710;TCONS_00038715;TCONS_000…
Cellular Component	GO:0005882	intermediate filament	15	59	1.83463e-09	4.79625e-08	TCONS_00001241;TCONS_00001242;TCONS_00032048;TCONS_00032049;TCONS_00032051;TCONS_00032052;TCONS_00032053;TCONS_00032055;TCONS_00035224;TCONS_00035226;TCONS_00047089;TCONS_00051621;TCONS_00051622;TCONS_00051623;TCONS_00063669
Cellular Component	GO:0045111	intermediate filament cytoskeleton	15	59	1.83463e-09	4.79625e-08	TCONS_00001241;TCONS_00001242;TCONS_00032048;TCONS_00032049;TCONS_00032051;TCONS_00032052;TCONS_00032053;TCONS_00032055;TCONS_00035224;TCONS_00035226;TCONS_00047089;TCONS_00051621;TCONS_00051622;TCONS_00051623;TCONS_00063669
Cellular Component	GO:0044420	extracellular matrix component	11	29	2.42859e-09	5.55541e-08	TCONS_00008047;TCONS_00008048;TCONS_00008050;TCONS_00008051;TCONS_00008052;TCONS_00047355;TCONS_00047359;TCONS_00079074;TCONS_00079075;TCONS_00079076;TCONS_00079085
Cellular Component	GO:0005578	proteinaceous extracellular matrix	11	31	5.56372e-09	1.13129e-07	TCONS_00008047;TCONS_00008048;TCONS_00008050;TCONS_00008051;TCONS_00008052;TCONS_00047355;TCONS_00047359;TCONS_00079074;TCONS_00079075;TCONS_00079076;TCONS_00079085
Cellular Component	GO:0005605	basal lamina	7	14	2.15315e-07	3.58206e-06	TCONS_00008047;TCONS_00008048;TCONS_00008050;TCONS_00008051;TCONS_00008052;TCONS_00047355;TCONS_00047359
Cellular Component	GO:0043256	laminin complex	7	14	2.15315e-07	3.58206e-06	TCONS_00008047;TCONS_00008048;TCONS_00008050;TCONS_00008051;TCONS_00008052;TCONS_00047355;TCONS_00047359
Cellular Component	GO:0030016	myofibril	12	58	8.76891e-07	1.06981e-05	TCONS_00004028;TCONS_00004034;TCONS_00006915;TCONS_00006916;TCONS_00028429;TCONS_00028430;TCONS_00033147;TCONS_00040393;TCONS_00055374;TCONS_00067881;TCONS_00067882;TCONS_00077113
Cellular Component	GO:0030017	sarcomere	12	58	8.76891e-07	1.06981e-05	TCONS_00004028;TCONS_00004034;TCONS_00006915;TCONS_00006916;TCONS_00028429;TCONS_00028430;TCONS_00033147;TCONS_00040393;TCONS_00055374;TCONS_00067881;TCONS_00067882;TCONS_00077113
Cellular Component	GO:0043292	contractile fiber	12	58	8.76891e-07	1.06981e-05	TCONS_00004028;TCONS_00004034;TCONS_00006915;TCONS_00006916;TCONS_00028429;TCONS_00028430;TCONS_00033147;TCONS_00040393;TCONS_00055374;TCONS_00067881;TCONS_00067882;TCONS_00077113
Cellular Component	GO:0044449	contractile fiber part	12	58	8.76891e-07	1.06981e-05	TCONS_00004028;TCONS_00004034;TCONS_00006915;TCONS_00006916;TCONS_00028429;TCONS_00028430;TCONS_00033147;TCONS_00040393;TCONS_00055374;TCONS_00067881;TCONS_00067882;TCONS_00077113
Cellular Component	GO:0031012	extracellular matrix	12	60	1.28793e-06	1.47307e-05	TCONS_00008047;TCONS_00008048;TCONS_00008050;TCONS_00008051;TCONS_00008052;TCONS_00040948;TCONS_00047355;TCONS_00047359;TCONS_00079074;TCONS_00079075;TCONS_00079076;TCONS_00079085
Cellular Component	GO:0005586	collagen type III trimer	4	4	1.69465e-06	1.69411e-05	TCONS_00079074;TCONS_00079075;TCONS_00079076;TCONS_00079085
Cellular Component	GO:0001518	voltage-gated sodium channel complex	7	18	1.75891e-06	1.69411e-05	TCONS_00011022;TCONS_00011023;TCONS_00011024;TCONS_00011025;TCONS_00047552;TCONS_00047553;TCONS_00047555
Cellular Component	GO:0034706	sodium channel complex	7	18	1.75891e-06	1.69411e-05	TCONS_00011022;TCONS_00011023;TCONS_00011024;TCONS_00011025;TCONS_00047552;TCONS_00047553;TCONS_00047555
Cellular Component	GO:0005583	fibrillar collagen trimer	4	5	8.22957e-06	6.84551e-05	TCONS_00079074;TCONS_00079075;TCONS_00079076;TCONS_00079085
Cellular Component	GO:0098643	banded collagen fibril	4	5	8.22957e-06	6.84551e-05	TCONS_00079074;TCONS_00079075;TCONS_00079076;TCONS_00079085
Cellular Component	GO:0098644	complex of collagen trimers	4	5	8.22957e-06	6.84551e-05	TCONS_00079074;TCONS_00079075;TCONS_00079076;TCONS_00079085
Cellular Component	GO:0005604	basement membrane	7	23	1.15689e-05	9.20481e-05	TCONS_00008047;TCONS_00008048;TCONS_00008050;TCONS_00008051;TCONS_00008052;TCONS_00047355;TCONS_00047359
Cellular Component	GO:1902495	transmembrane transporter complex	16	126	1.2615e-05	9.61893e-05	TCONS_00011022;TCONS_00011023;TCONS_00011024;TCONS_00011025;TCONS_00020263;TCONS_00020264;TCONS_00020267;TCONS_00020270;TCONS_00020271;TCONS_00020272;TCONS_00047552;TCONS_00047553;TCONS_00047555;TCONS_00055872;TCONS_00055873;TCONS_00067290
Cellular Component	GO:1990351	transporter complex	16	127	1.39588e-05	0.000102179	TCONS_00011022;TCONS_00011023;TCONS_00011024;TCONS_00011025;TCONS_00020263;TCONS_00020264;TCONS_00020267;TCONS_00020270;TCONS_00020271;TCONS_00020272;TCONS_00047552;TCONS_00047553;TCONS_00047555;TCONS_00055872;TCONS_00055873;TCONS_00067290
Cellular Component	GO:0099512	supramolecular fiber	17	143	1.64908e-05	0.000111771	TCONS_00001241;TCONS_00001242;TCONS_00032048;TCONS_00032049;TCONS_00032051;TCONS_00032052;TCONS_00032053;TCONS_00032055;TCONS_00035224;TCONS_00035226;TCONS_00047089;TCONS_00051621;TCONS_00051622;TCONS_00051623;TCONS_00063669;TCONS_00066184;TCONS_00066188
Cellular Component	GO:0099513	polymeric cytoskeletal fiber	17	143	1.64908e-05	0.000111771	TCONS_00001241;TCONS_00001242;TCONS_00032048;TCONS_00032049;TCONS_00032051;TCONS_00032052;TCONS_00032053;TCONS_00032055;TCONS_00035224;TCONS_00035226;TCONS_00047089;TCONS_00051621;TCONS_00051622;TCONS_00051623;TCONS_00063669;TCONS_00066184;TCONS_00066188
Cellular Component	GO:0044430	cytoskeletal part	40	550	2.31483e-05	0.000151291	TCONS_00001241;TCONS_00001242;TCONS_00004028;TCONS_00004034;TCONS_00006915;TCONS_00006916;TCONS_00025405;TCONS_00025411;TCONS_00032048;TCONS_00032049;TCONS_00032051;TCONS_00032052;TCONS_00032053;TCONS_00032055;TCONS_00033147;TCONS_00035224;TCONS_00035226;TCONS_00035520;TCONS_00035521;TCONS_00035522;TCONS_00035525;TCONS_00035526;TCONS_00040393;TCONS_00047089;TCONS_00048565;TCONS_00048566;TCONS_000…
Cellular Component	GO:0034703	cation channel complex	13	92	2.58888e-05	0.000163367	TCONS_00011022;TCONS_00011023;TCONS_00011024;TCONS_00011025;TCONS_00020263;TCONS_00020264;TCONS_00020267;TCONS_00020270;TCONS_00020271;TCONS_00020272;TCONS_00047552;TCONS_00047553;TCONS_00047555
Cellular Component	GO:0030054	cell junction	14	110	4.24197e-05	0.00025876	TCONS_00013771;TCONS_00054706;TCONS_00054707;TCONS_00054708;TCONS_00054711;TCONS_00054712;TCONS_00054715;TCONS_00066809;TCONS_00066815;TCONS_00066816;TCONS_00066817;TCONS_00066818;TCONS_00071174;TCONS_00071177
Cellular Component	GO:0001533	cornified envelope	3	3	4.70735e-05	0.000261044	TCONS_00068277;TCONS_00068281;TCONS_00074126
Cellular Component	GO:0005577	fibrinogen complex	3	3	4.70735e-05	0.000261044	TCONS_00085184;TCONS_00085558;TCONS_00085559
Cellular Component	GO:0031528	microvillus membrane	3	3	4.70735e-05	0.000261044	TCONS_00033495;TCONS_00033503;TCONS_00033505
Cellular Component	GO:0044459	plasma membrane part	44	683	0.000158615	0.000853722	TCONS_00011022;TCONS_00011023;TCONS_00011024;TCONS_00011025;TCONS_00013771;TCONS_00016148;TCONS_00018326;TCONS_00018327;TCONS_00018328;TCONS_00018329;TCONS_00018330;TCONS_00018331;TCONS_00018334;TCONS_00020263;TCONS_00020264;TCONS_00020267;TCONS_00020270;TCONS_00020271;TCONS_00020272;TCONS_00023668;TCONS_00023669;TCONS_00024877;TCONS_00033495;TCONS_00033503;TCONS_00033505;TCONS_00036088;TCONS_000…
Cellular Component	GO:0031253	cell projection membrane	3	4	0.00018321	0.000957928	TCONS_00033495;TCONS_00033503;TCONS_00033505
Cellular Component	GO:0098793	presynapse	9	57	0.000190399	0.000967863	TCONS_00023770;TCONS_00065945;TCONS_00065946;TCONS_00065947;TCONS_00065948;TCONS_00067876;TCONS_00067877;TCONS_00067878;TCONS_00067879
Cellular Component	GO:0034702	ion channel complex	13	114	0.000243138	0.00120255	TCONS_00011022;TCONS_00011023;TCONS_00011024;TCONS_00011025;TCONS_00020263;TCONS_00020264;TCONS_00020267;TCONS_00020270;TCONS_00020271;TCONS_00020272;TCONS_00047552;TCONS_00047553;TCONS_00047555
Cellular Component	GO:0097458	neuron part	11	87	0.000293116	0.00141158	TCONS_00023770;TCONS_00028827;TCONS_00028828;TCONS_00065945;TCONS_00065946;TCONS_00065947;TCONS_00065948;TCONS_00067876;TCONS_00067877;TCONS_00067878;TCONS_00067879
Cellular Component	GO:0005902	microvillus	3	5	0.000445681	0.00203899	TCONS_00033495;TCONS_00033503;TCONS_00033505
Cellular Component	GO:0098858	actin-based cell projection	3	5	0.000445681	0.00203899	TCONS_00033495;TCONS_00033503;TCONS_00033505
Cellular Component	GO:0005886	plasma membrane	67	1230	0.000499861	0.00223109	TCONS_00003900;TCONS_00003901;TCONS_00011022;TCONS_00011023;TCONS_00011024;TCONS_00011025;TCONS_00013771;TCONS_00016148;TCONS_00018326;TCONS_00018327;TCONS_00018328;TCONS_00018329;TCONS_00018330;TCONS_00018331;TCONS_00018334;TCONS_00020263;TCONS_00020264;TCONS_00020267;TCONS_00020270;TCONS_00020271;TCONS_00020272;TCONS_00023668;TCONS_00023669;TCONS_00024877;TCONS_00028525;TCONS_00028526;TCONS_000…
Cellular Component	GO:0044456	synapse part	9	66	0.000587004	0.00255766	TCONS_00023770;TCONS_00065945;TCONS_00065946;TCONS_00065947;TCONS_00065948;TCONS_00067876;TCONS_00067877;TCONS_00067878;TCONS_00067879
Cellular Component	GO:0015629	actin cytoskeleton	18	217	0.000941513	0.00400691	TCONS_00004028;TCONS_00004034;TCONS_00006915;TCONS_00006916;TCONS_00033147;TCONS_00035520;TCONS_00035521;TCONS_00035522;TCONS_00035525;TCONS_00035526;TCONS_00040393;TCONS_00055655;TCONS_00055656;TCONS_00055684;TCONS_00055686;TCONS_00055687;TCONS_00055688;TCONS_00076489
Cellular Component	GO:0045202	synapse	9	71	0.0010066	0.00418652	TCONS_00023770;TCONS_00065945;TCONS_00065946;TCONS_00065947;TCONS_00065948;TCONS_00067876;TCONS_00067877;TCONS_00067878;TCONS_00067879
Cellular Component	GO:0005964	phosphorylase kinase complex	2	2	0.00130566	0.00530967	TCONS_00049105;TCONS_00049106
Cellular Component	GO:0071944	cell periphery	67	1288	0.00164603	0.00654834	TCONS_00003900;TCONS_00003901;TCONS_00011022;TCONS_00011023;TCONS_00011024;TCONS_00011025;TCONS_00013771;TCONS_00016148;TCONS_00018326;TCONS_00018327;TCONS_00018328;TCONS_00018329;TCONS_00018330;TCONS_00018331;TCONS_00018334;TCONS_00020263;TCONS_00020264;TCONS_00020267;TCONS_00020270;TCONS_00020271;TCONS_00020272;TCONS_00023668;TCONS_00023669;TCONS_00024877;TCONS_00028525;TCONS_00028526;TCONS_000…
Cellular Component	GO:0005891	voltage-gated calcium channel complex	6	36	0.00168526	0.00656177	TCONS_00020263;TCONS_00020264;TCONS_00020267;TCONS_00020270;TCONS_00020271;TCONS_00020272
Cellular Component	GO:0005887	integral component of plasma membrane	31	490	0.00190685	0.00726986	TCONS_00011022;TCONS_00011023;TCONS_00011024;TCONS_00011025;TCONS_00016148;TCONS_00018326;TCONS_00018327;TCONS_00018328;TCONS_00018329;TCONS_00018330;TCONS_00018331;TCONS_00018334;TCONS_00023668;TCONS_00023669;TCONS_00024877;TCONS_00036088;TCONS_00036090;TCONS_00036092;TCONS_00047552;TCONS_00047553;TCONS_00047555;TCONS_00055872;TCONS_00055873;TCONS_00058238;TCONS_00058240;TCONS_00066233;TCONS_000…
Cellular Component	GO:0034704	calcium channel complex	6	37	0.0019509	0.00728602	TCONS_00020263;TCONS_00020264;TCONS_00020267;TCONS_00020270;TCONS_00020271;TCONS_00020272
Cellular Component	GO:0005865	striated muscle thin filament	6	38	0.00224702	0.00765308	TCONS_00004028;TCONS_00004034;TCONS_00006915;TCONS_00006916;TCONS_00033147;TCONS_00040393
Cellular Component	GO:0036379	myofilament	6	38	0.00224702	0.00765308	TCONS_00004028;TCONS_00004034;TCONS_00006915;TCONS_00006916;TCONS_00033147;TCONS_00040393
Cellular Component	GO:0005890	sodium:potassium-exchanging ATPase complex	3	8	0.00230011	0.00765308	TCONS_00055872;TCONS_00055873;TCONS_00067290
Cellular Component	GO:0090533	cation-transporting ATPase complex	3	8	0.00230011	0.00765308	TCONS_00055872;TCONS_00055873;TCONS_00067290
Cellular Component	GO:0098533	ATPase dependent transmembrane transport complex	3	8	0.00230011	0.00765308	TCONS_00055872;TCONS_00055873;TCONS_00067290
Cellular Component	GO:1904949	ATPase complex	3	8	0.00230011	0.00765308	TCONS_00055872;TCONS_00055873;TCONS_00067290
Cellular Component	GO:0031226	intrinsic component of plasma membrane	31	501	0.00267316	0.00873551	TCONS_00011022;TCONS_00011023;TCONS_00011024;TCONS_00011025;TCONS_00016148;TCONS_00018326;TCONS_00018327;TCONS_00018328;TCONS_00018329;TCONS_00018330;TCONS_00018331;TCONS_00018334;TCONS_00023668;TCONS_00023669;TCONS_00024877;TCONS_00036088;TCONS_00036090;TCONS_00036092;TCONS_00047552;TCONS_00047553;TCONS_00047555;TCONS_00055872;TCONS_00055873;TCONS_00058238;TCONS_00058240;TCONS_00066233;TCONS_000…
Cellular Component	GO:0098797	plasma membrane protein complex	19	258	0.00274458	0.00881156	TCONS_00011022;TCONS_00011023;TCONS_00011024;TCONS_00011025;TCONS_00013771;TCONS_00020263;TCONS_00020264;TCONS_00020267;TCONS_00020270;TCONS_00020271;TCONS_00020272;TCONS_00023668;TCONS_00023669;TCONS_00047552;TCONS_00047553;TCONS_00047555;TCONS_00055872;TCONS_00055873;TCONS_00067290
Cellular Component	GO:0045177	apical part of cell	2	4	0.00746243	0.0235453	TCONS_00060407;TCONS_00060410
Cellular Component	GO:0030018	Z disc	3	12	0.0081098	0.0247349	TCONS_00028429;TCONS_00028430;TCONS_00077113
Cellular Component	GO:0031674	I band	3	12	0.0081098	0.0247349	TCONS_00028429;TCONS_00028430;TCONS_00077113
Cellular Component	GO:0008021	synaptic vesicle	4	27	0.0153443	0.045674	TCONS_00067876;TCONS_00067877;TCONS_00067878;TCONS_00067879
Cellular Component	GO:0098590	plasma membrane region	3	15	0.0154742	0.045674	TCONS_00033495;TCONS_00033503;TCONS_00033505
Molecular Function	GO:0008146	sulfotransferase activity	9	33	1.34683e-07	2.2088e-05	TCONS_00019318;TCONS_00019319;TCONS_00019322;TCONS_00019325;TCONS_00019326;TCONS_00019330;TCONS_00019334;TCONS_00019336;TCONS_00036665
Molecular Function	GO:0008483	transaminase activity	7	23	1.54533e-06	8.5222e-05	TCONS_00002714;TCONS_00002717;TCONS_00004305;TCONS_00004306;TCONS_00004307;TCONS_00004310;TCONS_00017409
Molecular Function	GO:0016782	transferase activity, transferring sulfur-containing groups	9	43	1.55894e-06	8.5222e-05	TCONS_00019318;TCONS_00019319;TCONS_00019322;TCONS_00019325;TCONS_00019326;TCONS_00019330;TCONS_00019334;TCONS_00019336;TCONS_00036665
Molecular Function	GO:0030246	carbohydrate binding	9	45	2.33801e-06	9.58584e-05	TCONS_00019389;TCONS_00030165;TCONS_00030167;TCONS_00030168;TCONS_00030170;TCONS_00031179;TCONS_00067134;TCONS_00067135;TCONS_00067138
Molecular Function	GO:0016769	transferase activity, transferring nitrogenous groups	7	26	3.87104e-06	0.00012697	TCONS_00002714;TCONS_00002717;TCONS_00004305;TCONS_00004306;TCONS_00004307;TCONS_00004310;TCONS_00017409
Molecular Function	GO:0004190	aspartic-type endopeptidase activity	5	12	9.01402e-06	0.000211186	TCONS_00018771;TCONS_00018772;TCONS_00018773;TCONS_00070988;TCONS_00070992
Molecular Function	GO:0070001	aspartic-type peptidase activity	5	12	9.01402e-06	0.000211186	TCONS_00018771;TCONS_00018772;TCONS_00018773;TCONS_00070988;TCONS_00070992
Molecular Function	GO:0004867	serine-type endopeptidase inhibitor activity	5	13	1.43287e-05	0.000293739	TCONS_00032201;TCONS_00038162;TCONS_00038163;TCONS_00038164;TCONS_00038165
Molecular Function	GO:0004175	endopeptidase activity	17	196	1.8975e-05	0.000319366	TCONS_00018771;TCONS_00018772;TCONS_00018773;TCONS_00019861;TCONS_00020889;TCONS_00020890;TCONS_00020893;TCONS_00025831;TCONS_00025832;TCONS_00025833;TCONS_00025835;TCONS_00025837;TCONS_00055139;TCONS_00055141;TCONS_00070988;TCONS_00070992;TCONS_00081868
Molecular Function	GO:0004866	endopeptidase inhibitor activity	7	33	2.14209e-05	0.000319366	TCONS_00003560;TCONS_00003562;TCONS_00032201;TCONS_00038162;TCONS_00038163;TCONS_00038164;TCONS_00038165
Molecular Function	GO:0061135	endopeptidase regulator activity	7	33	2.14209e-05	0.000319366	TCONS_00003560;TCONS_00003562;TCONS_00032201;TCONS_00038162;TCONS_00038163;TCONS_00038164;TCONS_00038165
Molecular Function	GO:0004497	monooxygenase activity	7	37	4.71177e-05	0.000643942	TCONS_00001670;TCONS_00001673;TCONS_00014171;TCONS_00033722;TCONS_00033727;TCONS_00066230;TCONS_00066231
Molecular Function	GO:0001786	phosphatidylserine binding	3	4	7.46521e-05	0.000871172	TCONS_00003535;TCONS_00003536;TCONS_00003537
Molecular Function	GO:0030414	peptidase inhibitor activity	7	40	7.96804e-05	0.000871172	TCONS_00003560;TCONS_00003562;TCONS_00032201;TCONS_00038162;TCONS_00038163;TCONS_00038164;TCONS_00038165
Molecular Function	GO:0061134	peptidase regulator activity	7	40	7.96804e-05	0.000871172	TCONS_00003560;TCONS_00003562;TCONS_00032201;TCONS_00038162;TCONS_00038163;TCONS_00038164;TCONS_00038165
Molecular Function	GO:0004222	metalloendopeptidase activity	6	32	0.000175795	0.0018019	TCONS_00019861;TCONS_00020889;TCONS_00020890;TCONS_00020893;TCONS_00055139;TCONS_00055141
Molecular Function	GO:0005509	calcium ion binding	19	282	0.000196756	0.00189811	TCONS_00011803;TCONS_00023606;TCONS_00023607;TCONS_00023609;TCONS_00029750;TCONS_00029751;TCONS_00045970;TCONS_00046584;TCONS_00046585;TCONS_00046586;TCONS_00049545;TCONS_00058504;TCONS_00058507;TCONS_00058508;TCONS_00067368;TCONS_00067375;TCONS_00069255;TCONS_00069256;TCONS_00077357
Molecular Function	GO:0016597	amino acid binding	3	7	0.000615163	0.00530983	TCONS_00003535;TCONS_00003536;TCONS_00003537
Molecular Function	GO:0072341	modified amino acid binding	3	7	0.000615163	0.00530983	TCONS_00003535;TCONS_00003536;TCONS_00003537
Molecular Function	GO:0004421	hydroxymethylglutaryl-CoA synthase activity	2	2	0.000716183	0.00559305	TCONS_00040382;TCONS_00040383
Molecular Function	GO:0004499	N,N-dimethylaniline monooxygenase activity	2	2	0.000716183	0.00559305	TCONS_00001670;TCONS_00001673
Molecular Function	GO:0003724	RNA helicase activity	2	3	0.00211047	0.0150485	TCONS_00003669;TCONS_00003671
Molecular Function	GO:0003834	beta-carotene 15,15'-monooxygenase activity	2	3	0.00211047	0.0150485	TCONS_00034429;TCONS_00034430
Molecular Function	GO:0031406	carboxylic acid binding	3	11	0.00267804	0.017568	TCONS_00003535;TCONS_00003536;TCONS_00003537
Molecular Function	GO:0043177	organic acid binding	3	11	0.00267804	0.017568	TCONS_00003535;TCONS_00003536;TCONS_00003537
Molecular Function	GO:0008237	metallopeptidase activity	6	53	0.00278821	0.0175872	TCONS_00019861;TCONS_00020889;TCONS_00020890;TCONS_00020893;TCONS_00055139;TCONS_00055141
Molecular Function	GO:0004857	enzyme inhibitor activity	7	72	0.00304805	0.0185141	TCONS_00003560;TCONS_00003562;TCONS_00032201;TCONS_00038162;TCONS_00038163;TCONS_00038164;TCONS_00038165
Molecular Function	GO:0046912	transferase activity, transferring acyl groups, acyl groups converted into alkyl on transfer	2	4	0.00414628	0.0242854	TCONS_00040382;TCONS_00040383
Molecular Function	GO:0016705	oxidoreductase activity, acting on paired donors, with incorporation or reduction of molecular oxygen	4	26	0.00473468	0.0267754	TCONS_00001670;TCONS_00001673;TCONS_00033722;TCONS_00033727
Molecular Function	GO:0070011	peptidase activity, acting on L-amino acid peptides	18	349	0.00585412	0.0320025	TCONS_00018771;TCONS_00018772;TCONS_00018773;TCONS_00019861;TCONS_00020889;TCONS_00020890;TCONS_00020893;TCONS_00025831;TCONS_00025832;TCONS_00025833;TCONS_00025835;TCONS_00025837;TCONS_00042920;TCONS_00055139;TCONS_00055141;TCONS_00070988;TCONS_00070992;TCONS_00081868
Biological Process	GO:0009896	positive regulation of catabolic process	5	6	6.24857e-08	3.31174e-06	TCONS_00046472;TCONS_00046473;TCONS_00046474;TCONS_00046476;TCONS_00046477
Biological Process	GO:0010508	positive regulation of autophagy	5	6	6.24857e-08	3.31174e-06	TCONS_00046472;TCONS_00046473;TCONS_00046474;TCONS_00046476;TCONS_00046477
Biological Process	GO:0031331	positive regulation of cellular catabolic process	5	6	6.24857e-08	3.31174e-06	TCONS_00046472;TCONS_00046473;TCONS_00046474;TCONS_00046476;TCONS_00046477
Biological Process	GO:0010506	regulation of autophagy	5	11	4.3554e-06	0.000173127	TCONS_00046472;TCONS_00046473;TCONS_00046474;TCONS_00046476;TCONS_00046477
Biological Process	GO:0048562	embryonic organ morphogenesis	6	20	7.36621e-06	0.000234245	TCONS_00016973;TCONS_00028966;TCONS_00028968;TCONS_00028972;TCONS_00028973;TCONS_00037173
Biological Process	GO:0048598	embryonic morphogenesis	7	31	9.45815e-06	0.000250641	TCONS_00016973;TCONS_00028966;TCONS_00028968;TCONS_00028972;TCONS_00028973;TCONS_00037173;TCONS_00052894
Biological Process	GO:0048568	embryonic organ development	6	23	1.80673e-05	0.000410385	TCONS_00016973;TCONS_00028966;TCONS_00028968;TCONS_00028972;TCONS_00028973;TCONS_00037173
Biological Process	GO:0006914	autophagy	5	15	2.61432e-05	0.000450723	TCONS_00046472;TCONS_00046473;TCONS_00046474;TCONS_00046476;TCONS_00046477
Biological Process	GO:0001947	heart looping	4	8	2.83474e-05	0.000450723	TCONS_00028966;TCONS_00028968;TCONS_00028972;TCONS_00028973
Biological Process	GO:0003143	embryonic heart tube morphogenesis	4	8	2.83474e-05	0.000450723	TCONS_00028966;TCONS_00028968;TCONS_00028972;TCONS_00028973
Biological Process	GO:0009790	embryo development	10	83	3.62216e-05	0.000455927	TCONS_00016973;TCONS_00028966;TCONS_00028968;TCONS_00028972;TCONS_00028973;TCONS_00035091;TCONS_00035093;TCONS_00035095;TCONS_00037173;TCONS_00052894
Biological Process	GO:0009894	regulation of catabolic process	5	16	3.72771e-05	0.000455927	TCONS_00046472;TCONS_00046473;TCONS_00046474;TCONS_00046476;TCONS_00046477
Biological Process	GO:0031329	regulation of cellular catabolic process	5	16	3.72771e-05	0.000455927	TCONS_00046472;TCONS_00046473;TCONS_00046474;TCONS_00046476;TCONS_00046477
Biological Process	GO:0003007	heart morphogenesis	4	9	5.00364e-05	0.000530386	TCONS_00028966;TCONS_00028968;TCONS_00028972;TCONS_00028973
Biological Process	GO:0035050	embryonic heart tube development	4	9	5.00364e-05	0.000530386	TCONS_00028966;TCONS_00028968;TCONS_00028972;TCONS_00028973
Biological Process	GO:0035239	tube morphogenesis	4	12	0.00018537	0.00166907	TCONS_00028966;TCONS_00028968;TCONS_00028972;TCONS_00028973
Biological Process	GO:0060562	epithelial tube morphogenesis	4	12	0.00018537	0.00166907	TCONS_00028966;TCONS_00028968;TCONS_00028972;TCONS_00028973
Biological Process	GO:0009887	organ morphogenesis	6	34	0.000193147	0.00166907	TCONS_00016973;TCONS_00028966;TCONS_00028968;TCONS_00028972;TCONS_00028973;TCONS_00037173
Biological Process	GO:0007507	heart development	5	22	0.000199448	0.00166907	TCONS_00011802;TCONS_00028966;TCONS_00028968;TCONS_00028972;TCONS_00028973
Biological Process	GO:0061371	determination of heart left/right asymmetry	4	13	0.000262575	0.00200218	TCONS_00028966;TCONS_00028968;TCONS_00028972;TCONS_00028973
Biological Process	GO:0050789	regulation of biological process	28	613	0.000264439	0.00200218	TCONS_00001430;TCONS_00001431;TCONS_00001434;TCONS_00001435;TCONS_00001440;TCONS_00030859;TCONS_00030860;TCONS_00035091;TCONS_00035093;TCONS_00035095;TCONS_00046472;TCONS_00046473;TCONS_00046474;TCONS_00046476;TCONS_00046477;TCONS_00057747;TCONS_00065510;TCONS_00068252;TCONS_00068253;TCONS_00069931;TCONS_00073318;TCONS_00073322;TCONS_00078930;TCONS_00078931;TCONS_00078932;TCONS_00078937;TCONS_000…
Biological Process	GO:0065007	biological regulation	28	630	0.000452287	0.0032688	TCONS_00001430;TCONS_00001431;TCONS_00001434;TCONS_00001435;TCONS_00001440;TCONS_00030859;TCONS_00030860;TCONS_00035091;TCONS_00035093;TCONS_00035095;TCONS_00046472;TCONS_00046473;TCONS_00046474;TCONS_00046476;TCONS_00046477;TCONS_00057747;TCONS_00065510;TCONS_00068252;TCONS_00068253;TCONS_00069931;TCONS_00073318;TCONS_00073322;TCONS_00078930;TCONS_00078931;TCONS_00078932;TCONS_00078937;TCONS_000…
Biological Process	GO:0002009	morphogenesis of an epithelium	5	29	0.00078257	0.00540994	TCONS_00028966;TCONS_00028968;TCONS_00028972;TCONS_00028973;TCONS_00052894
Biological Process	GO:0031325	positive regulation of cellular metabolic process	5	31	0.00107605	0.00712886	TCONS_00046472;TCONS_00046473;TCONS_00046474;TCONS_00046476;TCONS_00046477
Biological Process	GO:0009893	positive regulation of metabolic process	5	32	0.00125024	0.00764569	TCONS_00046472;TCONS_00046473;TCONS_00046474;TCONS_00046476;TCONS_00046477
Biological Process	GO:0048729	tissue morphogenesis	5	32	0.00125024	0.00764569	TCONS_00028966;TCONS_00028968;TCONS_00028972;TCONS_00028973;TCONS_00052894
Biological Process	GO:0045995	regulation of embryonic development	3	9	0.00132281	0.00778989	TCONS_00035091;TCONS_00035093;TCONS_00035095
Biological Process	GO:0007368	determination of left/right symmetry	4	20	0.0015521	0.00881373	TCONS_00028966;TCONS_00028968;TCONS_00028972;TCONS_00028973
Biological Process	GO:0048771	tissue remodeling	2	3	0.00204329	0.0110881	TCONS_00026093;TCONS_00026094
Biological Process	GO:0009056	catabolic process	5	36	0.00216183	0.0110881	TCONS_00046472;TCONS_00046473;TCONS_00046474;TCONS_00046476;TCONS_00046477
Biological Process	GO:0044248	cellular catabolic process	5	36	0.00216183	0.0110881	TCONS_00046472;TCONS_00046473;TCONS_00046474;TCONS_00046476;TCONS_00046477
Biological Process	GO:0035295	tube development	4	22	0.00225384	0.0111988	TCONS_00028966;TCONS_00028968;TCONS_00028972;TCONS_00028973
Biological Process	GO:0048522	positive regulation of cellular process	6	54	0.00248517	0.011974	TCONS_00046472;TCONS_00046473;TCONS_00046474;TCONS_00046476;TCONS_00046477;TCONS_00065510
Biological Process	GO:0060429	epithelium development	6	55	0.00273417	0.0127863	TCONS_00028966;TCONS_00028968;TCONS_00028972;TCONS_00028973;TCONS_00046060;TCONS_00052894
Biological Process	GO:0009799	specification of symmetry	4	24	0.00314901	0.0139081	TCONS_00028966;TCONS_00028968;TCONS_00028972;TCONS_00028973
Biological Process	GO:0009855	determination of bilateral symmetry	4	24	0.00314901	0.0139081	TCONS_00028966;TCONS_00028968;TCONS_00028972;TCONS_00028973
Biological Process	GO:0043281	regulation of cysteine-type endopeptidase activity involved in apoptotic process	2	4	0.0040174	0.0159692	TCONS_00068252;TCONS_00068253
Biological Process	GO:0052547	regulation of peptidase activity	2	4	0.0040174	0.0159692	TCONS_00068252;TCONS_00068253
Biological Process	GO:0052548	regulation of endopeptidase activity	2	4	0.0040174	0.0159692	TCONS_00068252;TCONS_00068253
Biological Process	GO:2000116	regulation of cysteine-type endopeptidase activity	2	4	0.0040174	0.0159692	TCONS_00068252;TCONS_00068253
Biological Process	GO:2000026	regulation of multicellular organismal development	4	26	0.00426143	0.016526	TCONS_00035091;TCONS_00035093;TCONS_00035095;TCONS_00065510
Biological Process	GO:0048518	positive regulation of biological process	6	61	0.00464407	0.0175811	TCONS_00046472;TCONS_00046473;TCONS_00046474;TCONS_00046476;TCONS_00046477;TCONS_00065510
Biological Process	GO:0050794	regulation of cellular process	24	573	0.00483388	0.0178741	TCONS_00001430;TCONS_00001431;TCONS_00001434;TCONS_00001435;TCONS_00001440;TCONS_00030859;TCONS_00030860;TCONS_00046472;TCONS_00046473;TCONS_00046474;TCONS_00046476;TCONS_00046477;TCONS_00057747;TCONS_00065510;TCONS_00068252;TCONS_00068253;TCONS_00073318;TCONS_00073322;TCONS_00078930;TCONS_00078931;TCONS_00078932;TCONS_00078937;TCONS_00081818;TCONS_00082477
Biological Process	GO:0007389	pattern specification process	4	29	0.00638689	0.0230799	TCONS_00028966;TCONS_00028968;TCONS_00028972;TCONS_00028973
Biological Process	GO:0030162	regulation of proteolysis	2	6	0.00970716	0.0342986	TCONS_00068252;TCONS_00068253
Biological Process	GO:0051239	regulation of multicellular organismal process	4	33	0.0101825	0.0351961	TCONS_00035091;TCONS_00035093;TCONS_00035095;TCONS_00065510
Biological Process	GO:0007165	signal transduction	15	314	0.0118661	0.0401427	TCONS_00001430;TCONS_00001431;TCONS_00001434;TCONS_00001435;TCONS_00001440;TCONS_00030859;TCONS_00030860;TCONS_00073318;TCONS_00073322;TCONS_00078930;TCONS_00078931;TCONS_00078932;TCONS_00078937;TCONS_00081818;TCONS_00082477
Biological Process	GO:0050793	regulation of developmental process	4	35	0.0125343	0.040368	TCONS_00035091;TCONS_00035093;TCONS_00035095;TCONS_00065510
Biological Process	GO:0072358	cardiovascular system development	5	54	0.0126943	0.040368	TCONS_00011802;TCONS_00028966;TCONS_00028968;TCONS_00028972;TCONS_00028973
Biological Process	GO:0072359	circulatory system development	5	54	0.0126943	0.040368	TCONS_00011802;TCONS_00028966;TCONS_00028968;TCONS_00028972;TCONS_00028973
Biological Process	GO:0044700	single organism signaling	15	320	0.0141153	0.0440065	TCONS_00001430;TCONS_00001431;TCONS_00001434;TCONS_00001435;TCONS_00001440;TCONS_00030859;TCONS_00030860;TCONS_00073318;TCONS_00073322;TCONS_00078930;TCONS_00078931;TCONS_00078932;TCONS_00078937;TCONS_00081818;TCONS_00082477
Biological Process	GO:0044707	single-multicellular organism process	15	321	0.0145213	0.0444017	TCONS_00011802;TCONS_00016973;TCONS_00026093;TCONS_00026094;TCONS_00028966;TCONS_00028968;TCONS_00028972;TCONS_00028973;TCONS_00035091;TCONS_00035092;TCONS_00035093;TCONS_00035095;TCONS_00037173;TCONS_00052894;TCONS_00065510
Biological Process	GO:0007154	cell communication	15	323	0.0153612	0.0460837	TCONS_00001430;TCONS_00001431;TCONS_00001434;TCONS_00001435;TCONS_00001440;TCONS_00030859;TCONS_00030860;TCONS_00073318;TCONS_00073322;TCONS_00078930;TCONS_00078931;TCONS_00078932;TCONS_00078937;TCONS_00081818;TCONS_00082477
Biological Process	GO:0023052	signaling	15	324	0.0157955	0.0465089	TCONS_00001430;TCONS_00001431;TCONS_00001434;TCONS_00001435;TCONS_00001440;TCONS_00030859;TCONS_00030860;TCONS_00073318;TCONS_00073322;TCONS_00078930;TCONS_00078931;TCONS_00078932;TCONS_00078937;TCONS_00081818;TCONS_00082477

## Sheet: BG vs. MG
GO term	GO ID	Description	out (651)	All (18003)	pvalue	p.adjust	Transcript_id
Cellular Component	GO:0005576	extracellular region	53	847	9.53782e-12	1.72635e-09	TCONS_00000826;TCONS_00001293;TCONS_00001294;TCONS_00001295;TCONS_00001296;TCONS_00002181;TCONS_00002182;TCONS_00002183;TCONS_00007129;TCONS_00007130;TCONS_00007690;TCONS_00011599;TCONS_00012647;TCONS_00012648;TCONS_00019064;TCONS_00019065;TCONS_00019592;TCONS_00020346;TCONS_00020347;TCONS_00025700;TCONS_00025839;TCONS_00029123;TCONS_00030132;TCONS_00030133;TCONS_00031414;TCONS_00031423;TCONS_000…
Cellular Component	GO:0005615	extracellular space	33	430	6.85756e-10	6.20609e-08	TCONS_00000826;TCONS_00007129;TCONS_00007130;TCONS_00011599;TCONS_00012647;TCONS_00012648;TCONS_00019064;TCONS_00019065;TCONS_00019592;TCONS_00020346;TCONS_00020347;TCONS_00025700;TCONS_00025839;TCONS_00029123;TCONS_00031414;TCONS_00031423;TCONS_00032410;TCONS_00032411;TCONS_00032412;TCONS_00033075;TCONS_00036511;TCONS_00038157;TCONS_00038158;TCONS_00038538;TCONS_00048438;TCONS_00057365;TCONS_000…
Cellular Component	GO:0044421	extracellular region part	33	463	4.40951e-09	2.6604e-07	TCONS_00000826;TCONS_00007129;TCONS_00007130;TCONS_00011599;TCONS_00012647;TCONS_00012648;TCONS_00019064;TCONS_00019065;TCONS_00019592;TCONS_00020346;TCONS_00020347;TCONS_00025700;TCONS_00025839;TCONS_00029123;TCONS_00031414;TCONS_00031423;TCONS_00032410;TCONS_00032411;TCONS_00032412;TCONS_00033075;TCONS_00036511;TCONS_00038157;TCONS_00038158;TCONS_00038538;TCONS_00048438;TCONS_00057365;TCONS_000…
Cellular Component	GO:0005719	nuclear euchromatin	3	3	1.09702e-05	0.000496402	TCONS_00052545;TCONS_00052546;TCONS_00052547
Cellular Component	GO:0030425	dendrite	4	8	1.58136e-05	0.000572451	TCONS_00000301;TCONS_00000302;TCONS_00028827;TCONS_00028828
Cellular Component	GO:0036477	somatodendritic compartment	4	9	2.79636e-05	0.000843567	TCONS_00000301;TCONS_00000302;TCONS_00028827;TCONS_00028828
Cellular Component	GO:0000778	condensed nuclear chromosome kinetochore	4	10	4.57865e-05	0.00093319	TCONS_00014151;TCONS_00014152;TCONS_00036128;TCONS_00036129
Cellular Component	GO:0005882	intermediate filament	8	59	4.64017e-05	0.00093319	TCONS_00001241;TCONS_00001242;TCONS_00031188;TCONS_00036046;TCONS_00044335;TCONS_00051620;TCONS_00063669;TCONS_00063721
Cellular Component	GO:0045111	intermediate filament cytoskeleton	8	59	4.64017e-05	0.00093319	TCONS_00001241;TCONS_00001242;TCONS_00031188;TCONS_00036046;TCONS_00044335;TCONS_00051620;TCONS_00063669;TCONS_00063721
Cellular Component	GO:0000780	condensed nuclear chromosome, centromeric region	4	11	7.0686e-05	0.00127942	TCONS_00014151;TCONS_00014152;TCONS_00036128;TCONS_00036129
Cellular Component	GO:0099512	supramolecular fiber	12	143	8.71216e-05	0.00128022	TCONS_00000300;TCONS_00001241;TCONS_00001242;TCONS_00031188;TCONS_00036046;TCONS_00044335;TCONS_00049505;TCONS_00051620;TCONS_00063669;TCONS_00063721;TCONS_00066184;TCONS_00066188
Cellular Component	GO:0099513	polymeric cytoskeletal fiber	12	143	8.71216e-05	0.00128022	TCONS_00000300;TCONS_00001241;TCONS_00001242;TCONS_00031188;TCONS_00036046;TCONS_00044335;TCONS_00049505;TCONS_00051620;TCONS_00063669;TCONS_00063721;TCONS_00066184;TCONS_00066188
Cellular Component	GO:0043005	neuron projection	4	12	0.000104167	0.00128022	TCONS_00000301;TCONS_00000302;TCONS_00028827;TCONS_00028828
Cellular Component	GO:0070652	HAUS complex	4	12	0.000104167	0.00128022	TCONS_00001563;TCONS_00001565;TCONS_00001566;TCONS_00001567
Cellular Component	GO:0000791	euchromatin	3	5	0.000106096	0.00128022	TCONS_00052545;TCONS_00052546;TCONS_00052547
Cellular Component	GO:0097458	neuron part	9	87	0.000136612	0.00154542	TCONS_00000301;TCONS_00000302;TCONS_00016330;TCONS_00028827;TCONS_00028828;TCONS_00065945;TCONS_00065946;TCONS_00065947;TCONS_00065948
Cellular Component	GO:0005579	membrane attack complex	4	14	0.000203325	0.00216482	TCONS_00043153;TCONS_00044380;TCONS_00044381;TCONS_00056508
Cellular Component	GO:0046930	pore complex	4	15	0.000272405	0.00273918	TCONS_00043153;TCONS_00044380;TCONS_00044381;TCONS_00056508
Cellular Component	GO:0005883	neurofilament	2	2	0.000494924	0.0047148	TCONS_00031188;TCONS_00044335
Cellular Component	GO:0001533	cornified envelope	2	3	0.00146283	0.0132291	TCONS_00068277;TCONS_00068281
Cellular Component	GO:0000777	condensed chromosome kinetochore	4	23	0.00153487	0.0132291	TCONS_00014151;TCONS_00014152;TCONS_00036128;TCONS_00036129
Cellular Component	GO:0000794	condensed nuclear chromosome	4	24	0.00180979	0.0148897	TCONS_00014151;TCONS_00014152;TCONS_00036128;TCONS_00036129
Cellular Component	GO:0071944	cell periphery	44	1288	0.0030669	0.0241352	TCONS_00010905;TCONS_00022778;TCONS_00025381;TCONS_00027503;TCONS_00027506;TCONS_00029888;TCONS_00029889;TCONS_00035827;TCONS_00036088;TCONS_00036090;TCONS_00036092;TCONS_00038784;TCONS_00038785;TCONS_00038786;TCONS_00038787;TCONS_00042707;TCONS_00043009;TCONS_00043011;TCONS_00043153;TCONS_00044380;TCONS_00044381;TCONS_00046244;TCONS_00046245;TCONS_00046429;TCONS_00046430;TCONS_00046509;TCONS_000…
Cellular Component	GO:0000779	condensed chromosome, centromeric region	4	28	0.00325124	0.0245197	TCONS_00014151;TCONS_00014152;TCONS_00036128;TCONS_00036129
Cellular Component	GO:0005886	plasma membrane	42	1230	0.00382908	0.0277226	TCONS_00010905;TCONS_00022778;TCONS_00025381;TCONS_00027503;TCONS_00027506;TCONS_00029888;TCONS_00029889;TCONS_00035827;TCONS_00036088;TCONS_00036090;TCONS_00036092;TCONS_00038784;TCONS_00038785;TCONS_00038786;TCONS_00038787;TCONS_00042707;TCONS_00043009;TCONS_00043011;TCONS_00043153;TCONS_00044380;TCONS_00044381;TCONS_00046429;TCONS_00046430;TCONS_00046509;TCONS_00046511;TCONS_00047552;TCONS_000…
Cellular Component	GO:0001518	voltage-gated sodium channel complex	3	18	0.00697933	0.0467874	TCONS_00047552;TCONS_00047553;TCONS_00047555
Cellular Component	GO:0034706	sodium channel complex	3	18	0.00697933	0.0467874	TCONS_00047552;TCONS_00047553;TCONS_00047555
Molecular Function	GO:0004252	serine-type endopeptidase activity	19	85	2.10988e-13	3.08043e-11	TCONS_00018713;TCONS_00018714;TCONS_00025831;TCONS_00025832;TCONS_00025833;TCONS_00025835;TCONS_00025837;TCONS_00057961;TCONS_00057962;TCONS_00057964;TCONS_00060377;TCONS_00060508;TCONS_00060509;TCONS_00065308;TCONS_00065310;TCONS_00065312;TCONS_00065314;TCONS_00065317;TCONS_00081868
Molecular Function	GO:0008236	serine-type peptidase activity	19	99	3.88871e-12	1.89251e-10	TCONS_00018713;TCONS_00018714;TCONS_00025831;TCONS_00025832;TCONS_00025833;TCONS_00025835;TCONS_00025837;TCONS_00057961;TCONS_00057962;TCONS_00057964;TCONS_00060377;TCONS_00060508;TCONS_00060509;TCONS_00065308;TCONS_00065310;TCONS_00065312;TCONS_00065314;TCONS_00065317;TCONS_00081868
Molecular Function	GO:0017171	serine hydrolase activity	19	99	3.88871e-12	1.89251e-10	TCONS_00018713;TCONS_00018714;TCONS_00025831;TCONS_00025832;TCONS_00025833;TCONS_00025835;TCONS_00025837;TCONS_00057961;TCONS_00057962;TCONS_00057964;TCONS_00060377;TCONS_00060508;TCONS_00060509;TCONS_00065308;TCONS_00065310;TCONS_00065312;TCONS_00065314;TCONS_00065317;TCONS_00081868
Molecular Function	GO:0003950	NAD+ ADP-ribosyltransferase activity	11	34	3.7308e-10	1.36174e-08	TCONS_00016202;TCONS_00016204;TCONS_00016205;TCONS_00016206;TCONS_00016208;TCONS_00016211;TCONS_00016212;TCONS_00033106;TCONS_00033107;TCONS_00033108;TCONS_00070527
Molecular Function	GO:0004175	endopeptidase activity	23	196	6.97914e-10	2.03791e-08	TCONS_00000396;TCONS_00017682;TCONS_00018713;TCONS_00018714;TCONS_00018774;TCONS_00018775;TCONS_00025831;TCONS_00025832;TCONS_00025833;TCONS_00025835;TCONS_00025837;TCONS_00057961;TCONS_00057962;TCONS_00057964;TCONS_00060377;TCONS_00060508;TCONS_00060509;TCONS_00065308;TCONS_00065310;TCONS_00065312;TCONS_00065314;TCONS_00065317;TCONS_00081868
Molecular Function	GO:0000149	SNARE binding	8	16	1.63327e-09	3.11982e-08	TCONS_00007001;TCONS_00007002;TCONS_00045840;TCONS_00045844;TCONS_00057673;TCONS_00057676;TCONS_00057677;TCONS_00057678
Molecular Function	GO:0019905	syntaxin binding	8	16	1.63327e-09	3.11982e-08	TCONS_00007001;TCONS_00007002;TCONS_00045840;TCONS_00045844;TCONS_00057673;TCONS_00057676;TCONS_00057677;TCONS_00057678
Molecular Function	GO:0017075	syntaxin-1 binding	6	7	1.70949e-09	3.11982e-08	TCONS_00045840;TCONS_00045844;TCONS_00057673;TCONS_00057676;TCONS_00057677;TCONS_00057678
Molecular Function	GO:0016763	transferase activity, transferring pentosyl groups	11	40	2.63702e-09	4.27783e-08	TCONS_00016202;TCONS_00016204;TCONS_00016205;TCONS_00016206;TCONS_00016208;TCONS_00016211;TCONS_00016212;TCONS_00033106;TCONS_00033107;TCONS_00033108;TCONS_00070527
Molecular Function	GO:0004521	endoribonuclease activity	5	6	5.91149e-08	8.63077e-07	TCONS_00033469;TCONS_00033470;TCONS_00033471;TCONS_00033472;TCONS_00033473
Molecular Function	GO:0048244	phytanoyl-CoA dioxygenase activity	4	4	4.0377e-07	5.35913e-06	TCONS_00032406;TCONS_00032407;TCONS_00032408;TCONS_00032409
Molecular Function	GO:0030060	L-malate dehydrogenase activity	4	5	1.97861e-06	2.40731e-05	TCONS_00007854;TCONS_00007855;TCONS_00007857;TCONS_00007858
Molecular Function	GO:0004518	nuclease activity	9	51	4.45079e-06	4.99858e-05	TCONS_00033469;TCONS_00033470;TCONS_00033471;TCONS_00033472;TCONS_00033473;TCONS_00052517;TCONS_00052518;TCONS_00052519;TCONS_00052520
Molecular Function	GO:0016615	malate dehydrogenase activity	4	7	1.33042e-05	0.000128651	TCONS_00007854;TCONS_00007855;TCONS_00007857;TCONS_00007858
Molecular Function	GO:0016706	oxidoreductase activity, acting on paired donors, with incorporation or reduction of molecular oxygen, 2-oxoglutarate as one donor, and incorporation of one atom each of oxygen into both donors	4	7	1.33042e-05	0.000128651	TCONS_00032406;TCONS_00032407;TCONS_00032408;TCONS_00032409
Molecular Function	GO:0004866	endopeptidase inhibitor activity	7	33	1.49799e-05	0.000128651	TCONS_00038162;TCONS_00038163;TCONS_00038164;TCONS_00038165;TCONS_00061538;TCONS_00061539;TCONS_00061551
Molecular Function	GO:0061135	endopeptidase regulator activity	7	33	1.49799e-05	0.000128651	TCONS_00038162;TCONS_00038163;TCONS_00038164;TCONS_00038165;TCONS_00061538;TCONS_00061539;TCONS_00061551
Molecular Function	GO:0016757	transferase activity, transferring glycosyl groups	11	91	1.73476e-05	0.000140709	TCONS_00016202;TCONS_00016204;TCONS_00016205;TCONS_00016206;TCONS_00016208;TCONS_00016211;TCONS_00016212;TCONS_00033106;TCONS_00033107;TCONS_00033108;TCONS_00070527
Molecular Function	GO:0008233	peptidase activity	24	372	2.26124e-05	0.000173759	TCONS_00000396;TCONS_00017682;TCONS_00018713;TCONS_00018714;TCONS_00018774;TCONS_00018775;TCONS_00025831;TCONS_00025832;TCONS_00025833;TCONS_00025835;TCONS_00025837;TCONS_00057961;TCONS_00057962;TCONS_00057963;TCONS_00057964;TCONS_00060377;TCONS_00060508;TCONS_00060509;TCONS_00065308;TCONS_00065310;TCONS_00065312;TCONS_00065314;TCONS_00065317;TCONS_00081868
Molecular Function	GO:0070011	peptidase activity, acting on L-amino acid peptides	23	349	2.4185e-05	0.00017655	TCONS_00000396;TCONS_00017682;TCONS_00018713;TCONS_00018714;TCONS_00018774;TCONS_00018775;TCONS_00025831;TCONS_00025832;TCONS_00025833;TCONS_00025835;TCONS_00025837;TCONS_00057961;TCONS_00057962;TCONS_00057964;TCONS_00060377;TCONS_00060508;TCONS_00060509;TCONS_00065308;TCONS_00065310;TCONS_00065312;TCONS_00065314;TCONS_00065317;TCONS_00081868
Molecular Function	GO:0030414	peptidase inhibitor activity	7	40	5.62155e-05	0.000373066	TCONS_00038162;TCONS_00038163;TCONS_00038164;TCONS_00038165;TCONS_00061538;TCONS_00061539;TCONS_00061551
Molecular Function	GO:0061134	peptidase regulator activity	7	40	5.62155e-05	0.000373066	TCONS_00038162;TCONS_00038163;TCONS_00038164;TCONS_00038165;TCONS_00061538;TCONS_00061539;TCONS_00061551
Molecular Function	GO:0008146	sulfotransferase activity	6	33	0.000155554	0.000987429	TCONS_00053112;TCONS_00053114;TCONS_00053115;TCONS_00053116;TCONS_00053117;TCONS_00053118
Molecular Function	GO:0004540	ribonuclease activity	5	22	0.000186036	0.00113172	TCONS_00033469;TCONS_00033470;TCONS_00033471;TCONS_00033472;TCONS_00033473
Molecular Function	GO:0004519	endonuclease activity	5	23	0.000232844	0.0013532	TCONS_00033469;TCONS_00033470;TCONS_00033471;TCONS_00033472;TCONS_00033473
Molecular Function	GO:0004867	serine-type endopeptidase inhibitor activity	4	13	0.000240981	0.0013532	TCONS_00038162;TCONS_00038163;TCONS_00038164;TCONS_00038165
Molecular Function	GO:0001791	IgM binding	2	2	0.000641342	0.00322882	TCONS_00049046;TCONS_00049047
Molecular Function	GO:0009374	biotin binding	2	2	0.000641342	0.00322882	TCONS_00039621;TCONS_00039622
Molecular Function	GO:0019865	immunoglobulin binding	2	2	0.000641342	0.00322882	TCONS_00049046;TCONS_00049047
Molecular Function	GO:0016782	transferase activity, transferring sulfur-containing groups	6	43	0.000693169	0.00337342	TCONS_00053112;TCONS_00053114;TCONS_00053115;TCONS_00053116;TCONS_00053117;TCONS_00053118
Molecular Function	GO:0030246	carbohydrate binding	6	45	0.000887879	0.00418162	TCONS_00015564;TCONS_00030165;TCONS_00030167;TCONS_00030168;TCONS_00030170;TCONS_00031179
Molecular Function	GO:0004527	exonuclease activity	4	18	0.000933364	0.00425847	TCONS_00052517;TCONS_00052518;TCONS_00052519;TCONS_00052520
Molecular Function	GO:1901681	sulfur compound binding	3	9	0.00120966	0.00535181	TCONS_00039621;TCONS_00039622;TCONS_00069697
Molecular Function	GO:0004857	enzyme inhibitor activity	7	72	0.00223746	0.00960792	TCONS_00038162;TCONS_00038163;TCONS_00038164;TCONS_00038165;TCONS_00061538;TCONS_00061539;TCONS_00061551
Molecular Function	GO:0033293	monocarboxylic acid binding	2	4	0.00372022	0.0155186	TCONS_00039621;TCONS_00039622
Molecular Function	GO:0016705	oxidoreductase activity, acting on paired donors, with incorporation or reduction of molecular oxygen	4	26	0.00389032	0.0157774	TCONS_00032406;TCONS_00032407;TCONS_00032408;TCONS_00032409
Molecular Function	GO:0003796	lysozyme activity	2	5	0.00609684	0.0240578	TCONS_00040428;TCONS_00040429
Molecular Function	GO:0043167	ion binding	53	1529	0.0085405	0.0328135	TCONS_00000825;TCONS_00000827;TCONS_00000830;TCONS_00001954;TCONS_00001955;TCONS_00001956;TCONS_00004671;TCONS_00004722;TCONS_00010584;TCONS_00010586;TCONS_00010587;TCONS_00011642;TCONS_00011643;TCONS_00011644;TCONS_00011645;TCONS_00011646;TCONS_00012390;TCONS_00012391;TCONS_00012393;TCONS_00013667;TCONS_00013676;TCONS_00017172;TCONS_00020163;TCONS_00020377;TCONS_00020378;TCONS_00020379;TCONS_000…
Molecular Function	GO:0051213	dioxygenase activity	4	34	0.0103068	0.0385845	TCONS_00032406;TCONS_00032407;TCONS_00032408;TCONS_00032409
Molecular Function	GO:0005525	GTP binding	8	120	0.01118	0.0388638	TCONS_00001954;TCONS_00001955;TCONS_00001956;TCONS_00013667;TCONS_00013676;TCONS_00020163;TCONS_00074068;TCONS_00074070
Molecular Function	GO:0019001	guanyl nucleotide binding	8	120	0.01118	0.0388638	TCONS_00001954;TCONS_00001955;TCONS_00001956;TCONS_00013667;TCONS_00013676;TCONS_00020163;TCONS_00074068;TCONS_00074070
Molecular Function	GO:0032561	guanyl ribonucleotide binding	8	120	0.01118	0.0388638	TCONS_00001954;TCONS_00001955;TCONS_00001956;TCONS_00013667;TCONS_00013676;TCONS_00020163;TCONS_00074068;TCONS_00074070
Molecular Function	GO:0004869	cysteine-type endopeptidase inhibitor activity	3	20	0.0133648	0.0453782	TCONS_00061538;TCONS_00061539;TCONS_00061551
Molecular Function	GO:0043168	anion binding	22	528	0.0146149	0.0484947	TCONS_00001954;TCONS_00001955;TCONS_00001956;TCONS_00013667;TCONS_00013676;TCONS_00020163;TCONS_00025969;TCONS_00025972;TCONS_00026301;TCONS_00030415;TCONS_00039621;TCONS_00039622;TCONS_00045364;TCONS_00045365;TCONS_00050822;TCONS_00050825;TCONS_00066244;TCONS_00066245;TCONS_00066246;TCONS_00069697;TCONS_00074068;TCONS_00074070
Biological Process	GO:0042476	odontogenesis	6	6	9.83234e-11	2.15328e-08	TCONS_00018353;TCONS_00018354;TCONS_00018355;TCONS_00018357;TCONS_00018359;TCONS_00018360
Biological Process	GO:0030182	neuron differentiation	7	25	6.80443e-07	7.45085e-05	TCONS_00003015;TCONS_00010700;TCONS_00046283;TCONS_00049013;TCONS_00056902;TCONS_00056903;TCONS_00056904
Biological Process	GO:0048666	neuron development	6	18	1.49184e-06	8.72789e-05	TCONS_00003015;TCONS_00010700;TCONS_00049013;TCONS_00056902;TCONS_00056903;TCONS_00056904
Biological Process	GO:0048699	generation of neurons	7	28	1.59414e-06	8.72789e-05	TCONS_00003015;TCONS_00010700;TCONS_00046283;TCONS_00049013;TCONS_00056902;TCONS_00056903;TCONS_00056904
Biological Process	GO:0030030	cell projection organization	6	23	7.45747e-06	0.00020489	TCONS_00003015;TCONS_00010700;TCONS_00056902;TCONS_00056903;TCONS_00056904;TCONS_00077891
Biological Process	GO:0031175	neuron projection development	5	14	8.44857e-06	0.00020489	TCONS_00003015;TCONS_00010700;TCONS_00056902;TCONS_00056903;TCONS_00056904
Biological Process	GO:0061564	axon development	5	14	8.44857e-06	0.00020489	TCONS_00003015;TCONS_00010700;TCONS_00056902;TCONS_00056903;TCONS_00056904
Biological Process	GO:0016049	cell growth	3	3	1.12268e-05	0.00020489	TCONS_00056902;TCONS_00056903;TCONS_00056904
Biological Process	GO:0048588	developmental cell growth	3	3	1.12268e-05	0.00020489	TCONS_00056902;TCONS_00056903;TCONS_00056904
Biological Process	GO:0048675	axon extension	3	3	1.12268e-05	0.00020489	TCONS_00056902;TCONS_00056903;TCONS_00056904
Biological Process	GO:0060560	developmental growth involved in morphogenesis	3	3	1.12268e-05	0.00020489	TCONS_00056902;TCONS_00056903;TCONS_00056904
Biological Process	GO:1990138	neuron projection extension	3	3	1.12268e-05	0.00020489	TCONS_00056902;TCONS_00056903;TCONS_00056904
Biological Process	GO:0022008	neurogenesis	7	40	2.05347e-05	0.000345931	TCONS_00003015;TCONS_00010700;TCONS_00046283;TCONS_00049013;TCONS_00056902;TCONS_00056903;TCONS_00056904
Biological Process	GO:0030177	positive regulation of Wnt signaling pathway	3	4	4.4193e-05	0.000691304	TCONS_00007765;TCONS_00007766;TCONS_00007767
Biological Process	GO:0009887	organ morphogenesis	6	34	8.25423e-05	0.00120512	TCONS_00018353;TCONS_00018354;TCONS_00018355;TCONS_00018357;TCONS_00018359;TCONS_00018360
Biological Process	GO:0032990	cell part morphogenesis	5	22	9.71307e-05	0.00125127	TCONS_00003015;TCONS_00056902;TCONS_00056903;TCONS_00056904;TCONS_00077891
Biological Process	GO:0048858	cell projection morphogenesis	5	22	9.71307e-05	0.00125127	TCONS_00003015;TCONS_00056902;TCONS_00056903;TCONS_00056904;TCONS_00077891
Biological Process	GO:0000904	cell morphogenesis involved in differentiation	4	13	0.000146619	0.00152903	TCONS_00003015;TCONS_00056902;TCONS_00056903;TCONS_00056904
Biological Process	GO:0007409	axonogenesis	4	13	0.000146619	0.00152903	TCONS_00003015;TCONS_00056902;TCONS_00056903;TCONS_00056904
Biological Process	GO:0048667	cell morphogenesis involved in neuron differentiation	4	13	0.000146619	0.00152903	TCONS_00003015;TCONS_00056902;TCONS_00056903;TCONS_00056904
Biological Process	GO:0048812	neuron projection morphogenesis	4	13	0.000146619	0.00152903	TCONS_00003015;TCONS_00056902;TCONS_00056903;TCONS_00056904
Biological Process	GO:0040007	growth	3	6	0.000213996	0.00203762	TCONS_00056902;TCONS_00056903;TCONS_00056904
Biological Process	GO:0048589	developmental growth	3	6	0.000213996	0.00203762	TCONS_00056902;TCONS_00056903;TCONS_00056904
Biological Process	GO:0009653	anatomical structure morphogenesis	11	144	0.000230118	0.00209983	TCONS_00003015;TCONS_00018353;TCONS_00018354;TCONS_00018355;TCONS_00018357;TCONS_00018359;TCONS_00018360;TCONS_00056902;TCONS_00056903;TCONS_00056904;TCONS_00077891
Biological Process	GO:0061025	membrane fusion	3	7	0.000368546	0.00322847	TCONS_00050668;TCONS_00050670;TCONS_00050672
Biological Process	GO:0048468	cell development	6	48	0.000594628	0.0050086	TCONS_00003015;TCONS_00010700;TCONS_00049013;TCONS_00056902;TCONS_00056903;TCONS_00056904
Biological Process	GO:0048771	tissue remodeling	2	3	0.00152217	0.0119056	TCONS_00026093;TCONS_00026094
Biological Process	GO:0090263	positive regulation of canonical Wnt signaling pathway	2	3	0.00152217	0.0119056	TCONS_00007765;TCONS_00007767
Biological Process	GO:0051301	cell division	5	39	0.00159527	0.012047	TCONS_00058397;TCONS_00058398;TCONS_00058399;TCONS_00058400;TCONS_00058401
Biological Process	GO:0000902	cell morphogenesis	5	43	0.00249356	0.018203	TCONS_00003015;TCONS_00056902;TCONS_00056903;TCONS_00056904;TCONS_00077891
Biological Process	GO:0048731	system development	13	253	0.00277502	0.0196042	TCONS_00003015;TCONS_00010700;TCONS_00018353;TCONS_00018354;TCONS_00018355;TCONS_00018357;TCONS_00018359;TCONS_00018360;TCONS_00046283;TCONS_00049013;TCONS_00056902;TCONS_00056903;TCONS_00056904
Biological Process	GO:0044707	single-multicellular organism process	15	321	0.00304322	0.0200659	TCONS_00003015;TCONS_00010700;TCONS_00018353;TCONS_00018354;TCONS_00018355;TCONS_00018357;TCONS_00018359;TCONS_00018360;TCONS_00026093;TCONS_00026094;TCONS_00046283;TCONS_00049013;TCONS_00056902;TCONS_00056903;TCONS_00056904
Biological Process	GO:0032989	cellular component morphogenesis	5	45	0.00306021	0.0200659	TCONS_00003015;TCONS_00056902;TCONS_00056903;TCONS_00056904;TCONS_00077891
Biological Process	GO:0007399	nervous system development	7	88	0.00311525	0.0200659	TCONS_00003015;TCONS_00010700;TCONS_00046283;TCONS_00049013;TCONS_00056902;TCONS_00056903;TCONS_00056904
Biological Process	GO:0061024	membrane organization	3	14	0.00342755	0.0214467	TCONS_00050668;TCONS_00050670;TCONS_00050672
Biological Process	GO:0030111	regulation of Wnt signaling pathway	3	15	0.00421674	0.0256518	TCONS_00007765;TCONS_00007766;TCONS_00007767

## Sheet: MG vs. MGC
GO term	GO ID	Description	out (651)	All (18003)	pvalue	p.adjust	Transcript_id
Cellular Component	GO:0005739	mitochondrion	68	836	5.14853e-19	1.16357e-16	TCONS_00001401;TCONS_00007376;TCONS_00010040;TCONS_00010041;TCONS_00010042;TCONS_00010043;TCONS_00011569;TCONS_00011571;TCONS_00013137;TCONS_00015498;TCONS_00015499;TCONS_00015500;TCONS_00021797;TCONS_00028261;TCONS_00028262;TCONS_00028264;TCONS_00031054;TCONS_00034738;TCONS_00035486;TCONS_00035601;TCONS_00039713;TCONS_00039714;TCONS_00039715;TCONS_00039716;TCONS_00039717;TCONS_00039718;TCONS_000…
Cellular Component	GO:0031974	membrane-enclosed lumen	72	1045	3.48777e-16	3.94117e-14	TCONS_00001401;TCONS_00001716;TCONS_00001719;TCONS_00001908;TCONS_00001949;TCONS_00001950;TCONS_00002337;TCONS_00007783;TCONS_00014182;TCONS_00019697;TCONS_00019698;TCONS_00019718;TCONS_00019720;TCONS_00022994;TCONS_00025871;TCONS_00027071;TCONS_00027072;TCONS_00027073;TCONS_00027074;TCONS_00028836;TCONS_00028837;TCONS_00029025;TCONS_00030839;TCONS_00030840;TCONS_00030841;TCONS_00034738;TCONS_000…
Cellular Component	GO:0044446	intracellular organelle part	145	3249	3.68038e-15	2.77255e-13	TCONS_00001401;TCONS_00001522;TCONS_00001523;TCONS_00001563;TCONS_00001565;TCONS_00001566;TCONS_00001567;TCONS_00001657;TCONS_00001658;TCONS_00001716;TCONS_00001719;TCONS_00001908;TCONS_00001949;TCONS_00001950;TCONS_00002337;TCONS_00003650;TCONS_00003651;TCONS_00003652;TCONS_00003655;TCONS_00003657;TCONS_00007261;TCONS_00007376;TCONS_00007783;TCONS_00011569;TCONS_00011571;TCONS_00012930;TCONS_000…
Cellular Component	GO:0044422	organelle part	145	3291	1.09491e-14	6.18625e-13	TCONS_00001401;TCONS_00001522;TCONS_00001523;TCONS_00001563;TCONS_00001565;TCONS_00001566;TCONS_00001567;TCONS_00001657;TCONS_00001658;TCONS_00001716;TCONS_00001719;TCONS_00001908;TCONS_00001949;TCONS_00001950;TCONS_00002337;TCONS_00003650;TCONS_00003651;TCONS_00003652;TCONS_00003655;TCONS_00003657;TCONS_00007261;TCONS_00007376;TCONS_00007783;TCONS_00011569;TCONS_00011571;TCONS_00012930;TCONS_000…
Cellular Component	GO:0043233	organelle lumen	66	1012	9.72676e-14	3.66375e-12	TCONS_00001401;TCONS_00001716;TCONS_00001719;TCONS_00001908;TCONS_00001949;TCONS_00001950;TCONS_00002337;TCONS_00007783;TCONS_00014182;TCONS_00019697;TCONS_00019698;TCONS_00019718;TCONS_00019720;TCONS_00022994;TCONS_00025871;TCONS_00027071;TCONS_00027072;TCONS_00027073;TCONS_00027074;TCONS_00028836;TCONS_00028837;TCONS_00029025;TCONS_00030839;TCONS_00030840;TCONS_00030841;TCONS_00036568;TCONS_000…
Cellular Component	GO:0070013	intracellular organelle lumen	66	1012	9.72676e-14	3.66375e-12	TCONS_00001401;TCONS_00001716;TCONS_00001719;TCONS_00001908;TCONS_00001949;TCONS_00001950;TCONS_00002337;TCONS_00007783;TCONS_00014182;TCONS_00019697;TCONS_00019698;TCONS_00019718;TCONS_00019720;TCONS_00022994;TCONS_00025871;TCONS_00027071;TCONS_00027072;TCONS_00027073;TCONS_00027074;TCONS_00028836;TCONS_00028837;TCONS_00029025;TCONS_00030839;TCONS_00030840;TCONS_00030841;TCONS_00036568;TCONS_000…
Cellular Component	GO:0000313	organellar ribosome	15	57	3.47492e-12	9.81665e-11	TCONS_00001401;TCONS_00039713;TCONS_00039714;TCONS_00039715;TCONS_00039716;TCONS_00039717;TCONS_00039718;TCONS_00039719;TCONS_00043813;TCONS_00043814;TCONS_00043815;TCONS_00062540;TCONS_00062541;TCONS_00065671;TCONS_00065672
Cellular Component	GO:0005761	mitochondrial ribosome	15	57	3.47492e-12	9.81665e-11	TCONS_00001401;TCONS_00039713;TCONS_00039714;TCONS_00039715;TCONS_00039716;TCONS_00039717;TCONS_00039718;TCONS_00039719;TCONS_00043813;TCONS_00043814;TCONS_00043815;TCONS_00062540;TCONS_00062541;TCONS_00065671;TCONS_00065672
Cellular Component	GO:0032991	macromolecular complex	122	2870	4.43077e-11	1.11262e-09	TCONS_00001401;TCONS_00001522;TCONS_00001523;TCONS_00001563;TCONS_00001565;TCONS_00001566;TCONS_00001567;TCONS_00001657;TCONS_00001658;TCONS_00001908;TCONS_00002337;TCONS_00003011;TCONS_00003012;TCONS_00007261;TCONS_00007783;TCONS_00012920;TCONS_00012921;TCONS_00013771;TCONS_00014182;TCONS_00017344;TCONS_00017345;TCONS_00017642;TCONS_00019697;TCONS_00019698;TCONS_00019718;TCONS_00019720;TCONS_000…
Cellular Component	GO:0043229	intracellular organelle	253	7785	6.78861e-11	1.53423e-09	TCONS_00001401;TCONS_00001522;TCONS_00001523;TCONS_00001563;TCONS_00001565;TCONS_00001566;TCONS_00001567;TCONS_00001657;TCONS_00001658;TCONS_00001716;TCONS_00001719;TCONS_00001723;TCONS_00001724;TCONS_00001908;TCONS_00001949;TCONS_00001950;TCONS_00002337;TCONS_00003650;TCONS_00003651;TCONS_00003652;TCONS_00003655;TCONS_00003657;TCONS_00003835;TCONS_00004351;TCONS_00004352;TCONS_00007261;TCONS_000…
Cellular Component	GO:0015630	microtubule cytoskeleton	30	315	1.42609e-10	2.92997e-09	TCONS_00001563;TCONS_00001565;TCONS_00001566;TCONS_00001567;TCONS_00003650;TCONS_00003651;TCONS_00003652;TCONS_00003655;TCONS_00003657;TCONS_00012930;TCONS_00021679;TCONS_00021680;TCONS_00025405;TCONS_00025411;TCONS_00046370;TCONS_00046372;TCONS_00046374;TCONS_00046375;TCONS_00046378;TCONS_00048565;TCONS_00048566;TCONS_00048568;TCONS_00048570;TCONS_00048571;TCONS_00048578;TCONS_00048579;TCONS_000…
Cellular Component	GO:0005622	intracellular	302	9952	2.0755e-10	3.90885e-09	TCONS_00001401;TCONS_00001522;TCONS_00001523;TCONS_00001563;TCONS_00001565;TCONS_00001566;TCONS_00001567;TCONS_00001657;TCONS_00001658;TCONS_00001716;TCONS_00001719;TCONS_00001723;TCONS_00001724;TCONS_00001908;TCONS_00001949;TCONS_00001950;TCONS_00002337;TCONS_00003650;TCONS_00003651;TCONS_00003652;TCONS_00003655;TCONS_00003657;TCONS_00003835;TCONS_00004351;TCONS_00004352;TCONS_00006392;TCONS_000…
Cellular Component	GO:0043226	organelle	253	7869	2.46764e-10	4.19763e-09	TCONS_00001401;TCONS_00001522;TCONS_00001523;TCONS_00001563;TCONS_00001565;TCONS_00001566;TCONS_00001567;TCONS_00001657;TCONS_00001658;TCONS_00001716;TCONS_00001719;TCONS_00001723;TCONS_00001724;TCONS_00001908;TCONS_00001949;TCONS_00001950;TCONS_00002337;TCONS_00003650;TCONS_00003651;TCONS_00003652;TCONS_00003655;TCONS_00003657;TCONS_00003835;TCONS_00004351;TCONS_00004352;TCONS_00007261;TCONS_000…
Cellular Component	GO:0044424	intracellular part	301	9923	2.6003e-10	4.19763e-09	TCONS_00001401;TCONS_00001522;TCONS_00001523;TCONS_00001563;TCONS_00001565;TCONS_00001566;TCONS_00001567;TCONS_00001657;TCONS_00001658;TCONS_00001716;TCONS_00001719;TCONS_00001723;TCONS_00001724;TCONS_00001908;TCONS_00001949;TCONS_00001950;TCONS_00002337;TCONS_00003650;TCONS_00003651;TCONS_00003652;TCONS_00003655;TCONS_00003657;TCONS_00003835;TCONS_00004351;TCONS_00004352;TCONS_00006392;TCONS_000…
Cellular Component	GO:0005840	ribosome	25	245	1.2156e-09	1.83151e-08	TCONS_00001401;TCONS_00012920;TCONS_00012921;TCONS_00025886;TCONS_00030741;TCONS_00034571;TCONS_00034572;TCONS_00037986;TCONS_00037987;TCONS_00037988;TCONS_00037989;TCONS_00039713;TCONS_00039714;TCONS_00039715;TCONS_00039716;TCONS_00039717;TCONS_00039718;TCONS_00039719;TCONS_00043813;TCONS_00043814;TCONS_00043815;TCONS_00062540;TCONS_00062541;TCONS_00065671;TCONS_00065672
Cellular Component	GO:0043228	non-membrane-bounded organelle	79	1664	2.55625e-09	3.3205e-08	TCONS_00001401;TCONS_00001522;TCONS_00001523;TCONS_00001563;TCONS_00001565;TCONS_00001566;TCONS_00001567;TCONS_00001716;TCONS_00001719;TCONS_00001949;TCONS_00001950;TCONS_00003650;TCONS_00003651;TCONS_00003652;TCONS_00003655;TCONS_00003657;TCONS_00012920;TCONS_00012921;TCONS_00012930;TCONS_00017344;TCONS_00017345;TCONS_00019718;TCONS_00019720;TCONS_00021456;TCONS_00021457;TCONS_00021679;TCONS_000…
Cellular Component	GO:0043232	intracellular non-membrane-bounded organelle	79	1664	2.55625e-09	3.3205e-08	TCONS_00001401;TCONS_00001522;TCONS_00001523;TCONS_00001563;TCONS_00001565;TCONS_00001566;TCONS_00001567;TCONS_00001716;TCONS_00001719;TCONS_00001949;TCONS_00001950;TCONS_00003650;TCONS_00003651;TCONS_00003652;TCONS_00003655;TCONS_00003657;TCONS_00012920;TCONS_00012921;TCONS_00012930;TCONS_00017344;TCONS_00017345;TCONS_00019718;TCONS_00019720;TCONS_00021456;TCONS_00021457;TCONS_00021679;TCONS_000…
Cellular Component	GO:0005815	microtubule organizing center	17	117	2.81221e-09	3.3205e-08	TCONS_00003650;TCONS_00003651;TCONS_00003652;TCONS_00003655;TCONS_00003657;TCONS_00012930;TCONS_00025405;TCONS_00025411;TCONS_00048565;TCONS_00048566;TCONS_00048568;TCONS_00048570;TCONS_00048571;TCONS_00048578;TCONS_00048579;TCONS_00068355;TCONS_00068356
Cellular Component	GO:0031981	nuclear lumen	51	865	2.8368e-09	3.3205e-08	TCONS_00001716;TCONS_00001719;TCONS_00001908;TCONS_00001949;TCONS_00001950;TCONS_00002337;TCONS_00007783;TCONS_00014182;TCONS_00019697;TCONS_00019698;TCONS_00019718;TCONS_00019720;TCONS_00022994;TCONS_00025871;TCONS_00027071;TCONS_00027072;TCONS_00027073;TCONS_00027074;TCONS_00028836;TCONS_00028837;TCONS_00029025;TCONS_00030839;TCONS_00030840;TCONS_00030841;TCONS_00036568;TCONS_00037110;TCONS_000…
Cellular Component	GO:0044429	mitochondrial part	36	491	2.93849e-09	3.3205e-08	TCONS_00001401;TCONS_00007376;TCONS_00011569;TCONS_00011571;TCONS_00021797;TCONS_00028261;TCONS_00028262;TCONS_00028264;TCONS_00034738;TCONS_00035486;TCONS_00035601;TCONS_00039713;TCONS_00039714;TCONS_00039715;TCONS_00039716;TCONS_00039717;TCONS_00039718;TCONS_00039719;TCONS_00040135;TCONS_00040253;TCONS_00043813;TCONS_00043814;TCONS_00043815;TCONS_00050878;TCONS_00050879;TCONS_00054468;TCONS_000…
Cellular Component	GO:0044444	cytoplasmic part	127	3292	8.5277e-09	9.17743e-08	TCONS_00001401;TCONS_00004351;TCONS_00004352;TCONS_00007376;TCONS_00007622;TCONS_00007623;TCONS_00010040;TCONS_00010041;TCONS_00010042;TCONS_00010043;TCONS_00010250;TCONS_00010251;TCONS_00011569;TCONS_00011571;TCONS_00012920;TCONS_00012921;TCONS_00012930;TCONS_00013137;TCONS_00014506;TCONS_00014507;TCONS_00015498;TCONS_00015499;TCONS_00015500;TCONS_00016812;TCONS_00018531;TCONS_00018532;TCONS_000…
Cellular Component	GO:0005654	nucleoplasm	36	513	9.29446e-09	9.54795e-08	TCONS_00001908;TCONS_00007783;TCONS_00014182;TCONS_00019697;TCONS_00019698;TCONS_00022994;TCONS_00027071;TCONS_00027072;TCONS_00027073;TCONS_00027074;TCONS_00029025;TCONS_00030839;TCONS_00030840;TCONS_00030841;TCONS_00045656;TCONS_00045657;TCONS_00045660;TCONS_00056344;TCONS_00056646;TCONS_00057668;TCONS_00057669;TCONS_00057671;TCONS_00057800;TCONS_00059168;TCONS_00059171;TCONS_00059175;TCONS_000…
Cellular Component	GO:0044451	nucleoplasm part	32	429	1.52948e-08	1.50288e-07	TCONS_00001908;TCONS_00007783;TCONS_00014182;TCONS_00019697;TCONS_00019698;TCONS_00022994;TCONS_00027071;TCONS_00027072;TCONS_00027073;TCONS_00027074;TCONS_00029025;TCONS_00030839;TCONS_00030840;TCONS_00030841;TCONS_00045656;TCONS_00045657;TCONS_00045660;TCONS_00056344;TCONS_00056646;TCONS_00057668;TCONS_00057669;TCONS_00057671;TCONS_00057800;TCONS_00059168;TCONS_00059171;TCONS_00059175;TCONS_000…
Cellular Component	GO:0044428	nuclear part	65	1318	2.03882e-08	1.91989e-07	TCONS_00001657;TCONS_00001658;TCONS_00001716;TCONS_00001719;TCONS_00001908;TCONS_00001949;TCONS_00001950;TCONS_00002337;TCONS_00007261;TCONS_00007783;TCONS_00014182;TCONS_00017642;TCONS_00019697;TCONS_00019698;TCONS_00019718;TCONS_00019720;TCONS_00022994;TCONS_00025871;TCONS_00025883;TCONS_00025884;TCONS_00027071;TCONS_00027072;TCONS_00027073;TCONS_00027074;TCONS_00028559;TCONS_00028561;TCONS_000…
Cellular Component	GO:0005669	transcription factor TFIID complex	7	16	4.14158e-08	3.74399e-07	TCONS_00027071;TCONS_00027072;TCONS_00027073;TCONS_00027074;TCONS_00045656;TCONS_00045657;TCONS_00045660
Cellular Component	GO:0055029	nuclear DNA-directed RNA polymerase complex	13	79	4.5782e-08	3.97952e-07	TCONS_00019697;TCONS_00019698;TCONS_00027071;TCONS_00027072;TCONS_00027073;TCONS_00027074;TCONS_00029025;TCONS_00045656;TCONS_00045657;TCONS_00045660;TCONS_00056646;TCONS_00063965;TCONS_00063966
Cellular Component	GO:0000428	DNA-directed RNA polymerase complex	13	80	5.34886e-08	4.47719e-07	TCONS_00019697;TCONS_00019698;TCONS_00027071;TCONS_00027072;TCONS_00027073;TCONS_00027074;TCONS_00029025;TCONS_00045656;TCONS_00045657;TCONS_00045660;TCONS_00056646;TCONS_00063965;TCONS_00063966
Cellular Component	GO:0044798	nuclear transcription factor complex	12	67	5.69008e-08	4.59271e-07	TCONS_00001657;TCONS_00001658;TCONS_00025871;TCONS_00025883;TCONS_00025884;TCONS_00027071;TCONS_00027072;TCONS_00027073;TCONS_00027074;TCONS_00045656;TCONS_00045657;TCONS_00045660
Cellular Component	GO:0044464	cell part	323	11331	8.02311e-08	6.25249e-07	TCONS_00001401;TCONS_00001522;TCONS_00001523;TCONS_00001563;TCONS_00001565;TCONS_00001566;TCONS_00001567;TCONS_00001657;TCONS_00001658;TCONS_00001716;TCONS_00001719;TCONS_00001723;TCONS_00001724;TCONS_00001908;TCONS_00001949;TCONS_00001950;TCONS_00002337;TCONS_00003650;TCONS_00003651;TCONS_00003652;TCONS_00003655;TCONS_00003657;TCONS_00003835;TCONS_00004351;TCONS_00004352;TCONS_00005105;TCONS_000…
Cellular Component	GO:0005667	transcription factor complex	12	70	9.45902e-08	7.09838e-07	TCONS_00001657;TCONS_00001658;TCONS_00025871;TCONS_00025883;TCONS_00025884;TCONS_00027071;TCONS_00027072;TCONS_00027073;TCONS_00027074;TCONS_00045656;TCONS_00045657;TCONS_00045660
Cellular Component	GO:0030880	RNA polymerase complex	13	84	9.73672e-08	7.09838e-07	TCONS_00019697;TCONS_00019698;TCONS_00027071;TCONS_00027072;TCONS_00027073;TCONS_00027074;TCONS_00029025;TCONS_00045656;TCONS_00045657;TCONS_00045660;TCONS_00056646;TCONS_00063965;TCONS_00063966
Cellular Component	GO:0005623	cell	332	11786	1.36155e-07	9.61595e-07	TCONS_00001401;TCONS_00001522;TCONS_00001523;TCONS_00001563;TCONS_00001565;TCONS_00001566;TCONS_00001567;TCONS_00001657;TCONS_00001658;TCONS_00001716;TCONS_00001719;TCONS_00001723;TCONS_00001724;TCONS_00001908;TCONS_00001949;TCONS_00001950;TCONS_00002337;TCONS_00003367;TCONS_00003368;TCONS_00003650;TCONS_00003651;TCONS_00003652;TCONS_00003655;TCONS_00003657;TCONS_00003835;TCONS_00004351;TCONS_000…
Cellular Component	GO:0061695	transferase complex, transferring phosphorus-containing groups	16	141	2.84255e-07	1.92595e-06	TCONS_00019697;TCONS_00019698;TCONS_00019718;TCONS_00019720;TCONS_00027071;TCONS_00027072;TCONS_00027073;TCONS_00027074;TCONS_00029025;TCONS_00036070;TCONS_00045656;TCONS_00045657;TCONS_00045660;TCONS_00056646;TCONS_00063965;TCONS_00063966
Cellular Component	GO:0005759	mitochondrial matrix	15	124	2.89744e-07	1.92595e-06	TCONS_00001401;TCONS_00039713;TCONS_00039714;TCONS_00039715;TCONS_00039716;TCONS_00039717;TCONS_00039718;TCONS_00039719;TCONS_00043813;TCONS_00043814;TCONS_00043815;TCONS_00062540;TCONS_00062541;TCONS_00065671;TCONS_00065672
Cellular Component	GO:0030529	intracellular ribonucleoprotein complex	31	479	6.07902e-07	3.92531e-06	TCONS_00001401;TCONS_00007261;TCONS_00012920;TCONS_00012921;TCONS_00025886;TCONS_00030741;TCONS_00033580;TCONS_00033581;TCONS_00034571;TCONS_00034572;TCONS_00037110;TCONS_00037986;TCONS_00037987;TCONS_00037988;TCONS_00037989;TCONS_00039713;TCONS_00039714;TCONS_00039715;TCONS_00039716;TCONS_00039717;TCONS_00039718;TCONS_00039719;TCONS_00043813;TCONS_00043814;TCONS_00043815;TCONS_00062540;TCONS_000…
Cellular Component	GO:0043234	protein complex	90	2274	8.89087e-07	5.58149e-06	TCONS_00001522;TCONS_00001523;TCONS_00001563;TCONS_00001565;TCONS_00001566;TCONS_00001567;TCONS_00001657;TCONS_00001658;TCONS_00001908;TCONS_00002337;TCONS_00007783;TCONS_00013771;TCONS_00014182;TCONS_00017344;TCONS_00017345;TCONS_00017642;TCONS_00019697;TCONS_00019698;TCONS_00019718;TCONS_00019720;TCONS_00019906;TCONS_00019907;TCONS_00021679;TCONS_00021680;TCONS_00021797;TCONS_00025871;TCONS_000…
Cellular Component	GO:1990234	transferase complex	30	473	1.4057e-06	8.58616e-06	TCONS_00019697;TCONS_00019698;TCONS_00019718;TCONS_00019720;TCONS_00027071;TCONS_00027072;TCONS_00027073;TCONS_00027074;TCONS_00028559;TCONS_00028561;TCONS_00029025;TCONS_00030839;TCONS_00030840;TCONS_00030841;TCONS_00036070;TCONS_00045656;TCONS_00045657;TCONS_00045660;TCONS_00047039;TCONS_00047419;TCONS_00056646;TCONS_00057668;TCONS_00057669;TCONS_00057671;TCONS_00059168;TCONS_00059171;TCONS_000…
Cellular Component	GO:1990904	ribonucleoprotein complex	31	502	1.63994e-06	9.75332e-06	TCONS_00001401;TCONS_00007261;TCONS_00012920;TCONS_00012921;TCONS_00025886;TCONS_00030741;TCONS_00033580;TCONS_00033581;TCONS_00034571;TCONS_00034572;TCONS_00037110;TCONS_00037986;TCONS_00037987;TCONS_00037988;TCONS_00037989;TCONS_00039713;TCONS_00039714;TCONS_00039715;TCONS_00039716;TCONS_00039717;TCONS_00039718;TCONS_00039719;TCONS_00043813;TCONS_00043814;TCONS_00043815;TCONS_00062540;TCONS_000…
Cellular Component	GO:0016591	DNA-directed RNA polymerase II, holoenzyme	9	50	2.542e-06	1.47305e-05	TCONS_00027071;TCONS_00027072;TCONS_00027073;TCONS_00027074;TCONS_00029025;TCONS_00045656;TCONS_00045657;TCONS_00045660;TCONS_00056646
Cellular Component	GO:0044666	MLL3/4 complex	4	6	4.72136e-06	2.66757e-05	TCONS_00059168;TCONS_00059171;TCONS_00059175;TCONS_00059177
Cellular Component	GO:0043231	intracellular membrane-bounded organelle	201	6527	5.93556e-06	3.2718e-05	TCONS_00001401;TCONS_00001657;TCONS_00001658;TCONS_00001716;TCONS_00001719;TCONS_00001723;TCONS_00001724;TCONS_00001908;TCONS_00001949;TCONS_00001950;TCONS_00002337;TCONS_00003835;TCONS_00004351;TCONS_00004352;TCONS_00007261;TCONS_00007376;TCONS_00007619;TCONS_00007620;TCONS_00007622;TCONS_00007623;TCONS_00007783;TCONS_00010040;TCONS_00010041;TCONS_00010042;TCONS_00010043;TCONS_00010250;TCONS_000…
Cellular Component	GO:0043227	membrane-bounded organelle	201	6531	6.21101e-06	3.34212e-05	TCONS_00001401;TCONS_00001657;TCONS_00001658;TCONS_00001716;TCONS_00001719;TCONS_00001723;TCONS_00001724;TCONS_00001908;TCONS_00001949;TCONS_00001950;TCONS_00002337;TCONS_00003835;TCONS_00004351;TCONS_00004352;TCONS_00007261;TCONS_00007376;TCONS_00007619;TCONS_00007620;TCONS_00007622;TCONS_00007623;TCONS_00007783;TCONS_00010040;TCONS_00010041;TCONS_00010042;TCONS_00010043;TCONS_00010250;TCONS_000…
Cellular Component	GO:1902494	catalytic complex	35	672	1.54581e-05	8.12448e-05	TCONS_00001908;TCONS_00017642;TCONS_00019697;TCONS_00019698;TCONS_00019718;TCONS_00019720;TCONS_00027071;TCONS_00027072;TCONS_00027073;TCONS_00027074;TCONS_00028559;TCONS_00028561;TCONS_00029025;TCONS_00030839;TCONS_00030840;TCONS_00030841;TCONS_00036070;TCONS_00037110;TCONS_00045656;TCONS_00045657;TCONS_00045660;TCONS_00047039;TCONS_00047419;TCONS_00056646;TCONS_00057668;TCONS_00057669;TCONS_000…
Cellular Component	GO:0044430	cytoskeletal part	30	550	2.70697e-05	0.00013904	TCONS_00001563;TCONS_00001565;TCONS_00001566;TCONS_00001567;TCONS_00003650;TCONS_00003651;TCONS_00003652;TCONS_00003655;TCONS_00003657;TCONS_00012930;TCONS_00021679;TCONS_00021680;TCONS_00025405;TCONS_00025411;TCONS_00046370;TCONS_00046372;TCONS_00046374;TCONS_00046375;TCONS_00046378;TCONS_00048565;TCONS_00048566;TCONS_00048568;TCONS_00048570;TCONS_00048571;TCONS_00048578;TCONS_00048579;TCONS_000…
Cellular Component	GO:0005737	cytoplasm	143	4467	5.49243e-05	0.000275842	TCONS_00001401;TCONS_00004351;TCONS_00004352;TCONS_00006392;TCONS_00007376;TCONS_00007622;TCONS_00007623;TCONS_00010040;TCONS_00010041;TCONS_00010042;TCONS_00010043;TCONS_00010250;TCONS_00010251;TCONS_00011569;TCONS_00011571;TCONS_00012920;TCONS_00012921;TCONS_00012930;TCONS_00013137;TCONS_00013570;TCONS_00013571;TCONS_00014506;TCONS_00014507;TCONS_00015498;TCONS_00015499;TCONS_00015500;TCONS_000…
Cellular Component	GO:0090575	RNA polymerase II transcription factor complex	7	43	6.66369e-05	0.00032739	TCONS_00027071;TCONS_00027072;TCONS_00027073;TCONS_00027074;TCONS_00045656;TCONS_00045657;TCONS_00045660
Cellular Component	GO:0005758	mitochondrial intermembrane space	6	33	0.000117848	0.000554867	TCONS_00034738;TCONS_00035601;TCONS_00040135;TCONS_00070174;TCONS_00070175;TCONS_00070176
Cellular Component	GO:0031970	organelle envelope lumen	6	33	0.000117848	0.000554867	TCONS_00034738;TCONS_00035601;TCONS_00040135;TCONS_00070174;TCONS_00070175;TCONS_00070176
Cellular Component	GO:0070652	HAUS complex	4	12	0.000138902	0.00064065	TCONS_00001563;TCONS_00001565;TCONS_00001566;TCONS_00001567
Cellular Component	GO:0031519	PcG protein complex	5	22	0.000146076	0.000660264	TCONS_00028559;TCONS_00028561;TCONS_00030839;TCONS_00030840;TCONS_00030841
Cellular Component	GO:0000775	chromosome, centromeric region	8	65	0.000157062	0.000696001	TCONS_00021456;TCONS_00021457;TCONS_00028302;TCONS_00028303;TCONS_00031384;TCONS_00043664;TCONS_00056642;TCONS_00085892
Cellular Component	GO:0005740	mitochondrial envelope	21	366	0.000220203	0.000957036	TCONS_00007376;TCONS_00011569;TCONS_00011571;TCONS_00021797;TCONS_00028261;TCONS_00028262;TCONS_00028264;TCONS_00034738;TCONS_00035486;TCONS_00035601;TCONS_00040135;TCONS_00040253;TCONS_00050878;TCONS_00050879;TCONS_00054468;TCONS_00054470;TCONS_00054471;TCONS_00054472;TCONS_00070174;TCONS_00070175;TCONS_00070176
Cellular Component	GO:0005688	U6 snRNP	2	2	0.000574507	0.00231855	TCONS_00033580;TCONS_00033581
Cellular Component	GO:0032133	chromosome passenger complex	2	2	0.000574507	0.00231855	TCONS_00021679;TCONS_00021680
Cellular Component	GO:0043626	PCNA complex	2	2	0.000574507	0.00231855	TCONS_00040563;TCONS_00041868
Cellular Component	GO:0044796	DNA polymerase processivity factor complex	2	2	0.000574507	0.00231855	TCONS_00040563;TCONS_00041868
Cellular Component	GO:0005666	DNA-directed RNA polymerase III complex	4	17	0.000607157	0.00240732	TCONS_00019697;TCONS_00019698;TCONS_00063965;TCONS_00063966
Cellular Component	GO:0035098	ESC/E(Z) complex	3	8	0.000702396	0.00273692	TCONS_00030839;TCONS_00030840;TCONS_00030841
Cellular Component	GO:0005744	mitochondrial inner membrane presequence translocase complex	4	21	0.00141516	0.0054208	TCONS_00054468;TCONS_00054470;TCONS_00054471;TCONS_00054472
Cellular Component	GO:0031390	Ctf18 RFC-like complex	2	3	0.00169607	0.00638855	TCONS_00017344;TCONS_00017345
Cellular Component	GO:0035097	histone methyltransferase complex	7	75	0.00212778	0.00788326	TCONS_00030839;TCONS_00030840;TCONS_00030841;TCONS_00059168;TCONS_00059171;TCONS_00059175;TCONS_00059177
Cellular Component	GO:0005813	centrosome	6	59	0.00283885	0.0103481	TCONS_00003650;TCONS_00003651;TCONS_00003652;TCONS_00003655;TCONS_00003657;TCONS_00012930
Cellular Component	GO:0098687	chromosomal region	8	102	0.00316643	0.011359	TCONS_00021456;TCONS_00021457;TCONS_00028302;TCONS_00028303;TCONS_00031384;TCONS_00043664;TCONS_00056642;TCONS_00085892
Cellular Component	GO:0034708	methyltransferase complex	7	81	0.00329855	0.0114309	TCONS_00030839;TCONS_00030840;TCONS_00030841;TCONS_00059168;TCONS_00059171;TCONS_00059175;TCONS_00059177
Cellular Component	GO:0005743	mitochondrial inner membrane	14	253	0.00331106	0.0114309	TCONS_00011569;TCONS_00011571;TCONS_00021797;TCONS_00028261;TCONS_00028262;TCONS_00028264;TCONS_00035486;TCONS_00040253;TCONS_00050878;TCONS_00050879;TCONS_00054468;TCONS_00054470;TCONS_00054471;TCONS_00054472
Cellular Component	GO:0000445	THO complex part of transcription export complex	2	4	0.00333824	0.0114309	TCONS_00028682;TCONS_00028683
Cellular Component	GO:0005852	eukaryotic translation initiation factor 3 complex	4	27	0.00370472	0.0124965	TCONS_00061358;TCONS_00061360;TCONS_00061361;TCONS_00061362
Cellular Component	GO:0005819	spindle	5	45	0.00431292	0.0143341	TCONS_00046370;TCONS_00046372;TCONS_00046374;TCONS_00046375;TCONS_00046378
Cellular Component	GO:0005856	cytoskeleton	30	749	0.00439834	0.0144061	TCONS_00001563;TCONS_00001565;TCONS_00001566;TCONS_00001567;TCONS_00003650;TCONS_00003651;TCONS_00003652;TCONS_00003655;TCONS_00003657;TCONS_00012930;TCONS_00021679;TCONS_00021680;TCONS_00025405;TCONS_00025411;TCONS_00046370;TCONS_00046372;TCONS_00046374;TCONS_00046375;TCONS_00046378;TCONS_00048565;TCONS_00048566;TCONS_00048568;TCONS_00048570;TCONS_00048571;TCONS_00048578;TCONS_00048579;TCONS_000…
Cellular Component	GO:0031967	organelle envelope	21	470	0.00492729	0.015684	TCONS_00007376;TCONS_00011569;TCONS_00011571;TCONS_00021797;TCONS_00028261;TCONS_00028262;TCONS_00028264;TCONS_00034738;TCONS_00035486;TCONS_00035601;TCONS_00040135;TCONS_00040253;TCONS_00050878;TCONS_00050879;TCONS_00054468;TCONS_00054470;TCONS_00054471;TCONS_00054472;TCONS_00070174;TCONS_00070175;TCONS_00070176
Cellular Component	GO:0031975	envelope	21	470	0.00492729	0.015684	TCONS_00007376;TCONS_00011569;TCONS_00011571;TCONS_00021797;TCONS_00028261;TCONS_00028262;TCONS_00028264;TCONS_00034738;TCONS_00035486;TCONS_00035601;TCONS_00040135;TCONS_00040253;TCONS_00050878;TCONS_00050879;TCONS_00054468;TCONS_00054470;TCONS_00054471;TCONS_00054472;TCONS_00070174;TCONS_00070175;TCONS_00070176
Cellular Component	GO:0016272	prefoldin complex	2	5	0.00547547	0.0171869	TCONS_00036350;TCONS_00036351
Cellular Component	GO:0005875	microtubule associated complex	6	68	0.00576099	0.0178354	TCONS_00001563;TCONS_00001565;TCONS_00001566;TCONS_00001567;TCONS_00021679;TCONS_00021680
Cellular Component	GO:0019866	organelle inner membrane	14	278	0.00749763	0.0228982	TCONS_00011569;TCONS_00011571;TCONS_00021797;TCONS_00028261;TCONS_00028262;TCONS_00028264;TCONS_00035486;TCONS_00040253;TCONS_00050878;TCONS_00050879;TCONS_00054468;TCONS_00054470;TCONS_00054471;TCONS_00054472
Cellular Component	GO:0000346	transcription export complex	2	6	0.0080832	0.0243574	TCONS_00028682;TCONS_00028683
Cellular Component	GO:0000124	SAGA complex	3	19	0.00999058	0.0297088	TCONS_00057668;TCONS_00057669;TCONS_00057671
Cellular Component	GO:0000015	phosphopyruvate hydratase complex	2	7	0.0111377	0.0326899	TCONS_00065888;TCONS_00065889
Cellular Component	GO:0000314	organellar small ribosomal subunit	3	20	0.0115476	0.0330349	TCONS_00043813;TCONS_00043814;TCONS_00043815
Cellular Component	GO:0005763	mitochondrial small ribosomal subunit	3	20	0.0115476	0.0330349	TCONS_00043813;TCONS_00043814;TCONS_00043815
Cellular Component	GO:0000974	Prp19 complex	2	8	0.0146161	0.0408631	TCONS_00019906;TCONS_00019907
Cellular Component	GO:0031966	mitochondrial membrane	15	332	0.0146456	0.0408631	TCONS_00007376;TCONS_00011569;TCONS_00011571;TCONS_00021797;TCONS_00028261;TCONS_00028262;TCONS_00028264;TCONS_00035486;TCONS_00040253;TCONS_00050878;TCONS_00050879;TCONS_00054468;TCONS_00054470;TCONS_00054471;TCONS_00054472
Cellular Component	GO:0044427	chromosomal part	16	365	0.0154997	0.0427188	TCONS_00001522;TCONS_00001523;TCONS_00017344;TCONS_00017345;TCONS_00019718;TCONS_00019720;TCONS_00021456;TCONS_00021457;TCONS_00028302;TCONS_00028303;TCONS_00028836;TCONS_00028837;TCONS_00031384;TCONS_00043664;TCONS_00056642;TCONS_00085892
Cellular Component	GO:0070461	SAGA-type complex	3	23	0.0170146	0.046329	TCONS_00057668;TCONS_00057669;TCONS_00057671
Cellular Component	GO:0043625	delta DNA polymerase complex	2	9	0.0184965	0.0497644	TCONS_00019718;TCONS_00019720
Molecular Function	GO:0008121	ubiquinol-cytochrome-c reductase activity	3	3	3.77215e-06	0.000183578	TCONS_00027038;TCONS_00027039;TCONS_00027040
Molecular Function	GO:0016679	oxidoreductase activity, acting on diphenols and related substances as donors	3	3	3.77215e-06	0.000183578	TCONS_00027038;TCONS_00027039;TCONS_00027040
Molecular Function	GO:0016681	oxidoreductase activity, acting on diphenols and related substances as donors, cytochrome as acceptor	3	3	3.77215e-06	0.000183578	TCONS_00027038;TCONS_00027039;TCONS_00027040
Molecular Function	GO:0008474	palmitoyl-(protein) hydrolase activity	3	4	1.49151e-05	0.000435521	TCONS_00010248;TCONS_00010249;TCONS_00010252
Molecular Function	GO:0098599	palmitoyl hydrolase activity	3	4	1.49151e-05	0.000435521	TCONS_00010248;TCONS_00010249;TCONS_00010252
Molecular Function	GO:0004252	serine-type endopeptidase activity	8	85	5.16553e-05	0.00081841	TCONS_00018713;TCONS_00018714;TCONS_00025831;TCONS_00025832;TCONS_00025833;TCONS_00025835;TCONS_00025837;TCONS_00057849
Molecular Function	GO:0008324	cation transmembrane transporter activity	3	6	7.28721e-05	0.00081841	TCONS_00027038;TCONS_00027039;TCONS_00027040
Molecular Function	GO:0015075	ion transmembrane transporter activity	3	6	7.28721e-05	0.00081841	TCONS_00027038;TCONS_00027039;TCONS_00027040
Molecular Function	GO:0015077	monovalent inorganic cation transmembrane transporter activity	3	6	7.28721e-05	0.00081841	TCONS_00027038;TCONS_00027039;TCONS_00027040
Molecular Function	GO:0015078	hydrogen ion transmembrane transporter activity	3	6	7.28721e-05	0.00081841	TCONS_00027038;TCONS_00027039;TCONS_00027040
Molecular Function	GO:0022857	transmembrane transporter activity	3	6	7.28721e-05	0.00081841	TCONS_00027038;TCONS_00027039;TCONS_00027040
Molecular Function	GO:0022890	inorganic cation transmembrane transporter activity	3	6	7.28721e-05	0.00081841	TCONS_00027038;TCONS_00027039;TCONS_00027040
Molecular Function	GO:0022891	substrate-specific transmembrane transporter activity	3	6	7.28721e-05	0.00081841	TCONS_00027038;TCONS_00027039;TCONS_00027040
Molecular Function	GO:0008236	serine-type peptidase activity	8	99	0.000152961	0.00148882	TCONS_00018713;TCONS_00018714;TCONS_00025831;TCONS_00025832;TCONS_00025833;TCONS_00025835;TCONS_00025837;TCONS_00057849
Molecular Function	GO:0017171	serine hydrolase activity	8	99	0.000152961	0.00148882	TCONS_00018713;TCONS_00018714;TCONS_00025831;TCONS_00025832;TCONS_00025833;TCONS_00025835;TCONS_00025837;TCONS_00057849
Molecular Function	GO:0004633	phosphopantothenoylcysteine decarboxylase activity	2	2	0.000244166	0.00209696	TCONS_00016046;TCONS_00016047
Molecular Function	GO:0009374	biotin binding	2	2	0.000244166	0.00209696	TCONS_00039621;TCONS_00039622
Molecular Function	GO:0033293	monocarboxylic acid binding	2	4	0.00143499	0.0116394	TCONS_00039621;TCONS_00039622
Molecular Function	GO:0016790	thiolester hydrolase activity	3	16	0.00181867	0.0139751	TCONS_00010248;TCONS_00010249;TCONS_00010252
Molecular Function	GO:0019208	phosphatase regulator activity	3	18	0.00259004	0.0189073	TCONS_00032578;TCONS_00032583;TCONS_00032585
Molecular Function	GO:0016538	cyclin-dependent protein serine/threonine kinase regulator activity	2	6	0.00351419	0.0219743	TCONS_00085819;TCONS_00085824
Molecular Function	GO:0043539	protein serine/threonine kinase activator activity	2	6	0.00351419	0.0219743	TCONS_00085819;TCONS_00085824
Molecular Function	GO:0061575	cyclin-dependent protein serine/threonine kinase activator activity	2	6	0.00351419	0.0219743	TCONS_00085819;TCONS_00085824
Molecular Function	GO:0004175	endopeptidase activity	9	196	0.00361221	0.0219743	TCONS_00017682;TCONS_00018713;TCONS_00018714;TCONS_00025831;TCONS_00025832;TCONS_00025833;TCONS_00025835;TCONS_00025837;TCONS_00057849
Molecular Function	GO:0019207	kinase regulator activity	3	21	0.00407914	0.0229059	TCONS_00045435;TCONS_00085819;TCONS_00085824
Molecular Function	GO:0019887	protein kinase regulator activity	3	21	0.00407914	0.0229059	TCONS_00045435;TCONS_00085819;TCONS_00085824
Molecular Function	GO:0003682	chromatin binding	3	22	0.00466959	0.0252504	TCONS_00049844;TCONS_00049845;TCONS_00049846
Molecular Function	GO:0030246	carbohydrate binding	4	45	0.00523847	0.0273149	TCONS_00030165;TCONS_00030167;TCONS_00030168;TCONS_00030170
Molecular Function	GO:0019209	kinase activator activity	2	9	0.00817769	0.0373107	TCONS_00085819;TCONS_00085824
Molecular Function	GO:0019842	vitamin binding	2	9	0.00817769	0.0373107	TCONS_00039621;TCONS_00039622
Molecular Function	GO:0030295	protein kinase activator activity	2	9	0.00817769	0.0373107	TCONS_00085819;TCONS_00085824
Molecular Function	GO:1901681	sulfur compound binding	2	9	0.00817769	0.0373107	TCONS_00039621;TCONS_00039622
Biological Process	GO:0050793	regulation of developmental process	8	35	1.80198e-06	0.00039103	TCONS_00002315;TCONS_00002319;TCONS_00002322;TCONS_00003015;TCONS_00022365;TCONS_00022366;TCONS_00022367;TCONS_00025372
Biological Process	GO:0042254	ribosome biogenesis	4	12	0.00018537	0.017739	TCONS_00058681;TCONS_00058682;TCONS_00060386;TCONS_00060387
Biological Process	GO:0022604	regulation of cell morphogenesis	4	14	0.000360494	0.017739	TCONS_00003015;TCONS_00022365;TCONS_00022366;TCONS_00022367
Biological Process	GO:0051301	cell division	6	39	0.000423927	0.017739	TCONS_00043620;TCONS_00058397;TCONS_00058398;TCONS_00058399;TCONS_00058400;TCONS_00058401
Biological Process	GO:2000026	regulation of multicellular organismal development	5	26	0.00046011	0.017739	TCONS_00002315;TCONS_00002319;TCONS_00002322;TCONS_00003015;TCONS_00025372
Biological Process	GO:0051128	regulation of cellular component organization	6	41	0.000561303	0.017739	TCONS_00003015;TCONS_00022365;TCONS_00022366;TCONS_00022367;TCONS_00074511;TCONS_00074512
Biological Process	GO:0008360	regulation of cell shape	3	7	0.000572226	0.017739	TCONS_00022365;TCONS_00022366;TCONS_00022367
Biological Process	GO:0022603	regulation of anatomical structure morphogenesis	4	17	0.000808365	0.0219269	TCONS_00003015;TCONS_00022365;TCONS_00022366;TCONS_00022367
Biological Process	GO:0022613	ribonucleoprotein complex biogenesis	4	18	0.00101925	0.0245752	TCONS_00058681;TCONS_00058682;TCONS_00060386;TCONS_00060387
Biological Process	GO:0045995	regulation of embryonic development	3	9	0.00132281	0.0284964	TCONS_00002315;TCONS_00002319;TCONS_00002322
Biological Process	GO:0051239	regulation of multicellular organismal process	5	33	0.00144452	0.0284964	TCONS_00002315;TCONS_00002319;TCONS_00002322;TCONS_00003015;TCONS_00025372
Biological Process	GO:0007507	heart development	4	22	0.00225384	0.0407569	TCONS_00021948;TCONS_00064118;TCONS_00064119;TCONS_00064120
Biological Process	GO:0031109	microtubule polymerization or depolymerization	2	4	0.0040174	0.0477322	TCONS_00074511;TCONS_00074512
Biological Process	GO:0031110	regulation of microtubule polymerization or depolymerization	2	4	0.0040174	0.0477322	TCONS_00074511;TCONS_00074512
Biological Process	GO:0032886	regulation of microtubule-based process	2	4	0.0040174	0.0477322	TCONS_00074511;TCONS_00074512
Biological Process	GO:0042742	defense response to bacterium	2	4	0.0040174	0.0477322	TCONS_00044051;TCONS_00053037
Biological Process	GO:0070507	regulation of microtubule cytoskeleton organization	2	4	0.0040174	0.0477322	TCONS_00074511;TCONS_00074512
Biological Process	GO:0098542	defense response to other organism	2	4	0.0040174	0.0477322	TCONS_00044051;TCONS_00053037
Biological Process	GO:0061371	determination of heart left/right asymmetry	3	13	0.00417931	0.0477322	TCONS_00064118;TCONS_00064119;TCONS_00064120

## Sheet: MG vs. MAG
GO term	GO ID	Description	out (651)	All (18003)	pvalue	p.adjust	Transcript_id
Cellular Component	GO:0005581	collagen trimer	28	134	6.19307e-16	1.33151e-13	TCONS_00014448;TCONS_00014450;TCONS_00014451;TCONS_00014452;TCONS_00014453;TCONS_00023574;TCONS_00023575;TCONS_00023578;TCONS_00061425;TCONS_00061438;TCONS_00061611;TCONS_00061615;TCONS_00061618;TCONS_00061619;TCONS_00061624;TCONS_00070789;TCONS_00070790;TCONS_00070792;TCONS_00070793;TCONS_00070794;TCONS_00071938;TCONS_00074443;TCONS_00074445;TCONS_00074446;TCONS_00079074;TCONS_00079075;TCONS_000…
Cellular Component	GO:0044421	extracellular region part	44	463	3.11965e-11	3.35363e-09	TCONS_00000581;TCONS_00000582;TCONS_00000583;TCONS_00000584;TCONS_00000585;TCONS_00000586;TCONS_00000587;TCONS_00000588;TCONS_00000591;TCONS_00000592;TCONS_00000593;TCONS_00000594;TCONS_00000597;TCONS_00002186;TCONS_00009630;TCONS_00009834;TCONS_00010356;TCONS_00010357;TCONS_00017318;TCONS_00025839;TCONS_00027481;TCONS_00027509;TCONS_00027510;TCONS_00027511;TCONS_00030798;TCONS_00030800;TCONS_000…
Cellular Component	GO:0005615	extracellular space	40	430	4.81425e-10	3.45021e-08	TCONS_00000581;TCONS_00000582;TCONS_00000583;TCONS_00000584;TCONS_00000585;TCONS_00000586;TCONS_00000587;TCONS_00000588;TCONS_00000591;TCONS_00000592;TCONS_00000593;TCONS_00000594;TCONS_00000597;TCONS_00002186;TCONS_00009630;TCONS_00009834;TCONS_00010356;TCONS_00010357;TCONS_00017318;TCONS_00025839;TCONS_00027481;TCONS_00027509;TCONS_00027510;TCONS_00027511;TCONS_00030798;TCONS_00030800;TCONS_000…
Cellular Component	GO:0005576	extracellular region	59	847	3.51743e-09	1.89062e-07	TCONS_00000581;TCONS_00000582;TCONS_00000583;TCONS_00000584;TCONS_00000585;TCONS_00000586;TCONS_00000587;TCONS_00000588;TCONS_00000591;TCONS_00000592;TCONS_00000593;TCONS_00000594;TCONS_00000597;TCONS_00002186;TCONS_00009630;TCONS_00009834;TCONS_00010356;TCONS_00010357;TCONS_00017318;TCONS_00025839;TCONS_00027481;TCONS_00027509;TCONS_00027510;TCONS_00027511;TCONS_00029760;TCONS_00029761;TCONS_000…
Cellular Component	GO:0005865	striated muscle thin filament	10	38	1.50168e-07	5.38101e-06	TCONS_00003216;TCONS_00003217;TCONS_00003218;TCONS_00003221;TCONS_00003222;TCONS_00004028;TCONS_00004034;TCONS_00040393;TCONS_00066256;TCONS_00066258
Cellular Component	GO:0036379	myofilament	10	38	1.50168e-07	5.38101e-06	TCONS_00003216;TCONS_00003217;TCONS_00003218;TCONS_00003221;TCONS_00003222;TCONS_00004028;TCONS_00004034;TCONS_00040393;TCONS_00066256;TCONS_00066258
Cellular Component	GO:0005586	collagen type III trimer	4	4	8.80935e-07	2.70573e-05	TCONS_00079074;TCONS_00079075;TCONS_00079076;TCONS_00079085
Cellular Component	GO:0005583	fibrillar collagen trimer	4	5	4.29719e-06	7.69914e-05	TCONS_00079074;TCONS_00079075;TCONS_00079076;TCONS_00079085
Cellular Component	GO:0043186	P granule	4	5	4.29719e-06	7.69914e-05	TCONS_00019630;TCONS_00019631;TCONS_00019632;TCONS_00040373
Cellular Component	GO:0060293	germ plasm	4	5	4.29719e-06	7.69914e-05	TCONS_00019630;TCONS_00019631;TCONS_00019632;TCONS_00040373
Cellular Component	GO:0098643	banded collagen fibril	4	5	4.29719e-06	7.69914e-05	TCONS_00079074;TCONS_00079075;TCONS_00079076;TCONS_00079085
Cellular Component	GO:0098644	complex of collagen trimers	4	5	4.29719e-06	7.69914e-05	TCONS_00079074;TCONS_00079075;TCONS_00079076;TCONS_00079085
Cellular Component	GO:0030016	myofibril	10	58	9.54344e-06	0.00012824	TCONS_00003216;TCONS_00003217;TCONS_00003218;TCONS_00003221;TCONS_00003222;TCONS_00004028;TCONS_00004034;TCONS_00040393;TCONS_00066256;TCONS_00066258
Cellular Component	GO:0030017	sarcomere	10	58	9.54344e-06	0.00012824	TCONS_00003216;TCONS_00003217;TCONS_00003218;TCONS_00003221;TCONS_00003222;TCONS_00004028;TCONS_00004034;TCONS_00040393;TCONS_00066256;TCONS_00066258
Cellular Component	GO:0043292	contractile fiber	10	58	9.54344e-06	0.00012824	TCONS_00003216;TCONS_00003217;TCONS_00003218;TCONS_00003221;TCONS_00003222;TCONS_00004028;TCONS_00004034;TCONS_00040393;TCONS_00066256;TCONS_00066258
Cellular Component	GO:0044449	contractile fiber part	10	58	9.54344e-06	0.00012824	TCONS_00003216;TCONS_00003217;TCONS_00003218;TCONS_00003221;TCONS_00003222;TCONS_00004028;TCONS_00004034;TCONS_00040393;TCONS_00066256;TCONS_00066258
Cellular Component	GO:0001533	cornified envelope	3	3	2.88306e-05	0.000344365	TCONS_00068277;TCONS_00068281;TCONS_00074126
Cellular Component	GO:0001772	immunological synapse	3	3	2.88306e-05	0.000344365	TCONS_00014545;TCONS_00014546;TCONS_00014547
Cellular Component	GO:0005861	troponin complex	7	32	4.28546e-05	0.000484934	TCONS_00003216;TCONS_00003217;TCONS_00003218;TCONS_00003221;TCONS_00003222;TCONS_00066256;TCONS_00066258
Cellular Component	GO:0045495	pole plasm	4	8	5.58717e-05	0.00060062	TCONS_00019630;TCONS_00019631;TCONS_00019632;TCONS_00040373
Cellular Component	GO:0005891	voltage-gated calcium channel complex	6	36	0.00072636	0.00743654	TCONS_00020263;TCONS_00020264;TCONS_00020267;TCONS_00020270;TCONS_00020271;TCONS_00020272
Cellular Component	GO:0034704	calcium channel complex	6	37	0.000844735	0.00778868	TCONS_00020263;TCONS_00020264;TCONS_00020267;TCONS_00020270;TCONS_00020271;TCONS_00020272
Cellular Component	GO:0031233	intrinsic component of external side of plasma membrane	2	2	0.000941886	0.00778868	TCONS_00010780;TCONS_00010781
Cellular Component	GO:0031362	anchored component of external side of plasma membrane	2	2	0.000941886	0.00778868	TCONS_00010780;TCONS_00010781
Cellular Component	GO:0043540	6-phosphofructo-2-kinase/fructose-2,6-biphosphatase complex	2	2	0.000941886	0.00778868	TCONS_00046859;TCONS_00046860
Cellular Component	GO:0090571	RNA polymerase II transcription repressor complex	2	2	0.000941886	0.00778868	TCONS_00014182;TCONS_00070187
Cellular Component	GO:0015629	actin cytoskeleton	16	217	0.00113002	0.00899834	TCONS_00003216;TCONS_00003217;TCONS_00003218;TCONS_00003221;TCONS_00003222;TCONS_00004028;TCONS_00004034;TCONS_00035520;TCONS_00035521;TCONS_00035522;TCONS_00035525;TCONS_00035526;TCONS_00040393;TCONS_00049505;TCONS_00066256;TCONS_00066258
Cellular Component	GO:0031390	Ctf18 RFC-like complex	2	3	0.002768	0.0212543	TCONS_00017344;TCONS_00017345
Cellular Component	GO:0005856	cytoskeleton	36	749	0.00546903	0.0405462	TCONS_00003216;TCONS_00003217;TCONS_00003218;TCONS_00003221;TCONS_00003222;TCONS_00004028;TCONS_00004034;TCONS_00023901;TCONS_00035520;TCONS_00035521;TCONS_00035522;TCONS_00035525;TCONS_00035526;TCONS_00037317;TCONS_00037320;TCONS_00037321;TCONS_00037521;TCONS_00040393;TCONS_00047089;TCONS_00049505;TCONS_00051622;TCONS_00053444;TCONS_00053448;TCONS_00059087;TCONS_00059514;TCONS_00059520;TCONS_000…
Molecular Function	GO:0008146	sulfotransferase activity	10	33	1.24143e-08	1.93663e-06	TCONS_00019318;TCONS_00019319;TCONS_00019322;TCONS_00019325;TCONS_00019326;TCONS_00019330;TCONS_00019334;TCONS_00019336;TCONS_00036665;TCONS_00064155
Molecular Function	GO:0016747	transferase activity, transferring acyl groups other than amino-acyl groups	10	43	2.0122e-07	1.04634e-05	TCONS_00003594;TCONS_00003596;TCONS_00003597;TCONS_00003599;TCONS_00003601;TCONS_00003602;TCONS_00003603;TCONS_00020967;TCONS_00020968;TCONS_00028984
Molecular Function	GO:0016782	transferase activity, transferring sulfur-containing groups	10	43	2.0122e-07	1.04634e-05	TCONS_00019318;TCONS_00019319;TCONS_00019322;TCONS_00019325;TCONS_00019326;TCONS_00019330;TCONS_00019334;TCONS_00019336;TCONS_00036665;TCONS_00064155
Molecular Function	GO:0008483	transaminase activity	7	23	2.01234e-06	7.84814e-05	TCONS_00004305;TCONS_00004306;TCONS_00004307;TCONS_00004310;TCONS_00017409;TCONS_00077451;TCONS_00077452
Molecular Function	GO:0016769	transferase activity, transferring nitrogenous groups	7	26	5.02648e-06	0.000156826	TCONS_00004305;TCONS_00004306;TCONS_00004307;TCONS_00004310;TCONS_00017409;TCONS_00077451;TCONS_00077452
Molecular Function	GO:0016746	transferase activity, transferring acyl groups	10	82	8.65392e-05	0.00192032	TCONS_00003594;TCONS_00003596;TCONS_00003597;TCONS_00003599;TCONS_00003601;TCONS_00003602;TCONS_00003603;TCONS_00020967;TCONS_00020968;TCONS_00028984
Molecular Function	GO:0043167	ion binding	66	1529	9.65051e-05	0.00192032	TCONS_00000603;TCONS_00000604;TCONS_00000605;TCONS_00001727;TCONS_00001954;TCONS_00001955;TCONS_00001956;TCONS_00004722;TCONS_00009465;TCONS_00009467;TCONS_00009511;TCONS_00010582;TCONS_00010584;TCONS_00010586;TCONS_00010587;TCONS_00010782;TCONS_00011822;TCONS_00011824;TCONS_00011825;TCONS_00020163;TCONS_00020377;TCONS_00020378;TCONS_00020379;TCONS_00020380;TCONS_00020488;TCONS_00020489;TCONS_000…
Molecular Function	GO:0005525	GTP binding	12	120	0.000123097	0.00192032	TCONS_00000603;TCONS_00000604;TCONS_00000605;TCONS_00001954;TCONS_00001955;TCONS_00001956;TCONS_00020163;TCONS_00065445;TCONS_00065446;TCONS_00065447;TCONS_00085758;TCONS_00085764
Molecular Function	GO:0019001	guanyl nucleotide binding	12	120	0.000123097	0.00192032	TCONS_00000603;TCONS_00000604;TCONS_00000605;TCONS_00001954;TCONS_00001955;TCONS_00001956;TCONS_00020163;TCONS_00065445;TCONS_00065446;TCONS_00065447;TCONS_00085758;TCONS_00085764
Molecular Function	GO:0032561	guanyl ribonucleotide binding	12	120	0.000123097	0.00192032	TCONS_00000603;TCONS_00000604;TCONS_00000605;TCONS_00001954;TCONS_00001955;TCONS_00001956;TCONS_00020163;TCONS_00065445;TCONS_00065446;TCONS_00065447;TCONS_00085758;TCONS_00085764
Molecular Function	GO:0008374	O-acyltransferase activity	3	5	0.000205645	0.00291642	TCONS_00020967;TCONS_00020968;TCONS_00028984
Molecular Function	GO:0004497	monooxygenase activity	6	37	0.000497509	0.00584807	TCONS_00033722;TCONS_00033727;TCONS_00066230;TCONS_00066231;TCONS_00069539;TCONS_00069540
Molecular Function	GO:0001882	nucleoside binding	25	446	0.000649346	0.00584807	TCONS_00000603;TCONS_00000604;TCONS_00000605;TCONS_00001954;TCONS_00001955;TCONS_00001956;TCONS_00011822;TCONS_00011824;TCONS_00011825;TCONS_00020163;TCONS_00020488;TCONS_00020489;TCONS_00026188;TCONS_00026189;TCONS_00026192;TCONS_00026200;TCONS_00032872;TCONS_00032873;TCONS_00032877;TCONS_00037217;TCONS_00065445;TCONS_00065446;TCONS_00065447;TCONS_00085758;TCONS_00085764
Molecular Function	GO:0001883	purine nucleoside binding	25	446	0.000649346	0.00584807	TCONS_00000603;TCONS_00000604;TCONS_00000605;TCONS_00001954;TCONS_00001955;TCONS_00001956;TCONS_00011822;TCONS_00011824;TCONS_00011825;TCONS_00020163;TCONS_00020488;TCONS_00020489;TCONS_00026188;TCONS_00026189;TCONS_00026192;TCONS_00026200;TCONS_00032872;TCONS_00032873;TCONS_00032877;TCONS_00037217;TCONS_00065445;TCONS_00065446;TCONS_00065447;TCONS_00085758;TCONS_00085764
Molecular Function	GO:0032549	ribonucleoside binding	25	446	0.000649346	0.00584807	TCONS_00000603;TCONS_00000604;TCONS_00000605;TCONS_00001954;TCONS_00001955;TCONS_00001956;TCONS_00011822;TCONS_00011824;TCONS_00011825;TCONS_00020163;TCONS_00020488;TCONS_00020489;TCONS_00026188;TCONS_00026189;TCONS_00026192;TCONS_00026200;TCONS_00032872;TCONS_00032873;TCONS_00032877;TCONS_00037217;TCONS_00065445;TCONS_00065446;TCONS_00065447;TCONS_00085758;TCONS_00085764
Molecular Function	GO:0032550	purine ribonucleoside binding	25	446	0.000649346	0.00584807	TCONS_00000603;TCONS_00000604;TCONS_00000605;TCONS_00001954;TCONS_00001955;TCONS_00001956;TCONS_00011822;TCONS_00011824;TCONS_00011825;TCONS_00020163;TCONS_00020488;TCONS_00020489;TCONS_00026188;TCONS_00026189;TCONS_00026192;TCONS_00026200;TCONS_00032872;TCONS_00032873;TCONS_00032877;TCONS_00037217;TCONS_00065445;TCONS_00065446;TCONS_00065447;TCONS_00085758;TCONS_00085764
Molecular Function	GO:0035639	purine ribonucleoside triphosphate binding	25	446	0.000649346	0.00584807	TCONS_00000603;TCONS_00000604;TCONS_00000605;TCONS_00001954;TCONS_00001955;TCONS_00001956;TCONS_00011822;TCONS_00011824;TCONS_00011825;TCONS_00020163;TCONS_00020488;TCONS_00020489;TCONS_00026188;TCONS_00026189;TCONS_00026192;TCONS_00026200;TCONS_00032872;TCONS_00032873;TCONS_00032877;TCONS_00037217;TCONS_00065445;TCONS_00065446;TCONS_00065447;TCONS_00085758;TCONS_00085764
Molecular Function	GO:0004021	L-alanine:2-oxoglutarate aminotransferase activity	2	2	0.000775024	0.00584807	TCONS_00077451;TCONS_00077452
Molecular Function	GO:0004053	arginase activity	2	2	0.000775024	0.00584807	TCONS_00077273;TCONS_00077274
Molecular Function	GO:0047635	alanine-oxo-acid transaminase activity	2	2	0.000775024	0.00584807	TCONS_00077451;TCONS_00077452
Molecular Function	GO:0000149	SNARE binding	4	16	0.000824728	0.00584807	TCONS_00045840;TCONS_00045844;TCONS_00082146;TCONS_00082149
Molecular Function	GO:0019905	syntaxin binding	4	16	0.000824728	0.00584807	TCONS_00045840;TCONS_00045844;TCONS_00082146;TCONS_00082149
Molecular Function	GO:0032555	purine ribonucleotide binding	25	460	0.00101367	0.00672712	TCONS_00000603;TCONS_00000604;TCONS_00000605;TCONS_00001954;TCONS_00001955;TCONS_00001956;TCONS_00011822;TCONS_00011824;TCONS_00011825;TCONS_00020163;TCONS_00020488;TCONS_00020489;TCONS_00026188;TCONS_00026189;TCONS_00026192;TCONS_00026200;TCONS_00032872;TCONS_00032873;TCONS_00032877;TCONS_00037217;TCONS_00065445;TCONS_00065446;TCONS_00065447;TCONS_00085758;TCONS_00085764
Molecular Function	GO:0032553	ribonucleotide binding	25	461	0.00104544	0.00672712	TCONS_00000603;TCONS_00000604;TCONS_00000605;TCONS_00001954;TCONS_00001955;TCONS_00001956;TCONS_00011822;TCONS_00011824;TCONS_00011825;TCONS_00020163;TCONS_00020488;TCONS_00020489;TCONS_00026188;TCONS_00026189;TCONS_00026192;TCONS_00026200;TCONS_00032872;TCONS_00032873;TCONS_00032877;TCONS_00037217;TCONS_00065445;TCONS_00065446;TCONS_00065447;TCONS_00085758;TCONS_00085764
Molecular Function	GO:0017076	purine nucleotide binding	25	462	0.00107806	0.00672712	TCONS_00000603;TCONS_00000604;TCONS_00000605;TCONS_00001954;TCONS_00001955;TCONS_00001956;TCONS_00011822;TCONS_00011824;TCONS_00011825;TCONS_00020163;TCONS_00020488;TCONS_00020489;TCONS_00026188;TCONS_00026189;TCONS_00026192;TCONS_00026200;TCONS_00032872;TCONS_00032873;TCONS_00032877;TCONS_00037217;TCONS_00065445;TCONS_00065446;TCONS_00065447;TCONS_00085758;TCONS_00085764
Molecular Function	GO:0036094	small molecule binding	26	503	0.00165717	0.00994302	TCONS_00000603;TCONS_00000604;TCONS_00000605;TCONS_00001954;TCONS_00001955;TCONS_00001956;TCONS_00010782;TCONS_00011822;TCONS_00011824;TCONS_00011825;TCONS_00020163;TCONS_00020488;TCONS_00020489;TCONS_00026188;TCONS_00026189;TCONS_00026192;TCONS_00026200;TCONS_00032872;TCONS_00032873;TCONS_00032877;TCONS_00037217;TCONS_00065445;TCONS_00065446;TCONS_00065447;TCONS_00085758;TCONS_00085764
Molecular Function	GO:0097367	carbohydrate derivative binding	25	481	0.00188918	0.0109152	TCONS_00000603;TCONS_00000604;TCONS_00000605;TCONS_00001954;TCONS_00001955;TCONS_00001956;TCONS_00011822;TCONS_00011824;TCONS_00011825;TCONS_00020163;TCONS_00020488;TCONS_00020489;TCONS_00026188;TCONS_00026189;TCONS_00026192;TCONS_00026200;TCONS_00032872;TCONS_00032873;TCONS_00032877;TCONS_00037217;TCONS_00065445;TCONS_00065446;TCONS_00065447;TCONS_00085758;TCONS_00085764
Molecular Function	GO:0000166	nucleotide binding	25	484	0.00205621	0.011061	TCONS_00000603;TCONS_00000604;TCONS_00000605;TCONS_00001954;TCONS_00001955;TCONS_00001956;TCONS_00011822;TCONS_00011824;TCONS_00011825;TCONS_00020163;TCONS_00020488;TCONS_00020489;TCONS_00026188;TCONS_00026189;TCONS_00026192;TCONS_00026200;TCONS_00032872;TCONS_00032873;TCONS_00032877;TCONS_00037217;TCONS_00065445;TCONS_00065446;TCONS_00065447;TCONS_00085758;TCONS_00085764
Molecular Function	GO:1901265	nucleoside phosphate binding	25	484	0.00205621	0.011061	TCONS_00000603;TCONS_00000604;TCONS_00000605;TCONS_00001954;TCONS_00001955;TCONS_00001956;TCONS_00011822;TCONS_00011824;TCONS_00011825;TCONS_00020163;TCONS_00020488;TCONS_00020489;TCONS_00026188;TCONS_00026189;TCONS_00026192;TCONS_00026200;TCONS_00032872;TCONS_00032873;TCONS_00032877;TCONS_00037217;TCONS_00065445;TCONS_00065446;TCONS_00065447;TCONS_00085758;TCONS_00085764
Molecular Function	GO:0043168	anion binding	26	528	0.00323859	0.0168407	TCONS_00000603;TCONS_00000604;TCONS_00000605;TCONS_00001954;TCONS_00001955;TCONS_00001956;TCONS_00010782;TCONS_00011822;TCONS_00011824;TCONS_00011825;TCONS_00020163;TCONS_00020488;TCONS_00020489;TCONS_00026188;TCONS_00026189;TCONS_00026192;TCONS_00026200;TCONS_00032872;TCONS_00032873;TCONS_00032877;TCONS_00037217;TCONS_00065445;TCONS_00065446;TCONS_00065447;TCONS_00085758;TCONS_00085764
Molecular Function	GO:0003796	lysozyme activity	2	5	0.00733022	0.0357348	TCONS_00040428;TCONS_00040429
Molecular Function	GO:0016813	hydrolase activity, acting on carbon-nitrogen (but not peptide) bonds, in linear amidines	2	5	0.00733022	0.0357348	TCONS_00077273;TCONS_00077274
Molecular Function	GO:0004505	phenylalanine 4-monooxygenase activity	2	6	0.0107939	0.0488299	TCONS_00033722;TCONS_00033727
Molecular Function	GO:0043169	cation binding	40	998	0.0109554	0.0488299	TCONS_00001727;TCONS_00004722;TCONS_00009465;TCONS_00009467;TCONS_00009511;TCONS_00010582;TCONS_00010584;TCONS_00010586;TCONS_00010587;TCONS_00020377;TCONS_00020378;TCONS_00020379;TCONS_00020380;TCONS_00020518;TCONS_00020519;TCONS_00020520;TCONS_00022780;TCONS_00022782;TCONS_00022783;TCONS_00022792;TCONS_00027899;TCONS_00028293;TCONS_00030205;TCONS_00030207;TCONS_00030799;TCONS_00031019;TCONS_000…
Molecular Function	GO:0046872	metal ion binding	40	998	0.0109554	0.0488299	TCONS_00001727;TCONS_00004722;TCONS_00009465;TCONS_00009467;TCONS_00009511;TCONS_00010582;TCONS_00010584;TCONS_00010586;TCONS_00010587;TCONS_00020377;TCONS_00020378;TCONS_00020379;TCONS_00020380;TCONS_00020518;TCONS_00020519;TCONS_00020520;TCONS_00022780;TCONS_00022782;TCONS_00022783;TCONS_00022792;TCONS_00027899;TCONS_00028293;TCONS_00030205;TCONS_00030207;TCONS_00030799;TCONS_00031019;TCONS_000…
Biological Process	GO:0050793	regulation of developmental process	8	35	1.80198e-06	0.00039103	TCONS_00002315;TCONS_00002319;TCONS_00002322;TCONS_00003015;TCONS_00022365;TCONS_00022366;TCONS_00022367;TCONS_00025372
Biological Process	GO:0042254	ribosome biogenesis	4	12	0.00018537	0.017739	TCONS_00058681;TCONS_00058682;TCONS_00060386;TCONS_00060387
Biological Process	GO:0022604	regulation of cell morphogenesis	4	14	0.000360494	0.017739	TCONS_00003015;TCONS_00022365;TCONS_00022366;TCONS_00022367
Biological Process	GO:0051301	cell division	6	39	0.000423927	0.017739	TCONS_00043620;TCONS_00058397;TCONS_00058398;TCONS_00058399;TCONS_00058400;TCONS_00058401
Biological Process	GO:2000026	regulation of multicellular organismal development	5	26	0.00046011	0.017739	TCONS_00002315;TCONS_00002319;TCONS_00002322;TCONS_00003015;TCONS_00025372
Biological Process	GO:0051128	regulation of cellular component organization	6	41	0.000561303	0.017739	TCONS_00003015;TCONS_00022365;TCONS_00022366;TCONS_00022367;TCONS_00074511;TCONS_00074512
Biological Process	GO:0008360	regulation of cell shape	3	7	0.000572226	0.017739	TCONS_00022365;TCONS_00022366;TCONS_00022367
Biological Process	GO:0022603	regulation of anatomical structure morphogenesis	4	17	0.000808365	0.0219269	TCONS_00003015;TCONS_00022365;TCONS_00022366;TCONS_00022367
Biological Process	GO:0022613	ribonucleoprotein complex biogenesis	4	18	0.00101925	0.0245752	TCONS_00058681;TCONS_00058682;TCONS_00060386;TCONS_00060387
Biological Process	GO:0045995	regulation of embryonic development	3	9	0.00132281	0.0284964	TCONS_00002315;TCONS_00002319;TCONS_00002322
Biological Process	GO:0051239	regulation of multicellular organismal process	5	33	0.00144452	0.0284964	TCONS_00002315;TCONS_00002319;TCONS_00002322;TCONS_00003015;TCONS_00025372
Biological Process	GO:0007507	heart development	4	22	0.00225384	0.0407569	TCONS_00021948;TCONS_00064118;TCONS_00064119;TCONS_00064120
Biological Process	GO:0031109	microtubule polymerization or depolymerization	2	4	0.0040174	0.0477322	TCONS_00074511;TCONS_00074512
Biological Process	GO:0031110	regulation of microtubule polymerization or depolymerization	2	4	0.0040174	0.0477322	TCONS_00074511;TCONS_00074512
Biological Process	GO:0032886	regulation of microtubule-based process	2	4	0.0040174	0.0477322	TCONS_00074511;TCONS_00074512
Biological Process	GO:0042742	defense response to bacterium	2	4	0.0040174	0.0477322	TCONS_00044051;TCONS_00053037
Biological Process	GO:0070507	regulation of microtubule cytoskeleton organization	2	4	0.0040174	0.0477322	TCONS_00074511;TCONS_00074512
Biological Process	GO:0098542	defense response to other organism	2	4	0.0040174	0.0477322	TCONS_00044051;TCONS_00053037
Biological Process	GO:0061371	determination of heart left/right asymmetry	3	13	0.00417931	0.0477322	TCONS_00064118;TCONS_00064119;TCONS_00064120

## Sheet: FAG vs. MAG
GO term	GO ID	Description	out (651)	All (18003)	pvalue	p.adjust	Transcript_id
Molecular Function	GO:1901681	sulfur compound binding	3	9	2.3312e-05	0.00298075	TCONS_00006427;TCONS_00039622;TCONS_00046634
Molecular Function	GO:0008201	heparin binding	2	2	4.41593e-05	0.00298075	TCONS_00006427;TCONS_00046634
Molecular Function	GO:0004111	creatine kinase activity	2	5	0.000435908	0.0147119	TCONS_00062085;TCONS_00062087
Molecular Function	GO:0016775	phosphotransferase activity, nitrogenous group as acceptor	2	5	0.000435908	0.0147119	TCONS_00062085;TCONS_00062087
Molecular Function	GO:0005539	glycosaminoglycan binding	2	11	0.00233629	0.045057	TCONS_00006427;TCONS_00046634
Molecular Function	GO:0031406	carboxylic acid binding	2	11	0.00233629	0.045057	TCONS_00003537;TCONS_00039622
Molecular Function	GO:0043177	organic acid binding	2	11	0.00233629	0.045057	TCONS_00003537;TCONS_00039622
