# Supplementary material for: A time-course transcriptome analysis of gonads from yellow catfish (Pelteobagrus fulvidraco) reveals genes associated with gonad development
Source: BMC Genomics. 2022 May 31;23(Suppl 1):409. doi: 10.1186/s12864-022-08651-0 (PMC9153201; doi:10.1186/s12864-022-08651-0)
Supplement: Supplementary file 4 — Additional file 4: Table S3. KEGG enrichment results of the DEGs. [file 12864_2022_8651_MOESM4_ESM.xlsx]

## Sheet: BG vs. FG
KEGG_A_class	KEGG_B_class	Pathway	out (269)	All (14228)	Pvalue	Qvalue	Pathway ID	Transcript_id	K_IDs
Metabolism	Lipid metabolism	Steroid biosynthesis	6	34	3.72284e-05	0.00883345	ko00100	TCONS_00042908;TCONS_00066191;TCONS_00069551;TCONS_00066231;TCONS_00026902;TCONS_00075069	K00227+K00637+K01852+K07436+K07748+K07750
Human Diseases	Endocrine and metabolic diseases	Type II diabetes mellitus	9	93	6.49518e-05	0.00883345	ko04930	TCONS_00058751;TCONS_00055966;TCONS_00022660;TCONS_00023185;TCONS_00007696;TCONS_00030913;TCONS_00070110;TCONS_00068829;TCONS_00020985	K00873+K04526+K04694+K04696+K05004+K07187+K07187+K07595+K12407
Organismal Systems	Endocrine system	Renin-angiotensin system	5	30	0.000225171	0.0196788	ko04614	TCONS_00077516;TCONS_00078979;TCONS_00016480;TCONS_00003276;TCONS_00015977	K01283+K01283+K01389+K09708+K11140
Genetic Information Processing	Replication and repair	DNA replication	7	68	0.000289394	0.0196788	ko03030	TCONS_00023373;TCONS_00022934;TCONS_00060568;TCONS_00084829;TCONS_00023727;TCONS_00049422;TCONS_00048746	K02209+K02210+K02212+K02212+K02327+K02542+K10747
Organismal Systems	Digestive system	Mineral absorption	9	117	0.000376373	0.0204747	ko04978	TCONS_00083073;TCONS_00058380;TCONS_00010683;TCONS_00008804;TCONS_00032423;TCONS_00040695;TCONS_00012883;TCONS_00008552;TCONS_00057873	K00522+K04975+K05011+K05334+K14078+K14158+K14613+K14683+K14738
Organismal Systems	Endocrine system	Regulation of lipolysis in adipocyte	9	123	0.000543678	0.0246467	ko04923	TCONS_00055966;TCONS_00030913;TCONS_00070110;TCONS_00077484;TCONS_00025493;TCONS_00058176;TCONS_00058175;TCONS_00073904;TCONS_00007723	K04526+K07187+K07187+K07376+K08041+K12323+K12323+K12323+K16816

## Sheet: FG vs. FAG
KEGG_A_class	KEGG_B_class	Pathway	out (592)	All (14228)	Pvalue	Qvalue	Pathway ID	Transcript_id	K_IDs
Organismal Systems	Digestive system	Protein digestion and absorption	77	243	3.26084e-47	8.38036e-45	ko04974	TCONS_00025837;TCONS_00025832;TCONS_00025831;TCONS_00025839;TCONS_00025833;TCONS_00025835;TCONS_00081868;TCONS_00055873;TCONS_00055872;TCONS_00067290;TCONS_00058238;TCONS_00058234;TCONS_00058237;TCONS_00077803;TCONS_00018771;TCONS_00018772;TCONS_00018773;TCONS_00079085;TCONS_00079074;TCONS_00079072;TCONS_00079070;TCONS_00079076;TCONS_00079075;TCONS_00079077;TCONS_00079078;TCONS_00070090;TCONS_000…	K01312+K01312+K01312+K01312+K01312+K01312+K01346+K01540+K01540+K01540+K05334+K05334+K05334+K06002+K06002+K06002+K06002+K06236+K06236+K06236+K06236+K06236+K06236+K06236+K06236+K06237+K06237+K06237+K06237+K06237+K06237+K06238+K06238+K06238+K06238+K06238+K06238+K06519+K08131+K08131+K08131+K08132+K08132+K08132+K08132+K08132+K08132+K08132+K08132+K08187+K08187+K14211+K14211+K14211+K14211+K14211+K14211+…
Human Diseases	Cardiovascular diseases	Hypertrophic cardiomyopathy (HCM)	56	243	1.64043e-26	2.10796e-24	ko05410	TCONS_00020271;TCONS_00020264;TCONS_00020272;TCONS_00020267;TCONS_00020270;TCONS_00022408;TCONS_00077339;TCONS_00022413;TCONS_00022414;TCONS_00077334;TCONS_00077333;TCONS_00022412;TCONS_00019947;TCONS_00077337;TCONS_00019948;TCONS_00077338;TCONS_00023669;TCONS_00023668;TCONS_00019727;TCONS_00032053;TCONS_00032052;TCONS_00032049;TCONS_00032051;TCONS_00032055;TCONS_00032048;TCONS_00008111;TCONS_000…	K04857+K04857+K04857+K04857+K04857+K05853+K05853+K05853+K05853+K05853+K05853+K05853+K05853+K05853+K05853+K05853+K06493+K06493+K07199+K07610+K07610+K07610+K07610+K07610+K07610+K10373+K10373+K10373+K10373+K10373+K10373+K10373+K10374+K10374+K10374+K10374+K10374+K10374+K10375+K10375+K12314+K12314+K12314+K12567+K12567+K12567+K12567+K12567+K12567+K12567+K12567+K12567+K12568+K12568+K12568+K17751
Human Diseases	Cardiovascular diseases	Dilated cardiomyopathy (DCM)	55	244	1.52625e-25	1.30749e-23	ko05414	TCONS_00020271;TCONS_00020264;TCONS_00020272;TCONS_00020267;TCONS_00020270;TCONS_00022408;TCONS_00077339;TCONS_00022413;TCONS_00022414;TCONS_00077334;TCONS_00077333;TCONS_00022412;TCONS_00019947;TCONS_00077337;TCONS_00019948;TCONS_00077338;TCONS_00023669;TCONS_00023668;TCONS_00032053;TCONS_00032052;TCONS_00032049;TCONS_00032051;TCONS_00032055;TCONS_00032048;TCONS_00008111;TCONS_00036580;TCONS_000…	K04857+K04857+K04857+K04857+K04857+K05853+K05853+K05853+K05853+K05853+K05853+K05853+K05853+K05853+K05853+K05853+K06493+K06493+K07610+K07610+K07610+K07610+K07610+K07610+K10373+K10373+K10373+K10373+K10373+K10373+K10373+K10374+K10374+K10374+K10374+K10374+K10374+K10375+K10375+K12314+K12314+K12314+K12567+K12567+K12567+K12567+K12567+K12567+K12567+K12567+K12567+K12568+K12568+K12568+K17751
Environmental Information Processing	Signaling molecules and interaction	ECM-receptor interaction	48	190	9.87974e-25	6.34773e-23	ko04512	TCONS_00008047;TCONS_00008050;TCONS_00008048;TCONS_00079085;TCONS_00079074;TCONS_00079072;TCONS_00079070;TCONS_00079076;TCONS_00079075;TCONS_00079077;TCONS_00079078;TCONS_00070090;TCONS_00070093;TCONS_00070096;TCONS_00070091;TCONS_00070084;TCONS_00070088;TCONS_00057573;TCONS_00057582;TCONS_00057581;TCONS_00057576;TCONS_00057579;TCONS_00057574;TCONS_00035091;TCONS_00035093;TCONS_00035095;TCONS_000…	K05636+K05636+K05636+K06236+K06236+K06236+K06236+K06236+K06236+K06236+K06236+K06237+K06237+K06237+K06237+K06237+K06237+K06238+K06238+K06238+K06238+K06238+K06238+K06240+K06240+K06240+K06240+K06245+K06245+K06251+K06252+K06252+K06252+K06252+K06252+K06252+K06252+K06252+K06252+K06258+K06258+K06258+K06258+K06493+K06493+K08131+K08131+K08131
Organismal Systems	Circulatory system	Cardiac muscle contraction	41	221	4.34222e-16	2.2319e-14	ko04260	TCONS_00055873;TCONS_00055872;TCONS_00067290;TCONS_00057238;TCONS_00057237;TCONS_00057239;TCONS_00020271;TCONS_00020264;TCONS_00020272;TCONS_00020267;TCONS_00020270;TCONS_00022408;TCONS_00077339;TCONS_00022413;TCONS_00022414;TCONS_00077334;TCONS_00077333;TCONS_00022412;TCONS_00019947;TCONS_00077337;TCONS_00019948;TCONS_00077338;TCONS_00008111;TCONS_00036580;TCONS_00008107;TCONS_00008109;TCONS_000…	K01540+K01540+K01540+K02267+K02267+K02267+K04857+K04857+K04857+K04857+K04857+K05853+K05853+K05853+K05853+K05853+K05853+K05853+K05853+K05853+K05853+K05853+K10373+K10373+K10373+K10373+K10373+K10373+K10373+K10374+K10374+K10374+K10374+K10374+K10374+K10375+K10375+K12314+K12314+K12314+K17751
Metabolism	Glycan biosynthesis and metabolism	Glycosphingolipid biosynthesis - globo and isoglobo series	16	36	2.22806e-13	9.54352e-12	ko00603	TCONS_00025292;TCONS_00025290;TCONS_00025291;TCONS_00025286;TCONS_00008797;TCONS_00063129;TCONS_00008801;TCONS_00063127;TCONS_00008799;TCONS_00008800;TCONS_00063125;TCONS_00063131;TCONS_00063130;TCONS_00008798;TCONS_00008795;TCONS_00008796	K00722+K00722+K00722+K00722+K03663+K03663+K03663+K03663+K03663+K03663+K03663+K03663+K03663+K03663+K03663+K03663
Organismal Systems	Immune system	Toll and Imd signaling pathway	26	110	3.26161e-13	1.19748e-11	ko04624	TCONS_00068252;TCONS_00068253;TCONS_00001430;TCONS_00073318;TCONS_00078936;TCONS_00078930;TCONS_00001440;TCONS_00078929;TCONS_00001434;TCONS_00073325;TCONS_00078927;TCONS_00001435;TCONS_00078928;TCONS_00078932;TCONS_00078931;TCONS_00081818;TCONS_00001431;TCONS_00073322;TCONS_00078926;TCONS_00078937;TCONS_00073315;TCONS_00078933;TCONS_00081822;TCONS_00073317;TCONS_00078934;TCONS_00081823	K04398+K04398+K10380+K10380+K10380+K10380+K10380+K10380+K10380+K10380+K10380+K10380+K10380+K10380+K10380+K10380+K10380+K10380+K10380+K10380+K10380+K10380+K10380+K10380+K10380+K10380
Organismal Systems	Immune system	Complement and coagulation cascades	28	142	4.67926e-12	1.50321e-10	ko04610	TCONS_00000410;TCONS_00026093;TCONS_00026094;TCONS_00061944;TCONS_00061945;TCONS_00034705;TCONS_00085558;TCONS_00085559;TCONS_00085187;TCONS_00085185;TCONS_00085186;TCONS_00085184;TCONS_00037076;TCONS_00037073;TCONS_00019064;TCONS_00019065;TCONS_00031420;TCONS_00031419;TCONS_00080171;TCONS_00080167;TCONS_00080168;TCONS_00080166;TCONS_00080162;TCONS_00053419;TCONS_00053418;TCONS_00037716;TCONS_000…	K01313+K01315+K01315+K01334+K01334+K03898+K03903+K03903+K03904+K03904+K03904+K03904+K03911+K03911+K03912+K03912+K03990+K03990+K03994+K03994+K03994+K03994+K03994+K03999+K03999+K04004+K04004+K06251
Cellular Processes	Cellular community - eukaryotes	Focal adhesion	58	535	1.83238e-11	5.23247e-10	ko04510	TCONS_00002355;TCONS_00066636;TCONS_00002357;TCONS_00002354;TCONS_00033046;TCONS_00033045;TCONS_00008047;TCONS_00008050;TCONS_00008048;TCONS_00079085;TCONS_00079074;TCONS_00079072;TCONS_00079070;TCONS_00079076;TCONS_00079075;TCONS_00079077;TCONS_00079078;TCONS_00070090;TCONS_00070093;TCONS_00070096;TCONS_00070091;TCONS_00070084;TCONS_00070088;TCONS_00057573;TCONS_00057582;TCONS_00057581;TCONS_000…	K00907+K00907+K00907+K00907+K05448+K05448+K05636+K05636+K05636+K06236+K06236+K06236+K06236+K06236+K06236+K06236+K06236+K06237+K06237+K06237+K06237+K06237+K06237+K06238+K06238+K06238+K06238+K06238+K06238+K06240+K06240+K06240+K06240+K06245+K06245+K06251+K06252+K06252+K06252+K06252+K06252+K06252+K06252+K06252+K06252+K06493+K06493+K08131+K08131+K08131+K12329+K12329+K12329+K12329+K12755+K12755+K12755+…
Human Diseases	Cancers	Proteoglycans in cancer	56	554	6.11794e-10	1.57231e-08	ko05205	TCONS_00018701;TCONS_00018708;TCONS_00033046;TCONS_00033045;TCONS_00040092;TCONS_00040097;TCONS_00040093;TCONS_00001188;TCONS_00079085;TCONS_00079074;TCONS_00079072;TCONS_00079070;TCONS_00079076;TCONS_00079075;TCONS_00079077;TCONS_00079078;TCONS_00042579;TCONS_00023669;TCONS_00023668;TCONS_00032778;TCONS_00032780;TCONS_00032781;TCONS_00001430;TCONS_00073318;TCONS_00078936;TCONS_00078930;TCONS_000…	K04960+K04960+K05448+K05448+K05731+K05731+K05731+K06225+K06236+K06236+K06236+K06236+K06236+K06236+K06236+K06236+K06251+K06493+K06493+K08122+K08122+K08122+K10380+K10380+K10380+K10380+K10380+K10380+K10380+K10380+K10380+K10380+K10380+K10380+K10380+K10380+K10380+K10380+K10380+K10380+K10380+K10380+K10380+K10380+K10380+K10380+K12329+K12329+K12329+K12329+K13769+K16629+K16629+K16629+K16629+K16629
Metabolism	Glycan biosynthesis and metabolism	Glycosphingolipid biosynthesis - lacto and neolacto series	15	54	3.12229e-09	7.2948e-08	ko00601	TCONS_00008797;TCONS_00063129;TCONS_00008801;TCONS_00063127;TCONS_00008799;TCONS_00008800;TCONS_00063125;TCONS_00063131;TCONS_00063130;TCONS_00008798;TCONS_00008795;TCONS_00008796;TCONS_00003343;TCONS_00003344;TCONS_00003349	K03663+K03663+K03663+K03663+K03663+K03663+K03663+K03663+K03663+K03663+K03663+K03663+K07820+K07820+K07820
Organismal Systems	Circulatory system	Adrenergic signaling in cardiomyocytes	42	377	5.70511e-09	1.22184e-07	ko04261	TCONS_00055873;TCONS_00055872;TCONS_00067290;TCONS_00010754;TCONS_00020271;TCONS_00020264;TCONS_00020272;TCONS_00020267;TCONS_00020270;TCONS_00022408;TCONS_00077339;TCONS_00022413;TCONS_00022414;TCONS_00077334;TCONS_00077333;TCONS_00022412;TCONS_00019947;TCONS_00077337;TCONS_00019948;TCONS_00077338;TCONS_00012670;TCONS_00008111;TCONS_00036580;TCONS_00008107;TCONS_00008109;TCONS_00008113;TCONS_000…	K01540+K01540+K01540+K04848+K04857+K04857+K04857+K04857+K04857+K05853+K05853+K05853+K05853+K05853+K05853+K05853+K05853+K05853+K05853+K05853+K05858+K10373+K10373+K10373+K10373+K10373+K10373+K10373+K10374+K10374+K10374+K10374+K10374+K10374+K10375+K10375+K11583+K11583+K12314+K12314+K12314+K17751
Environmental Information Processing	Signal transduction	Calcium signaling pathway	41	397	7.46878e-08	1.47652e-06	ko04020	TCONS_00049105;TCONS_00049106;TCONS_00002355;TCONS_00066636;TCONS_00002357;TCONS_00002354;TCONS_00020916;TCONS_00020915;TCONS_00030896;TCONS_00030898;TCONS_00009403;TCONS_00042770;TCONS_00042769;TCONS_00020271;TCONS_00020264;TCONS_00020272;TCONS_00020267;TCONS_00020270;TCONS_00018701;TCONS_00018708;TCONS_00015551;TCONS_00015555;TCONS_00025847;TCONS_00025850;TCONS_00025849;TCONS_00025845;TCONS_000…	K00871+K00871+K00907+K00907+K00907+K00907+K04143+K04143+K04198+K04198+K04344+K04348+K04348+K04857+K04857+K04857+K04857+K04857+K04960+K04960+K04961+K04961+K04963+K04963+K04963+K04963+K04963+K05853+K05853+K05853+K05853+K05853+K05853+K05853+K05853+K05853+K05853+K05853+K05858+K05863+K12042
Human Diseases	Infectious diseases	Staphylococcus aureus infection	18	98	9.9357e-08	1.82391e-06	ko05150	TCONS_00026093;TCONS_00026094;TCONS_00061944;TCONS_00061945;TCONS_00031420;TCONS_00031419;TCONS_00080171;TCONS_00080167;TCONS_00080168;TCONS_00080166;TCONS_00080162;TCONS_00037716;TCONS_00037715;TCONS_00051623;TCONS_00035226;TCONS_00035224;TCONS_00051621;TCONS_00051622	K01315+K01315+K01334+K01334+K03990+K03990+K03994+K03994+K03994+K03994+K03994+K04004+K04004+K07604+K07604+K07604+K07604+K07604
Human Diseases	Cardiovascular diseases	Arrhythmogenic right ventricular cardiomyopathy (ARVC)	26	193	1.20451e-07	2.06373e-06	ko05412	TCONS_00020271;TCONS_00020264;TCONS_00020272;TCONS_00020267;TCONS_00020270;TCONS_00022408;TCONS_00077339;TCONS_00022413;TCONS_00022414;TCONS_00077334;TCONS_00077333;TCONS_00022412;TCONS_00019947;TCONS_00077337;TCONS_00019948;TCONS_00077338;TCONS_00023669;TCONS_00023668;TCONS_00032053;TCONS_00032052;TCONS_00032049;TCONS_00032051;TCONS_00032055;TCONS_00032048;TCONS_00005146;TCONS_00005145	K04857+K04857+K04857+K04857+K04857+K05853+K05853+K05853+K05853+K05853+K05853+K05853+K05853+K05853+K05853+K05853+K06493+K06493+K07610+K07610+K07610+K07610+K07610+K07610+K10381+K10381
Metabolism	Biosynthesis of other secondary metabolites	Caffeine metabolism	7	12	1.37605e-07	2.21028e-06	ko00232	TCONS_00013964;TCONS_00013963;TCONS_00013965;TCONS_00013966;TCONS_00037220;TCONS_00037221;TCONS_00037222	K00106+K00106+K00106+K00106+K00365+K00365+K00365
Human Diseases	Infectious diseases	Amoebiasis	27	210	1.82186e-07	2.75423e-06	ko05146	TCONS_00053419;TCONS_00053418;TCONS_00055467;TCONS_00008047;TCONS_00008050;TCONS_00008048;TCONS_00012670;TCONS_00079085;TCONS_00079074;TCONS_00079072;TCONS_00079070;TCONS_00079076;TCONS_00079075;TCONS_00079077;TCONS_00079078;TCONS_00070090;TCONS_00070093;TCONS_00070096;TCONS_00070091;TCONS_00070084;TCONS_00070088;TCONS_00035091;TCONS_00035093;TCONS_00035095;TCONS_00035092;TCONS_00008052;TCONS_000…	K03999+K03999+K04455+K05636+K05636+K05636+K05858+K06236+K06236+K06236+K06236+K06236+K06236+K06236+K06236+K06237+K06237+K06237+K06237+K06237+K06237+K06240+K06240+K06240+K06240+K06245+K06245
Organismal Systems	Digestive system	Pancreatic secretion	28	228	2.84485e-07	4.06181e-06	ko04972	TCONS_00025837;TCONS_00025832;TCONS_00025831;TCONS_00025839;TCONS_00025833;TCONS_00025835;TCONS_00081868;TCONS_00055873;TCONS_00055872;TCONS_00067290;TCONS_00018701;TCONS_00018708;TCONS_00022408;TCONS_00077339;TCONS_00022413;TCONS_00022414;TCONS_00077334;TCONS_00077333;TCONS_00022412;TCONS_00019947;TCONS_00077337;TCONS_00019948;TCONS_00077338;TCONS_00012670;TCONS_00043582;TCONS_00077387;TCONS_000…	K01312+K01312+K01312+K01312+K01312+K01312+K01346+K01540+K01540+K01540+K04960+K04960+K05853+K05853+K05853+K05853+K05853+K05853+K05853+K05853+K05853+K05853+K05853+K05858+K12298+K13855+K18245+K18245
Environmental Information Processing	Signal transduction	PI3K-Akt signaling pathway	60	749	7.48594e-07	1.01257e-05	ko04151	TCONS_00058863;TCONS_00058862;TCONS_00025924;TCONS_00033046;TCONS_00033045;TCONS_00019217;TCONS_00019213;TCONS_00019226;TCONS_00019219;TCONS_00019220;TCONS_00008047;TCONS_00008050;TCONS_00008048;TCONS_00079085;TCONS_00079074;TCONS_00079072;TCONS_00079070;TCONS_00079076;TCONS_00079075;TCONS_00079077;TCONS_00079078;TCONS_00070090;TCONS_00070093;TCONS_00070096;TCONS_00070091;TCONS_00070084;TCONS_000…	K01596+K01596+K04079+K05448+K05448+K05631+K05631+K05631+K05631+K05631+K05636+K05636+K05636+K06236+K06236+K06236+K06236+K06236+K06236+K06236+K06236+K06237+K06237+K06237+K06237+K06237+K06237+K06238+K06238+K06238+K06238+K06238+K06238+K06240+K06240+K06240+K06240+K06245+K06245+K06251+K06252+K06252+K06252+K06252+K06252+K06252+K06252+K06252+K06252+K06493+K06493+K08131+K08131+K08131+K11583+K11583+K13769+…
Environmental Information Processing	Signal transduction	cGMP - PKG signaling pathway	37	387	2.13913e-06	2.74879e-05	ko04022	TCONS_00002355;TCONS_00066636;TCONS_00002357;TCONS_00002354;TCONS_00055873;TCONS_00055872;TCONS_00067290;TCONS_00020916;TCONS_00020915;TCONS_00030896;TCONS_00030898;TCONS_00042770;TCONS_00042769;TCONS_00020271;TCONS_00020264;TCONS_00020272;TCONS_00020267;TCONS_00020270;TCONS_00018701;TCONS_00018708;TCONS_00022408;TCONS_00077339;TCONS_00022413;TCONS_00022414;TCONS_00077334;TCONS_00077333;TCONS_000…	K00907+K00907+K00907+K00907+K01540+K01540+K01540+K04143+K04143+K04198+K04198+K04348+K04348+K04857+K04857+K04857+K04857+K04857+K04960+K04960+K05853+K05853+K05853+K05853+K05853+K05853+K05853+K05853+K05853+K05853+K05853+K05858+K05863+K12755+K12755+K12755+K17751
Organismal Systems	Endocrine system	Glucagon signaling pathway	30	300	8.19554e-06	0.000100298	ko04922	TCONS_00042751;TCONS_00047586;TCONS_00049105;TCONS_00049106;TCONS_00058751;TCONS_00058750;TCONS_00007965;TCONS_00058752;TCONS_00058863;TCONS_00058862;TCONS_00044334;TCONS_00081124;TCONS_00042770;TCONS_00042769;TCONS_00018701;TCONS_00018708;TCONS_00012670;TCONS_00019727;TCONS_00001610;TCONS_00001616;TCONS_00001614;TCONS_00046058;TCONS_00046060;TCONS_00016473;TCONS_00016475;TCONS_00016472;TCONS_000…	K00688+K00850+K00871+K00871+K00873+K00873+K00873+K00873+K01596+K01596+K01834+K03841+K04348+K04348+K04960+K04960+K05858+K07199+K07202+K07202+K07202+K07299+K07299+K08765+K08765+K08765+K12407+K19008+K19008+K19008
Metabolism	Glycan biosynthesis and metabolism	Mannose type O-glycan biosyntheis	12	63	9.19389e-06	0.000107401	ko00515	TCONS_00008797;TCONS_00063129;TCONS_00008801;TCONS_00063127;TCONS_00008799;TCONS_00008800;TCONS_00063125;TCONS_00063131;TCONS_00063130;TCONS_00008798;TCONS_00008795;TCONS_00008796	K03663+K03663+K03663+K03663+K03663+K03663+K03663+K03663+K03663+K03663+K03663+K03663
Organismal Systems	Circulatory system	Vascular smooth muscle contraction	28	284	2.12294e-05	0.000237215	ko04270	TCONS_00002355;TCONS_00066636;TCONS_00002357;TCONS_00002354;TCONS_00020271;TCONS_00020264;TCONS_00020272;TCONS_00020267;TCONS_00020270;TCONS_00018701;TCONS_00018708;TCONS_00012670;TCONS_00035522;TCONS_00035521;TCONS_00035518;TCONS_00035523;TCONS_00035525;TCONS_00055655;TCONS_00035526;TCONS_00055656;TCONS_00027658;TCONS_00047008;TCONS_00047007;TCONS_00047006;TCONS_00047010;TCONS_00046585;TCONS_000…	K00907+K00907+K00907+K00907+K04857+K04857+K04857+K04857+K04857+K04960+K04960+K05858+K10352+K10352+K10352+K10352+K10352+K10352+K10352+K10352+K12327+K12329+K12329+K12329+K12329+K12755+K12755+K12755
Human Diseases	Infectious diseases	Human papillomavirus infection	59	831	3.79035e-05	0.000405884	ko05165	TCONS_00058751;TCONS_00058750;TCONS_00007965;TCONS_00058752;TCONS_00068252;TCONS_00068253;TCONS_00033046;TCONS_00033045;TCONS_00019217;TCONS_00019213;TCONS_00019226;TCONS_00019219;TCONS_00019220;TCONS_00008047;TCONS_00008050;TCONS_00008048;TCONS_00079085;TCONS_00079074;TCONS_00079072;TCONS_00079070;TCONS_00079076;TCONS_00079075;TCONS_00079077;TCONS_00079078;TCONS_00070090;TCONS_00070093;TCONS_000…	K00873+K00873+K00873+K00873+K04398+K04398+K05448+K05448+K05631+K05631+K05631+K05631+K05631+K05636+K05636+K05636+K06236+K06236+K06236+K06236+K06236+K06236+K06236+K06236+K06237+K06237+K06237+K06237+K06237+K06237+K06238+K06238+K06238+K06238+K06238+K06238+K06240+K06240+K06240+K06240+K06245+K06245+K06251+K06252+K06252+K06252+K06252+K06252+K06252+K06252+K06252+K06252+K06493+K06493+K08131+K08131+K08131+…
Human Diseases	Neurodegenerative diseases	Alzheimer disease	34	391	4.06138e-05	0.00041751	ko05010	TCONS_00057238;TCONS_00057237;TCONS_00057239;TCONS_00042770;TCONS_00042769;TCONS_00068252;TCONS_00068253;TCONS_00073069;TCONS_00073068;TCONS_00020271;TCONS_00020264;TCONS_00020272;TCONS_00020267;TCONS_00020270;TCONS_00018701;TCONS_00018708;TCONS_00025847;TCONS_00025850;TCONS_00025849;TCONS_00025845;TCONS_00025846;TCONS_00022408;TCONS_00077339;TCONS_00022413;TCONS_00022414;TCONS_00077334;TCONS_000…	K02267+K02267+K02267+K04348+K04348+K04398+K04398+K04524+K04524+K04857+K04857+K04857+K04857+K04857+K04960+K04960+K04963+K04963+K04963+K04963+K04963+K05853+K05853+K05853+K05853+K05853+K05853+K05853+K05853+K05853+K05853+K05853+K05858+K11716
Metabolism	Xenobiotics biodegradation and metabolism	Drug metabolism - cytochrome P450	11	63	5.06376e-05	0.000500533	ko00982	TCONS_00063620;TCONS_00063621;TCONS_00025569;TCONS_00025570;TCONS_00006330;TCONS_00006332;TCONS_00006334;TCONS_00006331;TCONS_00006327;TCONS_00006329;TCONS_00061348	K00121+K00121+K00485+K00485+K00699+K00699+K00699+K00699+K00699+K00699+K00799
Metabolism	Carbohydrate metabolism	Glycolysis / Gluconeogenesis	16	129	8.93727e-05	0.000850696	ko00010	TCONS_00063620;TCONS_00063621;TCONS_00042581;TCONS_00042580;TCONS_00047586;TCONS_00058751;TCONS_00058750;TCONS_00007965;TCONS_00058752;TCONS_00058863;TCONS_00058862;TCONS_00017564;TCONS_00044334;TCONS_00048549;TCONS_00081124;TCONS_00020985	K00121+K00121+K00128+K00128+K00850+K00873+K00873+K00873+K00873+K01596+K01596+K01810+K01834+K01895+K03841+K12407
Metabolism	Metabolism of cofactors and vitamins	Retinol metabolism	13	91	9.52957e-05	0.000874678	ko00830	TCONS_00063620;TCONS_00063621;TCONS_00034430;TCONS_00034429;TCONS_00006330;TCONS_00006332;TCONS_00006334;TCONS_00006331;TCONS_00006327;TCONS_00006329;TCONS_00016368;TCONS_00016367;TCONS_00004419	K00121+K00121+K00515+K00515+K00699+K00699+K00699+K00699+K00699+K00699+K07408+K07408+K12664
Organismal Systems	Digestive system	Mineral absorption	15	117	0.000100907	0.000894241	ko04978	TCONS_00055873;TCONS_00055872;TCONS_00067290;TCONS_00058238;TCONS_00058234;TCONS_00058237;TCONS_00049217;TCONS_00049222;TCONS_00049219;TCONS_00049220;TCONS_00049214;TCONS_00049212;TCONS_00049218;TCONS_00049215;TCONS_00049216	K01540+K01540+K01540+K05334+K05334+K05334+K14736+K14736+K14736+K14736+K14736+K14736+K14736+K14736+K14736
Metabolism	Xenobiotics biodegradation and metabolism	Metabolism of xenobiotics by cytochrome P450	11	68	0.000104433	0.000894638	ko00980	TCONS_00063620;TCONS_00063621;TCONS_00006330;TCONS_00006332;TCONS_00006334;TCONS_00006331;TCONS_00006327;TCONS_00006329;TCONS_00061348;TCONS_00016368;TCONS_00016367	K00121+K00121+K00699+K00699+K00699+K00699+K00699+K00699+K00799+K07408+K07408
Organismal Systems	Digestive system	Fat digestion and absorption	12	88	0.000274553	0.00227613	ko04975	TCONS_00075403;TCONS_00075402;TCONS_00075391;TCONS_00075398;TCONS_00075390;TCONS_00043582;TCONS_00012762;TCONS_00024853;TCONS_00012763;TCONS_00024852;TCONS_00073356;TCONS_00073359	K05641+K05641+K05641+K05641+K05641+K12298+K14462+K14462+K14462+K14462+K14463+K14463
Metabolism	Carbohydrate metabolism	Pyruvate metabolism	11	85	0.000768017	0.00616813	ko00620	TCONS_00042581;TCONS_00042580;TCONS_00058751;TCONS_00058750;TCONS_00007965;TCONS_00058752;TCONS_00058863;TCONS_00058862;TCONS_00048549;TCONS_00001836;TCONS_00001837	K00128+K00128+K00873+K00873+K00873+K00873+K01596+K01596+K01895+K01958+K01958
Metabolism	Carbohydrate metabolism	Amino sugar and nucleotide sugar metabolism	13	115	0.000978058	0.007617	ko00520	TCONS_00075272;TCONS_00075273;TCONS_00045902;TCONS_00035894;TCONS_00035893;TCONS_00047234;TCONS_00047232;TCONS_00035896;TCONS_00035895;TCONS_00045894;TCONS_00045899;TCONS_00017564;TCONS_00020985	K00698+K00698+K01183+K01183+K01183+K01183+K01183+K01183+K01183+K01183+K01183+K01810+K12407
Metabolism	Amino acid metabolism	Tyrosine metabolism	7	40	0.00117352	0.00853506	ko00350	TCONS_00063620;TCONS_00063621;TCONS_00085721;TCONS_00085722;TCONS_00018415;TCONS_00018414;TCONS_00017409	K00121+K00121+K00451+K00451+K00545+K00545+K00815
Metabolism	Xenobiotics biodegradation and metabolism	Drug metabolism - other enzymes	14	132	0.00119155	0.00853506	ko00983	TCONS_00013964;TCONS_00013963;TCONS_00013965;TCONS_00013966;TCONS_00006330;TCONS_00006332;TCONS_00006334;TCONS_00006331;TCONS_00006327;TCONS_00006329;TCONS_00061348;TCONS_00017339;TCONS_00017341;TCONS_00017340	K00106+K00106+K00106+K00106+K00699+K00699+K00699+K00699+K00699+K00699+K00799+K03927+K03927+K03927
Organismal Systems	Endocrine system	Oxytocin signaling pathway	29	379	0.00119557	0.00853506	ko04921	TCONS_00002355;TCONS_00066636;TCONS_00002357;TCONS_00002354;TCONS_00042770;TCONS_00042769;TCONS_00020271;TCONS_00020264;TCONS_00020272;TCONS_00020267;TCONS_00020270;TCONS_00018701;TCONS_00018708;TCONS_00015551;TCONS_00015555;TCONS_00025847;TCONS_00025850;TCONS_00025849;TCONS_00025845;TCONS_00025846;TCONS_00012670;TCONS_00019727;TCONS_00047008;TCONS_00047007;TCONS_00047006;TCONS_00047010;TCONS_000…	K00907+K00907+K00907+K00907+K04348+K04348+K04857+K04857+K04857+K04857+K04857+K04960+K04960+K04961+K04961+K04963+K04963+K04963+K04963+K04963+K05858+K07199+K12329+K12329+K12329+K12329+K12755+K12755+K12755
Metabolism	Carbohydrate metabolism	Ascorbate and aldarate metabolism	8	53	0.00145175	0.0100838	ko00053	TCONS_00042581;TCONS_00042580;TCONS_00006330;TCONS_00006332;TCONS_00006334;TCONS_00006331;TCONS_00006327;TCONS_00006329	K00128+K00128+K00699+K00699+K00699+K00699+K00699+K00699
Human Diseases	Cancers	Chemical carcinogenesis	11	96	0.00210537	0.014239	ko05204	TCONS_00063620;TCONS_00063621;TCONS_00006330;TCONS_00006332;TCONS_00006334;TCONS_00006331;TCONS_00006327;TCONS_00006329;TCONS_00061348;TCONS_00016368;TCONS_00016367	K00121+K00121+K00699+K00699+K00699+K00699+K00699+K00699+K00799+K07408+K07408
Organismal Systems	Immune system	Platelet activation	23	294	0.00280991	0.0185166	ko04611	TCONS_00002355;TCONS_00066636;TCONS_00002357;TCONS_00002354;TCONS_00085558;TCONS_00085559;TCONS_00085187;TCONS_00085185;TCONS_00085186;TCONS_00085184;TCONS_00018701;TCONS_00018708;TCONS_00012670;TCONS_00079085;TCONS_00079074;TCONS_00079072;TCONS_00079070;TCONS_00079076;TCONS_00079075;TCONS_00079077;TCONS_00079078;TCONS_00023669;TCONS_00023668	K00907+K00907+K00907+K00907+K03903+K03903+K03904+K03904+K03904+K03904+K04960+K04960+K05858+K06236+K06236+K06236+K06236+K06236+K06236+K06236+K06236+K06493+K06493
Metabolism	Lipid metabolism	Steroid hormone biosynthesis	10	87	0.00322955	0.0207499	ko00140	TCONS_00018415;TCONS_00018414;TCONS_00006330;TCONS_00006332;TCONS_00006334;TCONS_00006331;TCONS_00006327;TCONS_00006329;TCONS_00016368;TCONS_00016367	K00545+K00545+K00699+K00699+K00699+K00699+K00699+K00699+K07408+K07408
Organismal Systems	Digestive system	Cholesterol metabolism	13	143	0.00668408	0.0412837	ko04979	TCONS_00073069;TCONS_00073068;TCONS_00075403;TCONS_00075402;TCONS_00075391;TCONS_00075398;TCONS_00075390;TCONS_00012762;TCONS_00024853;TCONS_00012763;TCONS_00024852;TCONS_00017318;TCONS_00068337	K04524+K04524+K05641+K05641+K05641+K05641+K05641+K14462+K14462+K14462+K14462+K16835+K17305
Organismal Systems	Excretory system	Proximal tubule bicarbonate reclamation	9	82	0.00690106	0.0412837	ko04964	TCONS_00055873;TCONS_00055872;TCONS_00067290;TCONS_00058863;TCONS_00058862;TCONS_00066318;TCONS_00066317;TCONS_00060410;TCONS_00060407	K01540+K01540+K01540+K01596+K01596+K13576+K13576+K18245+K18245
Metabolism	Amino acid metabolism	Phenylalanine, tyrosine and tryptophan biosynthesis	3	10	0.00690739	0.0412837	ko00400	TCONS_00033722;TCONS_00033727;TCONS_00017409	K00500+K00500+K00815
Metabolism	Global and overview maps	Metabolic pathways	135	2686	0.00833668	0.0486938	ko01100	TCONS_00013964;TCONS_00013963;TCONS_00013965;TCONS_00013966;TCONS_00063620;TCONS_00063621;TCONS_00042581;TCONS_00042580;TCONS_00034406;TCONS_00034408;TCONS_00037220;TCONS_00037221;TCONS_00037222;TCONS_00085721;TCONS_00085722;TCONS_00033722;TCONS_00033727;TCONS_00034430;TCONS_00034429;TCONS_00043613;TCONS_00043614;TCONS_00043612;TCONS_00018415;TCONS_00018414;TCONS_00042751;TCONS_00006330;TCONS_000…	K00106+K00106+K00106+K00106+K00121+K00121+K00128+K00128+K00213+K00213+K00365+K00365+K00365+K00451+K00451+K00500+K00500+K00515+K00515+K00544+K00544+K00544+K00545+K00545+K00688+K00699+K00699+K00699+K00699+K00699+K00699+K00722+K00722+K00722+K00722+K00738+K00738+K00814+K00814+K00815+K00850+K00873+K00873+K00873+K00873+K00933+K00933+K00933+K00933+K00933+K00933+K01054+K01054+K01183+K01183+K01183+K01183+…
Organismal Systems	Nervous system	GABAergic synapse	15	181	0.00866625	0.0493751	ko04727	TCONS_00009403;TCONS_00020271;TCONS_00020264;TCONS_00020272;TCONS_00020267;TCONS_00020270;TCONS_00036088;TCONS_00036090;TCONS_00036092;TCONS_00018327;TCONS_00066318;TCONS_00066317;TCONS_00066235;TCONS_00066237;TCONS_00066233	K04344+K04857+K04857+K04857+K04857+K04857+K05034+K05034+K05034+K05039+K13576+K13576+K14427+K14427+K14427
Organismal Systems	Endocrine system	Renin secretion	13	148	0.00883757	0.0493751	ko04924	TCONS_00020916;TCONS_00020915;TCONS_00042770;TCONS_00042769;TCONS_00020271;TCONS_00020264;TCONS_00020272;TCONS_00020267;TCONS_00020270;TCONS_00018701;TCONS_00018708;TCONS_00012670;TCONS_00062650	K04143+K04143+K04348+K04348+K04857+K04857+K04857+K04857+K04857+K04960+K04960+K05858+K09821

## Sheet: BG vs. MG
KEGG_A_class	KEGG_B_class	Pathway	out (343)	All (14228)	Pvalue	Qvalue	Pathway ID	Transcript_id	K_IDs
Human Diseases	Infectious diseases	Staphylococcus aureus infection	26	98	2.66174e-20	6.14863e-18	ko05150	TCONS_00026093;TCONS_00026094;TCONS_00057964;TCONS_00057961;TCONS_00060508;TCONS_00060509;TCONS_00042739;TCONS_00042736;TCONS_00042737;TCONS_00060022;TCONS_00060019;TCONS_00060021;TCONS_00011599;TCONS_00031423;TCONS_00031414;TCONS_00057963;TCONS_00057962;TCONS_00035242;TCONS_00037716;TCONS_00037715;TCONS_00035243;TCONS_00049047;TCONS_00049046;TCONS_00084838;TCONS_00022809;TCONS_00051620	K01315+K01315+K01330+K01330+K01331+K01331+K01335+K01335+K01335+K03989+K03989+K03989+K03989+K03990+K03990+K03993+K03993+K04004+K04004+K04004+K04004+K06498+K06498+K06752+K06856+K07604
Organismal Systems	Immune system	Complement and coagulation cascades	27	142	5.17881e-17	5.98152e-15	ko04610	TCONS_00026093;TCONS_00026094;TCONS_00057964;TCONS_00057961;TCONS_00060508;TCONS_00060509;TCONS_00042739;TCONS_00042736;TCONS_00042737;TCONS_00019064;TCONS_00019065;TCONS_00060022;TCONS_00060019;TCONS_00060021;TCONS_00011599;TCONS_00031423;TCONS_00031414;TCONS_00057963;TCONS_00057962;TCONS_00044381;TCONS_00044380;TCONS_00043153;TCONS_00056508;TCONS_00035242;TCONS_00037716;TCONS_00037715;TCONS_000…	K01315+K01315+K01330+K01330+K01331+K01331+K01335+K01335+K01335+K03912+K03912+K03989+K03989+K03989+K03989+K03990+K03990+K03993+K03993+K03995+K03995+K03996+K04000+K04004+K04004+K04004+K04004
Human Diseases	Immune diseases	Systemic lupus erythematosus	21	134	8.47927e-12	6.52904e-10	ko05322	TCONS_00057964;TCONS_00057961;TCONS_00060508;TCONS_00060509;TCONS_00060022;TCONS_00060019;TCONS_00060021;TCONS_00011599;TCONS_00031423;TCONS_00031414;TCONS_00044381;TCONS_00044380;TCONS_00043153;TCONS_00056508;TCONS_00049047;TCONS_00049046;TCONS_00084838;TCONS_00022809;TCONS_00043054;TCONS_00001522;TCONS_00001523	K01330+K01330+K01331+K01331+K03989+K03989+K03989+K03989+K03990+K03990+K03995+K03995+K03996+K04000+K06498+K06498+K06752+K06856+K11088+K11251+K11251
Organismal Systems	Digestive system	Protein digestion and absorption	27	243	3.56901e-11	2.0611e-09	ko04974	TCONS_00057365;TCONS_00025837;TCONS_00025832;TCONS_00060376;TCONS_00025831;TCONS_00058631;TCONS_00025839;TCONS_00025833;TCONS_00060377;TCONS_00025835;TCONS_00060378;TCONS_00081868;TCONS_00018714;TCONS_00018713;TCONS_00070045;TCONS_00018774;TCONS_00018775;TCONS_00071938;TCONS_00071934;TCONS_00071935;TCONS_00071936;TCONS_00072980;TCONS_00072981;TCONS_00027160;TCONS_00027162;TCONS_00018687;TCONS_000…	K01291+K01312+K01312+K01312+K01312+K01312+K01312+K01312+K01312+K01312+K01312+K01346+K01346+K01346+K01539+K06002+K06002+K06238+K06238+K06238+K06238+K08131+K08131+K14208+K14208+K19719+K19719
Environmental Information Processing	Signaling molecules and interaction	Neuroactive ligand-receptor interaction	29	290	8.65883e-11	4.00038e-09	ko04080	TCONS_00025837;TCONS_00025832;TCONS_00060376;TCONS_00025831;TCONS_00058631;TCONS_00025839;TCONS_00025833;TCONS_00060377;TCONS_00025835;TCONS_00060378;TCONS_00026093;TCONS_00026094;TCONS_00057362;TCONS_00077291;TCONS_00077290;TCONS_00077293;TCONS_00062607;TCONS_00062606;TCONS_00062608;TCONS_00051101;TCONS_00051097;TCONS_00073451;TCONS_00073452;TCONS_00026915;TCONS_00026917;TCONS_00026920;TCONS_000…	K01312+K01312+K01312+K01312+K01312+K01312+K01312+K01312+K01312+K01312+K01315+K01315+K04166+K04218+K04218+K04218+K04223+K04223+K04223+K04615+K04615+K05198+K05198+K05199+K05199+K05199+K05208+K05208+K05208
Human Diseases	Infectious diseases	Pertussis	19	148	2.77917e-09	1.06998e-07	ko05133	TCONS_00057964;TCONS_00057961;TCONS_00060508;TCONS_00060509;TCONS_00060022;TCONS_00060019;TCONS_00060021;TCONS_00011599;TCONS_00031423;TCONS_00031414;TCONS_00044473;TCONS_00044472;TCONS_00044471;TCONS_00044475;TCONS_00044474;TCONS_00044476;TCONS_00002181;TCONS_00002182;TCONS_00002183	K01330+K01330+K01331+K01331+K03989+K03989+K03989+K03989+K03990+K03990+K09444+K09444+K09444+K09444+K09444+K09444+K10030+K10030+K10030
Organismal Systems	Digestive system	Pancreatic secretion	22	228	3.35774e-08	1.10805e-06	ko04972	TCONS_00040715;TCONS_00057365;TCONS_00025837;TCONS_00025832;TCONS_00060376;TCONS_00025831;TCONS_00058631;TCONS_00025839;TCONS_00025833;TCONS_00060377;TCONS_00025835;TCONS_00060378;TCONS_00081868;TCONS_00018714;TCONS_00018713;TCONS_00070045;TCONS_00077920;TCONS_00077917;TCONS_00047315;TCONS_00047311;TCONS_00047312;TCONS_00043582	K01047+K01291+K01312+K01312+K01312+K01312+K01312+K01312+K01312+K01312+K01312+K01312+K01346+K01346+K01346+K01539+K04962+K04962+K05850+K05850+K05850+K12298
Human Diseases	Immune diseases	Allograft rejection	10	64	2.77143e-06	8.00252e-05	ko05330	TCONS_00082012;TCONS_00082034;TCONS_00082015;TCONS_00080484;TCONS_00080490;TCONS_00080483;TCONS_00082013;TCONS_00082008;TCONS_00084838;TCONS_00022809	K06751+K06751+K06751+K06751+K06751+K06751+K06751+K06751+K06752+K06856
Human Diseases	Substance dependence	Nicotine addiction	9	52	3.65256e-06	8.54413e-05	ko05033	TCONS_00073451;TCONS_00073452;TCONS_00026915;TCONS_00026917;TCONS_00026920;TCONS_00079703;TCONS_00079700;TCONS_00079701;TCONS_00002892	K05198+K05198+K05199+K05199+K05199+K05208+K05208+K05208+K12302
Human Diseases	Immune diseases	Autoimmune thyroid disease	10	66	3.69876e-06	8.54413e-05	ko05320	TCONS_00082012;TCONS_00082034;TCONS_00082015;TCONS_00080484;TCONS_00080490;TCONS_00080483;TCONS_00082013;TCONS_00082008;TCONS_00084838;TCONS_00022809	K06751+K06751+K06751+K06751+K06751+K06751+K06751+K06751+K06752+K06856
Human Diseases	Infectious diseases	Influenza A	23	334	6.4487e-06	0.000135423	ko05164	TCONS_00025837;TCONS_00025832;TCONS_00060376;TCONS_00025831;TCONS_00058631;TCONS_00025839;TCONS_00025833;TCONS_00060377;TCONS_00025835;TCONS_00060378;TCONS_00026093;TCONS_00026094;TCONS_00071992;TCONS_00071994;TCONS_00084838;TCONS_00002181;TCONS_00002182;TCONS_00002183;TCONS_00069196;TCONS_00069726;TCONS_00069727;TCONS_00014271;TCONS_00063087	K01312+K01312+K01312+K01312+K01312+K01312+K01312+K01312+K01312+K01312+K01315+K01315+K05131+K05131+K06752+K10030+K10030+K10030+K11220+K12647+K12647+K15045+K16195
Human Diseases	Neurodegenerative diseases	Amyotrophic lateral sclerosis (ALS)	13	128	1.29273e-05	0.00024885	ko05014	TCONS_00063669;TCONS_00044335;TCONS_00063721;TCONS_00073451;TCONS_00073452;TCONS_00079703;TCONS_00079700;TCONS_00079701;TCONS_00006864;TCONS_00006863;TCONS_00006861;TCONS_00006862;TCONS_00036046	K04572+K04573+K04573+K05198+K05198+K05208+K05208+K05208+K05613+K05613+K05613+K05613+K07607
Human Diseases	Immune diseases	Graft-versus-host disease	9	61	1.42273e-05	0.000252808	ko05332	TCONS_00082012;TCONS_00082034;TCONS_00082015;TCONS_00080484;TCONS_00080490;TCONS_00080483;TCONS_00082013;TCONS_00082008;TCONS_00084838	K06751+K06751+K06751+K06751+K06751+K06751+K06751+K06751+K06752
Metabolism	Lipid metabolism	Steroid hormone biosynthesis	10	87	4.48214e-05	0.000739553	ko00140	TCONS_00011739;TCONS_00011740;TCONS_00053112;TCONS_00053117;TCONS_00053116;TCONS_00053114;TCONS_00053115;TCONS_00053118;TCONS_00016368;TCONS_00016367	K00489+K00489+K01015+K01015+K01015+K01015+K01015+K01015+K07408+K07408
Organismal Systems	Immune system	Antigen processing and presentation	13	161	0.000142827	0.00219953	ko04612	TCONS_00007059;TCONS_00007061;TCONS_00007060;TCONS_00082012;TCONS_00082034;TCONS_00082015;TCONS_00080484;TCONS_00080490;TCONS_00080483;TCONS_00082013;TCONS_00082008;TCONS_00084838;TCONS_00019592	K06505+K06505+K06505+K06751+K06751+K06751+K06751+K06751+K06751+K06751+K06751+K06752+K08055
Human Diseases	Endocrine and metabolic diseases	Type I diabetes mellitus	9	83	0.00016943	0.00244614	ko04940	TCONS_00082012;TCONS_00082034;TCONS_00082015;TCONS_00080484;TCONS_00080490;TCONS_00080483;TCONS_00082013;TCONS_00082008;TCONS_00084838	K06751+K06751+K06751+K06751+K06751+K06751+K06751+K06751+K06752
Human Diseases	Infectious diseases	Hepatitis C	18	290	0.000242751	0.00329856	ko05160	TCONS_00065299;TCONS_00071992;TCONS_00071994;TCONS_00038786;TCONS_00038785;TCONS_00038784;TCONS_00038787;TCONS_00044473;TCONS_00044472;TCONS_00044471;TCONS_00044475;TCONS_00044474;TCONS_00044476;TCONS_00002181;TCONS_00002182;TCONS_00002183;TCONS_00069196;TCONS_00063087	K04692+K05131+K05131+K06087+K06087+K06087+K06087+K09444+K09444+K09444+K09444+K09444+K09444+K10030+K10030+K10030+K11220+K16195
Organismal Systems	Nervous system	Synaptic vesicle cycle	11	130	0.00030709	0.00356937	ko04721	TCONS_00050672;TCONS_00050670;TCONS_00050668;TCONS_00002892;TCONS_00039594;TCONS_00039593;TCONS_00043493;TCONS_00043494;TCONS_00007001;TCONS_00007002;TCONS_00025381	K08486+K08486+K08486+K12302+K13504+K13504+K15292+K15292+K15294+K15294+K18211
Organismal Systems	Digestive system	Salivary secretion	13	174	0.000307753	0.00356937	ko04970	TCONS_00070045;TCONS_00047315;TCONS_00047311;TCONS_00047312;TCONS_00039594;TCONS_00039593;TCONS_00061538;TCONS_00061551;TCONS_00061539;TCONS_00033784;TCONS_00084451;TCONS_00040428;TCONS_00040429	K01539+K05850+K05850+K05850+K13504+K13504+K13899+K13899+K13899+K13912+K13912+K13915+K13915
Organismal Systems	Circulatory system	Cardiac muscle contraction	15	221	0.000309036	0.00356937	ko04260	TCONS_00070045;TCONS_00019730;TCONS_00024935;TCONS_00083883;TCONS_00043811;TCONS_00079946;TCONS_00077920;TCONS_00077917;TCONS_00049505;TCONS_00049504;TCONS_00049502;TCONS_00049503;TCONS_00027747;TCONS_00025860;TCONS_00027748	K01539+K02266+K02270+K02270+K02271+K02272+K04962+K04962+K10373+K10373+K10375+K10375+K12314+K12314+K12314
Cellular Processes	Transport and catabolism	Phagosome	18	313	0.000605119	0.00665631	ko04145	TCONS_00057964;TCONS_00057961;TCONS_00031423;TCONS_00031414;TCONS_00049047;TCONS_00049046;TCONS_00054808;TCONS_00054806;TCONS_00082012;TCONS_00082034;TCONS_00082015;TCONS_00080484;TCONS_00080490;TCONS_00080483;TCONS_00082013;TCONS_00082008;TCONS_00084838;TCONS_00022809	K01330+K01330+K03990+K03990+K06498+K06498+K06503+K06503+K06751+K06751+K06751+K06751+K06751+K06751+K06751+K06751+K06752+K06856
Organismal Systems	Nervous system	Glutamatergic synapse	14	241	0.00217675	0.0228558	ko04724	TCONS_00042707;TCONS_00073451;TCONS_00073452;TCONS_00026915;TCONS_00026917;TCONS_00026920;TCONS_00079703;TCONS_00079700;TCONS_00079701;TCONS_00006864;TCONS_00006863;TCONS_00006861;TCONS_00006862;TCONS_00002892	K04540+K05198+K05198+K05199+K05199+K05199+K05208+K05208+K05208+K05613+K05613+K05613+K05613+K12302
Organismal Systems	Immune system	Natural killer cell mediated cytotoxicity	12	194	0.00264951	0.0266103	ko04650	TCONS_00071992;TCONS_00071994;TCONS_00082012;TCONS_00082034;TCONS_00082015;TCONS_00080484;TCONS_00080490;TCONS_00080483;TCONS_00082013;TCONS_00082008;TCONS_00022809;TCONS_00030872	K05131+K05131+K06751+K06751+K06751+K06751+K06751+K06751+K06751+K06751+K06856+K07990
Organismal Systems	Endocrine system	Insulin secretion	12	201	0.00353649	0.0340387	ko04911	TCONS_00070045;TCONS_00077920;TCONS_00077917;TCONS_00001294;TCONS_00001293;TCONS_00001295;TCONS_00001296;TCONS_00039594;TCONS_00039593;TCONS_00016330;TCONS_00016333;TCONS_00025381	K01539+K04962+K04962+K05262+K05262+K05262+K05262+K13504+K13504+K16882+K16882+K18211
Human Diseases	Infectious diseases	Herpes simplex infection	20	435	0.00448772	0.0414665	ko05168	TCONS_00031423;TCONS_00031414;TCONS_00071992;TCONS_00071994;TCONS_00007059;TCONS_00007061;TCONS_00007060;TCONS_00082012;TCONS_00082034;TCONS_00082015;TCONS_00080484;TCONS_00080490;TCONS_00080483;TCONS_00082013;TCONS_00082008;TCONS_00084838;TCONS_00069196;TCONS_00069726;TCONS_00069727;TCONS_00063087	K03990+K03990+K05131+K05131+K06505+K06505+K06505+K06751+K06751+K06751+K06751+K06751+K06751+K06751+K06751+K06752+K11220+K12647+K12647+K16195
Human Diseases	Cardiovascular diseases	Viral myocarditis	10	157	0.0047733	0.0424089	ko05416	TCONS_00082012;TCONS_00082034;TCONS_00082015;TCONS_00080484;TCONS_00080490;TCONS_00080483;TCONS_00082013;TCONS_00082008;TCONS_00084838;TCONS_00022809	K06751+K06751+K06751+K06751+K06751+K06751+K06751+K06751+K06752+K06856
Cellular Processes	Cell growth and death	p53 signaling pathway	10	160	0.00544665	0.0465991	ko04115	TCONS_00055318;TCONS_00028839;TCONS_00028838;TCONS_00028841;TCONS_00028840;TCONS_00025861;TCONS_00025862;TCONS_00025864;TCONS_00014058;TCONS_00014057	K05868+K10129+K10129+K10129+K10129+K10808+K10808+K10808+K22744+K22744

## Sheet: MG vs. MGC
KEGG_A_class	KEGG_B_class	Pathway	out (282)	All (14228)	Pvalue	Qvalue	Pathway ID	Transcript_id	K_IDs
Genetic Information Processing	Replication and repair	Nucleotide excision repair	16	81	3.92279e-12	7.53176e-10	ko03420	TCONS_00080059;TCONS_00080058;TCONS_00019720;TCONS_00019718;TCONS_00040563;TCONS_00041868;TCONS_00073043;TCONS_00073044;TCONS_00072887;TCONS_00079642;TCONS_00079643;TCONS_00085824;TCONS_00085823;TCONS_00085820;TCONS_00085822;TCONS_00085819	K02202+K02202+K02328+K02328+K04802+K04802+K10739+K10739+K10740+K10756+K10756+K10842+K10842+K10842+K10842+K10842
Genetic Information Processing	Transcription	Basal transcription factors	14	75	1.98801e-10	1.90849e-08	ko03022	TCONS_00080059;TCONS_00080058;TCONS_00027074;TCONS_00027073;TCONS_00027071;TCONS_00027072;TCONS_00085824;TCONS_00085823;TCONS_00085820;TCONS_00085822;TCONS_00085819;TCONS_00045657;TCONS_00045660;TCONS_00045656	K02202+K02202+K03132+K03132+K03132+K03132+K10842+K10842+K10842+K10842+K10842+K14649+K14649+K14649
Genetic Information Processing	Replication and repair	Mismatch repair	9	45	1.97064e-07	1.26121e-05	ko03430	TCONS_00019720;TCONS_00019718;TCONS_00040563;TCONS_00041868;TCONS_00073043;TCONS_00073044;TCONS_00072887;TCONS_00079642;TCONS_00079643	K02328+K02328+K04802+K04802+K10739+K10739+K10740+K10756+K10756
Genetic Information Processing	Transcription	RNA polymerase	8	49	4.80552e-06	0.000211338	ko03020	TCONS_00050937;TCONS_00050938;TCONS_00056646;TCONS_00029025;TCONS_00019698;TCONS_00019697;TCONS_00063966;TCONS_00063965	K03004+K03004+K03008+K03011+K03026+K03026+K03027+K03027
Organismal Systems	Digestive system	Protein digestion and absorption	17	243	7.11898e-06	0.000211338	ko04974	TCONS_00057365;TCONS_00025837;TCONS_00057849;TCONS_00025832;TCONS_00025831;TCONS_00058631;TCONS_00025839;TCONS_00025833;TCONS_00025835;TCONS_00018714;TCONS_00018713;TCONS_00071938;TCONS_00061425;TCONS_00071934;TCONS_00061438;TCONS_00071935;TCONS_00071936	K01291+K01312+K01312+K01312+K01312+K01312+K01312+K01312+K01312+K01346+K01346+K06238+K06238+K06238+K06238+K06238+K06238
Genetic Information Processing	Replication and repair	DNA replication	9	68	7.35694e-06	0.000211338	ko03030	TCONS_00019720;TCONS_00019718;TCONS_00040563;TCONS_00041868;TCONS_00073043;TCONS_00073044;TCONS_00072887;TCONS_00079642;TCONS_00079643	K02328+K02328+K04802+K04802+K10739+K10739+K10740+K10756+K10756
Metabolism	Metabolism of terpenoids and polyketides	Polyketide sugar unit biosynthesis	3	3	7.70501e-06	0.000211338	ko00523	TCONS_00066548;TCONS_00066550;TCONS_00066549	K01710+K01710+K01710
Organismal Systems	Immune system	Toll and Imd signaling pathway	11	110	1.14438e-05	0.000274652	ko04624	TCONS_00078936;TCONS_00078930;TCONS_00078929;TCONS_00078927;TCONS_00078928;TCONS_00078932;TCONS_00078931;TCONS_00078926;TCONS_00078937;TCONS_00078933;TCONS_00078934	K10380+K10380+K10380+K10380+K10380+K10380+K10380+K10380+K10380+K10380+K10380
Metabolism	Lipid metabolism	Fatty acid elongation	9	75	1.66128e-05	0.000354407	ko00062	TCONS_00010252;TCONS_00010249;TCONS_00010248;TCONS_00010250;TCONS_00010251;TCONS_00048200;TCONS_00039891;TCONS_00007623;TCONS_00007622	K01074+K01074+K01074+K01074+K01074+K10247+K10250+K10251+K10251
Genetic Information Processing	Transcription	Spliceosome	19	336	4.20788e-05	0.000807912	ko03040	TCONS_00051892;TCONS_00007261;TCONS_00062873;TCONS_00062872;TCONS_00033581;TCONS_00033580;TCONS_00067479;TCONS_00019907;TCONS_00019906;TCONS_00028683;TCONS_00028682;TCONS_00034893;TCONS_00034895;TCONS_00003583;TCONS_00003589;TCONS_00003588;TCONS_00003587;TCONS_00003591;TCONS_00003584	K11087+K11099+K12625+K12625+K12627+K12627+K12733+K12861+K12861+K12880+K12880+K12883+K12883+K12884+K12884+K12884+K12884+K12884+K12884
Genetic Information Processing	Translation	Ribosome	16	264	7.59375e-05	0.00132545	ko03010	TCONS_00001401;TCONS_00085286;TCONS_00085285;TCONS_00082516;TCONS_00037989;TCONS_00037987;TCONS_00037988;TCONS_00037986;TCONS_00012921;TCONS_00012920;TCONS_00034572;TCONS_00034571;TCONS_00043814;TCONS_00043815;TCONS_00043813;TCONS_00025886	K02876+K02881+K02881+K02884+K02887+K02887+K02887+K02887+K02916+K02916+K02948+K02948+K02961+K02961+K02961+K02993
Environmental Information Processing	Signaling molecules and interaction	ECM-receptor interaction	12	190	0.000411902	0.00659043	ko04512	TCONS_00071938;TCONS_00061425;TCONS_00071934;TCONS_00061438;TCONS_00071935;TCONS_00071936;TCONS_00002315;TCONS_00002322;TCONS_00002319;TCONS_00046128;TCONS_00046123;TCONS_00046126	K06238+K06238+K06238+K06238+K06238+K06238+K06240+K06240+K06240+K06254+K06254+K06254
Organismal Systems	Digestive system	Pancreatic secretion	13	228	0.000635133	0.00938042	ko04972	TCONS_00040715;TCONS_00057365;TCONS_00025837;TCONS_00057849;TCONS_00025832;TCONS_00025831;TCONS_00058631;TCONS_00025839;TCONS_00025833;TCONS_00025835;TCONS_00018714;TCONS_00018713;TCONS_00043582	K01047+K01291+K01312+K01312+K01312+K01312+K01312+K01312+K01312+K01312+K01346+K01346+K12298
Cellular Processes	Cell growth and death	Oocyte meiosis	14	269	0.000973704	0.0133537	ko04114	TCONS_00013950;TCONS_00013952;TCONS_00036070;TCONS_00003012;TCONS_00003011;TCONS_00049202;TCONS_00055318;TCONS_00013766;TCONS_00013765;TCONS_00013755;TCONS_00043664;TCONS_00021457;TCONS_00021456;TCONS_00021458	K02087+K02087+K02206+K02602+K02602+K03363+K05868+K08694+K08694+K08694+K11481+K11580+K11580+K11580
Metabolism	Energy metabolism	Oxidative phosphorylation	12	223	0.00166993	0.021375	ko00190	TCONS_00085038;TCONS_00027039;TCONS_00027038;TCONS_00027040;TCONS_00070174;TCONS_00070176;TCONS_00070175;TCONS_00070177;TCONS_00085037;TCONS_00035102;TCONS_00035101;TCONS_00023328	K00412+K00418+K00418+K00418+K02260+K02260+K02260+K02260+K03883+K03956+K03956+K03966
Cellular Processes	Cellular community - eukaryotes	Signaling pathways regulating pluripotency of stem cells	15	319	0.00178963	0.0214756	ko04550	TCONS_00022366;TCONS_00022365;TCONS_00022367;TCONS_00028556;TCONS_00028554;TCONS_00028552;TCONS_00028553;TCONS_00028559;TCONS_00028557;TCONS_00028560;TCONS_00028561;TCONS_00020488;TCONS_00020489;TCONS_00001657;TCONS_00001658	K04692+K04692+K04692+K11487+K11487+K11487+K11487+K11487+K11487+K11487+K11487+K14439+K14439+K16796+K16796
Metabolism	Global and overview maps	Fatty acid metabolism	8	117	0.00228121	0.0257643	ko01212	TCONS_00025893;TCONS_00010252;TCONS_00010249;TCONS_00010248;TCONS_00010250;TCONS_00010251;TCONS_00007623;TCONS_00007622	K00626+K01074+K01074+K01074+K01074+K01074+K10251+K10251

## Sheet: MG vs. MAG
KEGG_A_class	KEGG_B_class	Pathway	out (510)	All (14228)	Pvalue	Qvalue	Pathway ID	Transcript_id	K_IDs
Organismal Systems	Digestive system	Protein digestion and absorption	53	243	4.86304e-27	1.27411e-24	ko04974	TCONS_00057365;TCONS_00025837;TCONS_00025832;TCONS_00060376;TCONS_00025831;TCONS_00025839;TCONS_00025833;TCONS_00060377;TCONS_00025835;TCONS_00060378;TCONS_00016480;TCONS_00016479;TCONS_00079085;TCONS_00079074;TCONS_00079072;TCONS_00079070;TCONS_00023574;TCONS_00079076;TCONS_00079075;TCONS_00023575;TCONS_00079077;TCONS_00023578;TCONS_00079078;TCONS_00071938;TCONS_00061425;TCONS_00071934;TCONS_000…	K01291+K01312+K01312+K01312+K01312+K01312+K01312+K01312+K01312+K01312+K01389+K01389+K06236+K06236+K06236+K06236+K06236+K06236+K06236+K06236+K06236+K06236+K06236+K06238+K06238+K06238+K06238+K06238+K06238+K06519+K08132+K08132+K08132+K08132+K08132+K08187+K08187+K14211+K14211+K14211+K14211+K14211+K14211+K16629+K16629+K16629+K16629+K16629+K19721+K19721+K19721+K19721+K19721
Organismal Systems	Immune system	Complement and coagulation cascades	41	142	3.37597e-26	4.42252e-24	ko04610	TCONS_00030798;TCONS_00030799;TCONS_00030800;TCONS_00030802;TCONS_00030809;TCONS_00030806;TCONS_00030804;TCONS_00030805;TCONS_00030803;TCONS_00042739;TCONS_00034705;TCONS_00071370;TCONS_00071373;TCONS_00071374;TCONS_00071372;TCONS_00085187;TCONS_00085185;TCONS_00085186;TCONS_00085184;TCONS_00000584;TCONS_00000591;TCONS_00031423;TCONS_00000588;TCONS_00000586;TCONS_00000587;TCONS_00000581;TCONS_000…	K01314+K01314+K01314+K01320+K01320+K01320+K01320+K01320+K01320+K01335+K03898+K03902+K03902+K03902+K03902+K03904+K03904+K03904+K03904+K03990+K03990+K03990+K03990+K03990+K03990+K03990+K03990+K03990+K03990+K03990+K03990+K03990+K03994+K03994+K03994+K03994+K03994+K03996+K04007+K04007+K06251
Human Diseases	Cardiovascular diseases	Dilated cardiomyopathy (DCM)	48	244	1.68881e-22	1.47489e-20	ko05414	TCONS_00031412;TCONS_00020271;TCONS_00020264;TCONS_00020272;TCONS_00020267;TCONS_00020270;TCONS_00077339;TCONS_00077334;TCONS_00077333;TCONS_00077337;TCONS_00077338;TCONS_00040611;TCONS_00069320;TCONS_00049505;TCONS_00008111;TCONS_00036580;TCONS_00008107;TCONS_00008109;TCONS_00008113;TCONS_00008112;TCONS_00008106;TCONS_00049504;TCONS_00040393;TCONS_00040389;TCONS_00040390;TCONS_00040395;TCONS_000…	K04345+K04857+K04857+K04857+K04857+K04857+K05853+K05853+K05853+K05853+K05853+K06480+K06483+K10373+K10373+K10373+K10373+K10373+K10373+K10373+K10373+K10373+K10374+K10374+K10374+K10374+K10374+K10374+K10375+K10375+K10375+K10375+K12045+K12045+K12314+K12567+K12567+K12567+K12567+K12567+K12567+K12567+K12567+K12567+K12568+K12568+K12568+K17751
Human Diseases	Cardiovascular diseases	Hypertrophic cardiomyopathy (HCM)	47	243	1.00712e-21	6.59661e-20	ko05410	TCONS_00020271;TCONS_00020264;TCONS_00020272;TCONS_00020267;TCONS_00020270;TCONS_00077339;TCONS_00077334;TCONS_00077333;TCONS_00077337;TCONS_00077338;TCONS_00040611;TCONS_00069320;TCONS_00049505;TCONS_00008111;TCONS_00036580;TCONS_00008107;TCONS_00008109;TCONS_00008113;TCONS_00008112;TCONS_00008106;TCONS_00049504;TCONS_00040393;TCONS_00040389;TCONS_00040390;TCONS_00040395;TCONS_00040397;TCONS_000…	K04857+K04857+K04857+K04857+K04857+K05853+K05853+K05853+K05853+K05853+K06480+K06483+K10373+K10373+K10373+K10373+K10373+K10373+K10373+K10373+K10373+K10374+K10374+K10374+K10374+K10374+K10374+K10375+K10375+K10375+K10375+K12045+K12045+K12314+K12567+K12567+K12567+K12567+K12567+K12567+K12567+K12567+K12567+K12568+K12568+K12568+K17751
Organismal Systems	Circulatory system	Cardiac muscle contraction	36	221	1.91477e-14	1.00334e-12	ko04260	TCONS_00085043;TCONS_00085045;TCONS_00085041;TCONS_00020271;TCONS_00020264;TCONS_00020272;TCONS_00020267;TCONS_00020270;TCONS_00077339;TCONS_00077334;TCONS_00077333;TCONS_00077337;TCONS_00077338;TCONS_00049505;TCONS_00008111;TCONS_00036580;TCONS_00008107;TCONS_00008109;TCONS_00008113;TCONS_00008112;TCONS_00008106;TCONS_00049504;TCONS_00040393;TCONS_00040389;TCONS_00040390;TCONS_00040395;TCONS_000…	K02256+K02256+K02256+K04857+K04857+K04857+K04857+K04857+K05853+K05853+K05853+K05853+K05853+K10373+K10373+K10373+K10373+K10373+K10373+K10373+K10373+K10373+K10374+K10374+K10374+K10374+K10374+K10374+K10375+K10375+K10375+K10375+K12045+K12045+K12314+K17751
Environmental Information Processing	Signaling molecules and interaction	ECM-receptor interaction	32	190	2.18396e-13	9.5366e-12	ko04512	TCONS_00073590;TCONS_00029765;TCONS_00029761;TCONS_00029760;TCONS_00029763;TCONS_00029764;TCONS_00079085;TCONS_00079074;TCONS_00079072;TCONS_00079070;TCONS_00023574;TCONS_00079076;TCONS_00079075;TCONS_00023575;TCONS_00079077;TCONS_00023578;TCONS_00079078;TCONS_00071938;TCONS_00061425;TCONS_00071934;TCONS_00061438;TCONS_00071935;TCONS_00071936;TCONS_00035091;TCONS_00035093;TCONS_00035095;TCONS_000…	K04659+K05717+K05717+K05717+K05717+K05717+K06236+K06236+K06236+K06236+K06236+K06236+K06236+K06236+K06236+K06236+K06236+K06238+K06238+K06238+K06238+K06238+K06238+K06240+K06240+K06240+K06240+K06251+K06252+K06252+K06480+K06483
Metabolism	Glycan biosynthesis and metabolism	Glycosphingolipid biosynthesis - globo and isoglobo series	14	36	8.90971e-12	3.33478e-10	ko00603	TCONS_00032038;TCONS_00008797;TCONS_00063129;TCONS_00008801;TCONS_00063127;TCONS_00008799;TCONS_00008800;TCONS_00063125;TCONS_00063131;TCONS_00063130;TCONS_00008798;TCONS_00012387;TCONS_00008795;TCONS_00008796	K01204+K03663+K03663+K03663+K03663+K03663+K03663+K03663+K03663+K03663+K03663+K03663+K03663+K03663
Human Diseases	Cancers	Proteoglycans in cancer	52	554	1.83154e-10	5.99829e-09	ko05205	TCONS_00070365;TCONS_00031412;TCONS_00067693;TCONS_00067692;TCONS_00067691;TCONS_00067695;TCONS_00067694;TCONS_00029765;TCONS_00029761;TCONS_00029760;TCONS_00029763;TCONS_00029764;TCONS_00040092;TCONS_00040097;TCONS_00040093;TCONS_00079085;TCONS_00079074;TCONS_00079072;TCONS_00079070;TCONS_00023574;TCONS_00079076;TCONS_00079075;TCONS_00023575;TCONS_00079077;TCONS_00023578;TCONS_00079078;TCONS_000…	K02375+K04345+K05084+K05084+K05084+K05084+K05084+K05717+K05717+K05717+K05717+K05717+K05731+K05731+K05731+K06236+K06236+K06236+K06236+K06236+K06236+K06236+K06236+K06236+K06236+K06236+K06251+K10380+K10380+K10380+K10380+K10380+K10380+K10380+K10380+K10380+K10380+K10380+K10380+K10380+K10380+K10380+K10380+K12329+K12329+K12329+K12329+K16629+K16629+K16629+K16629+K16629
Human Diseases	Infectious diseases	Staphylococcus aureus infection	20	98	2.15815e-10	6.28262e-09	ko05150	TCONS_00042739;TCONS_00000584;TCONS_00000591;TCONS_00031423;TCONS_00000588;TCONS_00000586;TCONS_00000587;TCONS_00000581;TCONS_00000593;TCONS_00000592;TCONS_00000585;TCONS_00000582;TCONS_00000594;TCONS_00000597;TCONS_00080171;TCONS_00080167;TCONS_00080168;TCONS_00080166;TCONS_00080162;TCONS_00051622	K01335+K03990+K03990+K03990+K03990+K03990+K03990+K03990+K03990+K03990+K03990+K03990+K03990+K03990+K03994+K03994+K03994+K03994+K03994+K07604
Metabolism	Xenobiotics biodegradation and metabolism	Drug metabolism - cytochrome P450	16	63	4.54132e-10	1.18983e-08	ko00982	TCONS_00069998;TCONS_00069999;TCONS_00069996;TCONS_00055265;TCONS_00055263;TCONS_00055264;TCONS_00055260;TCONS_00055259;TCONS_00055262;TCONS_00064062;TCONS_00064064;TCONS_00064057;TCONS_00064056;TCONS_00064063;TCONS_00064059;TCONS_00064060	K00274+K00274+K00274+K00699+K00699+K00699+K00699+K00699+K00699+K00799+K00799+K00799+K00799+K00799+K00799+K00799
Metabolism	Lipid metabolism	Primary bile acid biosynthesis	12	39	6.39804e-09	1.5239e-07	ko00120	TCONS_00069539;TCONS_00069538;TCONS_00069540;TCONS_00069541;TCONS_00069542;TCONS_00003596;TCONS_00003603;TCONS_00003602;TCONS_00003599;TCONS_00003601;TCONS_00003597;TCONS_00003594	K00488+K00488+K00488+K00488+K00488+K08764+K08764+K08764+K08764+K08764+K08764+K08764
Organismal Systems	Immune system	Toll and Imd signaling pathway	19	110	1.14614e-08	2.50241e-07	ko04624	TCONS_00011762;TCONS_00011765;TCONS_00011766;TCONS_00001430;TCONS_00078936;TCONS_00078930;TCONS_00001440;TCONS_00078929;TCONS_00001434;TCONS_00078927;TCONS_00001435;TCONS_00078928;TCONS_00078932;TCONS_00078931;TCONS_00001431;TCONS_00078926;TCONS_00078937;TCONS_00078933;TCONS_00078934	K04398+K04398+K04398+K10380+K10380+K10380+K10380+K10380+K10380+K10380+K10380+K10380+K10380+K10380+K10380+K10380+K10380+K10380+K10380
Metabolism	Xenobiotics biodegradation and metabolism	Metabolism of xenobiotics by cytochrome P450	15	68	1.29958e-08	2.61916e-07	ko00980	TCONS_00055265;TCONS_00055263;TCONS_00055264;TCONS_00055260;TCONS_00055259;TCONS_00055262;TCONS_00064062;TCONS_00064064;TCONS_00064057;TCONS_00064056;TCONS_00064063;TCONS_00064059;TCONS_00064060;TCONS_00016368;TCONS_00016367	K00699+K00699+K00699+K00699+K00699+K00699+K00799+K00799+K00799+K00799+K00799+K00799+K00799+K07408+K07408
Human Diseases	Infectious diseases	Amoebiasis	26	210	3.50619e-08	6.56159e-07	ko05146	TCONS_00077273;TCONS_00077274;TCONS_00077272;TCONS_00031412;TCONS_00055467;TCONS_00029765;TCONS_00029761;TCONS_00029760;TCONS_00029763;TCONS_00029764;TCONS_00079085;TCONS_00079074;TCONS_00079072;TCONS_00079070;TCONS_00023574;TCONS_00079076;TCONS_00079075;TCONS_00023575;TCONS_00079077;TCONS_00023578;TCONS_00079078;TCONS_00035091;TCONS_00035093;TCONS_00035095;TCONS_00035092;TCONS_00002186	K01476+K01476+K01476+K04345+K04455+K05717+K05717+K05717+K05717+K05717+K06236+K06236+K06236+K06236+K06236+K06236+K06236+K06236+K06236+K06236+K06236+K06240+K06240+K06240+K06240+K10030
Metabolism	Glycan biosynthesis and metabolism	Glycosphingolipid biosynthesis - lacto and neolacto series	13	54	3.99277e-08	6.97403e-07	ko00601	TCONS_00008797;TCONS_00063129;TCONS_00008801;TCONS_00063127;TCONS_00008799;TCONS_00008800;TCONS_00063125;TCONS_00063131;TCONS_00063130;TCONS_00008798;TCONS_00012387;TCONS_00008795;TCONS_00008796	K03663+K03663+K03663+K03663+K03663+K03663+K03663+K03663+K03663+K03663+K03663+K03663+K03663
Metabolism	Biosynthesis of other secondary metabolites	Caffeine metabolism	7	12	4.94523e-08	8.09782e-07	ko00232	TCONS_00013964;TCONS_00013963;TCONS_00013965;TCONS_00013966;TCONS_00037220;TCONS_00037221;TCONS_00037222	K00106+K00106+K00106+K00106+K00365+K00365+K00365
Organismal Systems	Circulatory system	Adrenergic signaling in cardiomyocytes	35	377	2.57979e-07	3.97591e-06	ko04261	TCONS_00057362;TCONS_00031412;TCONS_00020271;TCONS_00020264;TCONS_00020272;TCONS_00020267;TCONS_00020270;TCONS_00077339;TCONS_00077334;TCONS_00077333;TCONS_00077337;TCONS_00077338;TCONS_00049505;TCONS_00008111;TCONS_00036580;TCONS_00008107;TCONS_00008109;TCONS_00008113;TCONS_00008112;TCONS_00008106;TCONS_00049504;TCONS_00040393;TCONS_00040389;TCONS_00040390;TCONS_00040395;TCONS_00040397;TCONS_000…	K04166+K04345+K04857+K04857+K04857+K04857+K04857+K05853+K05853+K05853+K05853+K05853+K10373+K10373+K10373+K10373+K10373+K10373+K10373+K10373+K10373+K10374+K10374+K10374+K10374+K10374+K10374+K10375+K10375+K10375+K10375+K12045+K12045+K12314+K17751
Metabolism	Glycan biosynthesis and metabolism	Mannose type O-glycan biosyntheis	13	63	2.80721e-07	4.08605e-06	ko00515	TCONS_00008797;TCONS_00063129;TCONS_00008801;TCONS_00063127;TCONS_00008799;TCONS_00008800;TCONS_00063125;TCONS_00063131;TCONS_00063130;TCONS_00008798;TCONS_00012387;TCONS_00008795;TCONS_00008796	K03663+K03663+K03663+K03663+K03663+K03663+K03663+K03663+K03663+K03663+K03663+K03663+K03663
Human Diseases	Immune diseases	Systemic lupus erythematosus	19	134	2.9922e-07	4.12609e-06	ko05322	TCONS_00000584;TCONS_00000591;TCONS_00031423;TCONS_00000588;TCONS_00000586;TCONS_00000587;TCONS_00000581;TCONS_00000593;TCONS_00000592;TCONS_00000585;TCONS_00000582;TCONS_00000594;TCONS_00000597;TCONS_00080171;TCONS_00080167;TCONS_00080168;TCONS_00080166;TCONS_00080162;TCONS_00043153	K03990+K03990+K03990+K03990+K03990+K03990+K03990+K03990+K03990+K03990+K03990+K03990+K03990+K03994+K03994+K03994+K03994+K03994+K03996
Human Diseases	Infectious diseases	Pertussis	20	148	3.24956e-07	4.25692e-06	ko05133	TCONS_00000584;TCONS_00000591;TCONS_00031423;TCONS_00000588;TCONS_00000586;TCONS_00000587;TCONS_00000581;TCONS_00000593;TCONS_00000592;TCONS_00000585;TCONS_00000582;TCONS_00000594;TCONS_00000597;TCONS_00080171;TCONS_00080167;TCONS_00080168;TCONS_00080166;TCONS_00080162;TCONS_00002186;TCONS_00026192	K03990+K03990+K03990+K03990+K03990+K03990+K03990+K03990+K03990+K03990+K03990+K03990+K03990+K03994+K03994+K03994+K03994+K03994+K10030+K12800
Human Diseases	Cancers	Chemical carcinogenesis	15	96	1.52084e-06	1.89743e-05	ko05204	TCONS_00055265;TCONS_00055263;TCONS_00055264;TCONS_00055260;TCONS_00055259;TCONS_00055262;TCONS_00064062;TCONS_00064064;TCONS_00064057;TCONS_00064056;TCONS_00064063;TCONS_00064059;TCONS_00064060;TCONS_00016368;TCONS_00016367	K00699+K00699+K00699+K00699+K00699+K00699+K00799+K00799+K00799+K00799+K00799+K00799+K00799+K07408+K07408
Human Diseases	Infectious diseases	Legionellosis	18	142	3.21843e-06	3.83286e-05	ko05134	TCONS_00030163;TCONS_00000584;TCONS_00000591;TCONS_00031423;TCONS_00000588;TCONS_00000586;TCONS_00000587;TCONS_00000581;TCONS_00000593;TCONS_00000592;TCONS_00000585;TCONS_00000582;TCONS_00000594;TCONS_00000597;TCONS_00011762;TCONS_00011765;TCONS_00011766;TCONS_00002186	K03231+K03990+K03990+K03990+K03990+K03990+K03990+K03990+K03990+K03990+K03990+K03990+K03990+K03990+K04398+K04398+K04398+K10030
Metabolism	Metabolism of cofactors and vitamins	Retinol metabolism	14	91	4.09526e-06	4.66503e-05	ko00830	TCONS_00055265;TCONS_00055263;TCONS_00055264;TCONS_00055260;TCONS_00055259;TCONS_00055262;TCONS_00016368;TCONS_00016367;TCONS_00079092;TCONS_00079091;TCONS_00079089;TCONS_00079090;TCONS_00079093;TCONS_00079088	K00699+K00699+K00699+K00699+K00699+K00699+K07408+K07408+K09516+K09516+K09516+K09516+K09516+K09516
Metabolism	Xenobiotics biodegradation and metabolism	Drug metabolism - other enzymes	17	132	4.84271e-06	5.28663e-05	ko00983	TCONS_00013964;TCONS_00013963;TCONS_00013965;TCONS_00013966;TCONS_00055265;TCONS_00055263;TCONS_00055264;TCONS_00055260;TCONS_00055259;TCONS_00055262;TCONS_00064062;TCONS_00064064;TCONS_00064057;TCONS_00064056;TCONS_00064063;TCONS_00064059;TCONS_00064060	K00106+K00106+K00106+K00106+K00699+K00699+K00699+K00699+K00699+K00699+K00799+K00799+K00799+K00799+K00799+K00799+K00799
Cellular Processes	Cellular community - eukaryotes	Focal adhesion	39	535	2.08766e-05	0.000218787	ko04510	TCONS_00066636;TCONS_00073590;TCONS_00029765;TCONS_00029761;TCONS_00029760;TCONS_00029763;TCONS_00029764;TCONS_00079085;TCONS_00079074;TCONS_00079072;TCONS_00079070;TCONS_00023574;TCONS_00079076;TCONS_00079075;TCONS_00023575;TCONS_00079077;TCONS_00023578;TCONS_00079078;TCONS_00071938;TCONS_00061425;TCONS_00071934;TCONS_00061438;TCONS_00071935;TCONS_00071936;TCONS_00035091;TCONS_00035093;TCONS_000…	K00907+K04659+K05717+K05717+K05717+K05717+K05717+K06236+K06236+K06236+K06236+K06236+K06236+K06236+K06236+K06236+K06236+K06236+K06238+K06238+K06238+K06238+K06238+K06238+K06240+K06240+K06240+K06240+K06251+K06252+K06252+K06480+K06483+K07861+K12329+K12329+K12329+K12329+K12758
Metabolism	Amino acid metabolism	Arginine biosynthesis	10	58	3.55643e-05	0.000358379	ko00220	TCONS_00077446;TCONS_00077443;TCONS_00077452;TCONS_00077451;TCONS_00077453;TCONS_00077273;TCONS_00077274;TCONS_00077272;TCONS_00081138;TCONS_00081155	K00814+K00814+K00814+K00814+K00814+K01476+K01476+K01476+K13240+K13240
Human Diseases	Infectious diseases	Leishmaniasis	14	113	5.11242e-05	0.000496094	ko05140	TCONS_00000584;TCONS_00000591;TCONS_00031423;TCONS_00000588;TCONS_00000586;TCONS_00000587;TCONS_00000581;TCONS_00000593;TCONS_00000592;TCONS_00000585;TCONS_00000582;TCONS_00000594;TCONS_00000597;TCONS_00069320	K03990+K03990+K03990+K03990+K03990+K03990+K03990+K03990+K03990+K03990+K03990+K03990+K03990+K06483
Metabolism	Amino acid metabolism	Phenylalanine metabolism	6	24	0.000159724	0.00149456	ko00360	TCONS_00069998;TCONS_00069999;TCONS_00069996;TCONS_00033722;TCONS_00033727;TCONS_00017409	K00274+K00274+K00274+K00500+K00500+K00815
Environmental Information Processing	Signal transduction	Calcium signaling pathway	29	397	0.000231532	0.00209177	ko04020	TCONS_00066636;TCONS_00027670;TCONS_00027671;TCONS_00057362;TCONS_00031412;TCONS_00020271;TCONS_00020264;TCONS_00020272;TCONS_00020267;TCONS_00020270;TCONS_00015551;TCONS_00015555;TCONS_00025847;TCONS_00025850;TCONS_00025849;TCONS_00025845;TCONS_00025846;TCONS_00067693;TCONS_00067692;TCONS_00067691;TCONS_00067695;TCONS_00067694;TCONS_00077339;TCONS_00077334;TCONS_00077333;TCONS_00077337;TCONS_000…	K00907+K04130+K04130+K04166+K04345+K04857+K04857+K04857+K04857+K04857+K04961+K04961+K04963+K04963+K04963+K04963+K04963+K05084+K05084+K05084+K05084+K05084+K05853+K05853+K05853+K05853+K05853+K13240+K13240
Metabolism	Metabolism of cofactors and vitamins	Riboflavin metabolism	5	19	0.000444417	0.00388124	ko00740	TCONS_00007221;TCONS_00007220;TCONS_00007218;TCONS_00007219;TCONS_00007223	K01513+K01513+K01513+K01513+K01513
Metabolism	Amino acid metabolism	Tyrosine metabolism	7	40	0.000486545	0.0040184	ko00350	TCONS_00069998;TCONS_00069999;TCONS_00069996;TCONS_00040121;TCONS_00018415;TCONS_00018414;TCONS_00017409	K00274+K00274+K00274+K00505+K00545+K00545+K00815
Organismal Systems	Endocrine system	PPAR signaling pathway	17	190	0.000490797	0.0040184	ko03320	TCONS_00069539;TCONS_00069538;TCONS_00069540;TCONS_00069541;TCONS_00069542;TCONS_00058863;TCONS_00058862;TCONS_00041625;TCONS_00041624;TCONS_00059976;TCONS_00003596;TCONS_00003603;TCONS_00003602;TCONS_00003599;TCONS_00003601;TCONS_00003597;TCONS_00003594	K00488+K00488+K00488+K00488+K00488+K01596+K01596+K08749+K08749+K08753+K08764+K08764+K08764+K08764+K08764+K08764+K08764
Organismal Systems	Digestive system	Pancreatic secretion	19	228	0.000570777	0.00452617	ko04972	TCONS_00057365;TCONS_00025837;TCONS_00025832;TCONS_00060376;TCONS_00025831;TCONS_00025839;TCONS_00025833;TCONS_00060377;TCONS_00025835;TCONS_00060378;TCONS_00077339;TCONS_00077334;TCONS_00077333;TCONS_00077337;TCONS_00077338;TCONS_00043582;TCONS_00079891;TCONS_00079895;TCONS_00079893	K01291+K01312+K01312+K01312+K01312+K01312+K01312+K01312+K01312+K01312+K05853+K05853+K05853+K05853+K05853+K12298+K13575+K13575+K13575
Human Diseases	Cardiovascular diseases	Arrhythmogenic right ventricular cardiomyopathy (ARVC)	17	193	0.000587365	0.00452617	ko05412	TCONS_00020271;TCONS_00020264;TCONS_00020272;TCONS_00020267;TCONS_00020270;TCONS_00077339;TCONS_00077334;TCONS_00077333;TCONS_00077337;TCONS_00077338;TCONS_00040611;TCONS_00069320;TCONS_00004802;TCONS_00004799;TCONS_00004803;TCONS_00004800;TCONS_00004801	K04857+K04857+K04857+K04857+K04857+K05853+K05853+K05853+K05853+K05853+K06480+K06483+K21073+K21073+K21073+K21073+K21073
Metabolism	Lipid metabolism	Steroid hormone biosynthesis	10	87	0.00107917	0.00807838	ko00140	TCONS_00018415;TCONS_00018414;TCONS_00055265;TCONS_00055263;TCONS_00055264;TCONS_00055260;TCONS_00055259;TCONS_00055262;TCONS_00016368;TCONS_00016367	K00545+K00545+K00699+K00699+K00699+K00699+K00699+K00699+K07408+K07408
Metabolism	Metabolism of other amino acids	Taurine and hypotaurine metabolism	5	23	0.0011423	0.00817042	ko00430	TCONS_00020519;TCONS_00020518;TCONS_00020520;TCONS_00045461;TCONS_00040522	K00456+K00456+K00456+K01594+K18592
Metabolism	Amino acid metabolism	Arginine and proline metabolism	12	119	0.00115384	0.00817042	ko00330	TCONS_00069998;TCONS_00069999;TCONS_00069996;TCONS_00035131;TCONS_00035130;TCONS_00028822;TCONS_00062088;TCONS_00077273;TCONS_00077274;TCONS_00077272;TCONS_00081138;TCONS_00081155	K00274+K00274+K00274+K00542+K00542+K00933+K00933+K01476+K01476+K01476+K13240+K13240
Human Diseases	Endocrine and metabolic diseases	AGE-RAGE signaling pathway in diabetic complications	20	269	0.00169767	0.011705	ko04933	TCONS_00057362;TCONS_00008818;TCONS_00029765;TCONS_00029761;TCONS_00029760;TCONS_00029763;TCONS_00029764;TCONS_00079085;TCONS_00079074;TCONS_00079072;TCONS_00079070;TCONS_00023574;TCONS_00079076;TCONS_00079075;TCONS_00023575;TCONS_00079077;TCONS_00023578;TCONS_00079078;TCONS_00026798;TCONS_00002186	K04166+K04388+K05717+K05717+K05717+K05717+K05717+K06236+K06236+K06236+K06236+K06236+K06236+K06236+K06236+K06236+K06236+K06236+K09203+K10030
Metabolism	Global and overview maps	Biosynthesis of amino acids	14	160	0.00185597	0.0124683	ko01230	TCONS_00033722;TCONS_00033727;TCONS_00062017;TCONS_00062016;TCONS_00077446;TCONS_00077443;TCONS_00077452;TCONS_00077451;TCONS_00077453;TCONS_00017409;TCONS_00007965;TCONS_00077273;TCONS_00077274;TCONS_00077272	K00500+K00500+K00789+K00789+K00814+K00814+K00814+K00814+K00814+K00815+K00873+K01476+K01476+K01476
Human Diseases	Infectious diseases	Chagas disease (American trypanosomiasis)	18	235	0.00205056	0.0134311	ko05142	TCONS_00000584;TCONS_00000591;TCONS_00031423;TCONS_00000588;TCONS_00000586;TCONS_00000587;TCONS_00000581;TCONS_00000593;TCONS_00000592;TCONS_00000585;TCONS_00000582;TCONS_00000594;TCONS_00000597;TCONS_00008818;TCONS_00011762;TCONS_00011765;TCONS_00011766;TCONS_00002186	K03990+K03990+K03990+K03990+K03990+K03990+K03990+K03990+K03990+K03990+K03990+K03990+K03990+K04388+K04398+K04398+K04398+K10030
Organismal Systems	Endocrine system	Ovarian Steroidogenesis	9	81	0.00240012	0.0153373	ko04913	TCONS_00031412;TCONS_00016368;TCONS_00016367;TCONS_00024471;TCONS_00024470;TCONS_00024466;TCONS_00024468;TCONS_00024475;TCONS_00024474	K04345+K07408+K07408+K07418+K07418+K07418+K07418+K07418+K07418
Environmental Information Processing	Signal transduction	PI3K-Akt signaling pathway	42	749	0.00268688	0.016761	ko04151	TCONS_00058863;TCONS_00058862;TCONS_00036070;TCONS_00027670;TCONS_00027671;TCONS_00073590;TCONS_00067693;TCONS_00067692;TCONS_00067691;TCONS_00067695;TCONS_00067694;TCONS_00029765;TCONS_00029761;TCONS_00029760;TCONS_00029763;TCONS_00029764;TCONS_00079085;TCONS_00079074;TCONS_00079072;TCONS_00079070;TCONS_00023574;TCONS_00079076;TCONS_00079075;TCONS_00023575;TCONS_00079077;TCONS_00023578;TCONS_000…	K01596+K01596+K02206+K04130+K04130+K04659+K05084+K05084+K05084+K05084+K05084+K05717+K05717+K05717+K05717+K05717+K06236+K06236+K06236+K06236+K06236+K06236+K06236+K06236+K06236+K06236+K06236+K06238+K06238+K06238+K06238+K06238+K06238+K06240+K06240+K06240+K06240+K06251+K06252+K06252+K06480+K06483
Metabolism	Amino acid metabolism	Cysteine and methionine metabolism	9	83	0.00283972	0.0169092	ko00270	TCONS_00020519;TCONS_00020518;TCONS_00020520;TCONS_00043613;TCONS_00043614;TCONS_00043612;TCONS_00062017;TCONS_00062016;TCONS_00017409	K00456+K00456+K00456+K00544+K00544+K00544+K00789+K00789+K00815
Human Diseases	Neurodegenerative diseases	Prion diseases	9	83	0.00283972	0.0169092	ko05020	TCONS_00080171;TCONS_00080167;TCONS_00080168;TCONS_00080166;TCONS_00080162;TCONS_00043153;TCONS_00031412;TCONS_00009728;TCONS_00026798	K03994+K03994+K03994+K03994+K03994+K03996+K04345+K06491+K09203
Metabolism	Metabolism of cofactors and vitamins	Pantothenate and CoA biosynthesis	5	29	0.00337762	0.0196652	ko00770	TCONS_00007221;TCONS_00007220;TCONS_00007218;TCONS_00007219;TCONS_00007223	K01513+K01513+K01513+K01513+K01513
Human Diseases	Neurodegenerative diseases	Alzheimer disease	25	391	0.00382154	0.0217662	ko05010	TCONS_00016480;TCONS_00016479;TCONS_00085043;TCONS_00085045;TCONS_00085041;TCONS_00011762;TCONS_00011765;TCONS_00011766;TCONS_00020271;TCONS_00020264;TCONS_00020272;TCONS_00020267;TCONS_00020270;TCONS_00025847;TCONS_00025850;TCONS_00025849;TCONS_00025845;TCONS_00025846;TCONS_00077339;TCONS_00077334;TCONS_00077333;TCONS_00077337;TCONS_00077338;TCONS_00081138;TCONS_00081155	K01389+K01389+K02256+K02256+K02256+K04398+K04398+K04398+K04857+K04857+K04857+K04857+K04857+K04963+K04963+K04963+K04963+K04963+K05853+K05853+K05853+K05853+K05853+K13240+K13240
Organismal Systems	Endocrine system	Renin-angiotensin system	5	30	0.00393574	0.0219397	ko04614	TCONS_00016480;TCONS_00016479;TCONS_00057362;TCONS_00015977;TCONS_00063619	K01389+K01389+K04166+K11140+K11141
Metabolism	Global and overview maps	Metabolic pathways	120	2686	0.00446281	0.0239522	ko01100	TCONS_00013964;TCONS_00013963;TCONS_00013965;TCONS_00013966;TCONS_00069998;TCONS_00069999;TCONS_00069996;TCONS_00037220;TCONS_00037221;TCONS_00037222;TCONS_00020519;TCONS_00020518;TCONS_00020520;TCONS_00069539;TCONS_00069538;TCONS_00069540;TCONS_00069541;TCONS_00069542;TCONS_00033722;TCONS_00033727;TCONS_00040121;TCONS_00035131;TCONS_00035130;TCONS_00043613;TCONS_00043614;TCONS_00043612;TCONS_000…	K00106+K00106+K00106+K00106+K00274+K00274+K00274+K00365+K00365+K00365+K00456+K00456+K00456+K00488+K00488+K00488+K00488+K00488+K00500+K00500+K00505+K00542+K00542+K00544+K00544+K00544+K00545+K00545+K00629+K00629+K00699+K00699+K00699+K00699+K00699+K00699+K00789+K00789+K00814+K00814+K00814+K00814+K00814+K00815+K00873+K00933+K00933+K00939+K01183+K01183+K01183+K01183+K01183+K01204+K01476+K01476+K01476+…
Metabolism	Amino acid metabolism	Phenylalanine, tyrosine and tryptophan biosynthesis	3	10	0.00455064	0.0239522	ko00400	TCONS_00033722;TCONS_00033727;TCONS_00017409	K00500+K00500+K00815
Metabolism	Lipid metabolism	Linoleic acid metabolism	6	44	0.00457102	0.0239522	ko00591	TCONS_00024471;TCONS_00024470;TCONS_00024466;TCONS_00024468;TCONS_00024475;TCONS_00024474	K07418+K07418+K07418+K07418+K07418+K07418
Organismal Systems	Nervous system	Serotonergic synapse	15	197	0.00494159	0.0253862	ko04726	TCONS_00069998;TCONS_00069999;TCONS_00069996;TCONS_00031412;TCONS_00020271;TCONS_00020264;TCONS_00020272;TCONS_00020267;TCONS_00020270;TCONS_00024471;TCONS_00024470;TCONS_00024466;TCONS_00024468;TCONS_00024475;TCONS_00024474	K00274+K00274+K00274+K04345+K04857+K04857+K04857+K04857+K04857+K07418+K07418+K07418+K07418+K07418+K07418
Human Diseases	Infectious diseases	Herpes simplex infection	26	435	0.00765358	0.0385622	ko05168	TCONS_00036070;TCONS_00049844;TCONS_00049846;TCONS_00049845;TCONS_00000584;TCONS_00000591;TCONS_00031423;TCONS_00000588;TCONS_00000586;TCONS_00000587;TCONS_00000581;TCONS_00000593;TCONS_00000592;TCONS_00000585;TCONS_00000582;TCONS_00000594;TCONS_00000597;TCONS_00080171;TCONS_00080167;TCONS_00080168;TCONS_00080166;TCONS_00080162;TCONS_00011762;TCONS_00011765;TCONS_00011766;TCONS_00023185	K02206+K02633+K02633+K02633+K03990+K03990+K03990+K03990+K03990+K03990+K03990+K03990+K03990+K03990+K03990+K03990+K03990+K03994+K03994+K03994+K03994+K03994+K04398+K04398+K04398+K04696

## Sheet: FG vs. FGC
KEGG_A_class	KEGG_B_class	Pathway	out (167)	All (14228)	Pvalue	Qvalue	Pathway ID	Transcript_id	K_IDs
Metabolism	Lipid metabolism	Steroid biosynthesis	6	34	2.44797e-06	0.000594857	ko00100	TCONS_00042908;TCONS_00002663;TCONS_00066230;TCONS_00026900;TCONS_00075069;TCONS_00065534	K00227+K07419+K07436+K07748+K07750+K13373
Cellular Processes	Cell growth and death	Cell cycle	12	300	0.000221414	0.0269018	ko04110	TCONS_00080058;TCONS_00022934;TCONS_00067167;TCONS_00030139;TCONS_00049202;TCONS_00055318;TCONS_00029624;TCONS_00024855;TCONS_00057655;TCONS_00006513;TCONS_00045307;TCONS_00002683	K02202+K02210+K02603+K02608+K03363+K05868+K06631+K06637+K08866+K09993+K17454+K21770
Metabolism	Lipid metabolism	Steroid hormone biosynthesis	6	87	0.000550614	0.0445998	ko00140	TCONS_00060016;TCONS_00006334;TCONS_00053116;TCONS_00016367;TCONS_00007623;TCONS_00065534	K00513+K00699+K01015+K07408+K10251+K13373

## Sheet: FAG vs. MAG
KEGG_A_class	KEGG_B_class	Pathway	out (122)	All (14228)	Pvalue	Qvalue	Pathway ID	Genes	K_IDs
Cellular Processes	Cell growth and death	Cell cycle	9	300	0.00111145	0.225624	ko04110	TCONS_00013952;TCONS_00049422;TCONS_00068592;TCONS_00049202;TCONS_00068113;TCONS_00063650;TCONS_00029071;TCONS_00014151;TCONS_00002683	K02087+K02542+K02542+K03363+K04681+K05866+K06636+K06637+K21770
Human Diseases	Cancers	Basal cell carcinoma	5	119	0.00358311	0.334301	ko05217	TCONS_00035967;TCONS_00070365;TCONS_00062784;TCONS_00001188;TCONS_00032718	K00572+K02375+K04492+K06225+K06226
Organismal Systems	Digestive system	Protein digestion and absorption	7	243	0.00494041	0.334301	ko04974	TCONS_00069728;TCONS_00069729;TCONS_00010069;TCONS_00069449;TCONS_00073617;TCONS_00079732;TCONS_00043351	K01278+K01278+K01540+K06823+K08131+K19721+K19721
Environmental Information Processing	Signaling molecules and interaction	Cell adhesion molecules (CAMs)	7	330	0.0235364	0.965516	ko04514	TCONS_00020591;TCONS_00044102;TCONS_00031237;TCONS_00034759;TCONS_00025477;TCONS_00040834;TCONS_00044612	K06087+K06087+K06087+K06527+K06736+K07378+K16359
Metabolism	Lipid metabolism	Fatty acid elongation	3	75	0.0265654	0.965516	ko00062	TCONS_00034647;TCONS_00048200;TCONS_00039891	K01076+K10247+K10250
Metabolism	Glycan biosynthesis and metabolism	Glycosaminoglycan biosynthesis - chondroitin sulfate / dermatan sulfate	2	31	0.0288388	0.965516	ko00532	TCONS_00032664;TCONS_00066035	K01017+K07779
Human Diseases	Infectious diseases	Pathogenic Escherichia coli infection	5	219	0.040288	0.965516	ko05130	TCONS_00020591;TCONS_00044102;TCONS_00031237;TCONS_00071086;TCONS_00068211	K06087+K06087+K06087+K07374+K19862
Environmental Information Processing	Signaling molecules and interaction	Cytokine-cytokine receptor interaction	6	301	0.0450456	0.965516	ko04060	TCONS_00078798;TCONS_00038054;TCONS_00001725;TCONS_00027530;TCONS_00039759;TCONS_00008595	K02583+K05166+K05498+K10033+K13578+K22673
Human Diseases	Endocrine and metabolic diseases	Maturity onset diabetes of the young	2	41	0.0481279	0.965516	ko04950	TCONS_00069627;TCONS_00010830	K08025+K08034
Cellular Processes	Cell growth and death	p53 signaling pathway	4	160	0.0488445	0.965516	ko04115	TCONS_00013952;TCONS_00028841;TCONS_00002683;TCONS_00084596	K02087+K10129+K21770+K22744
