# Supplementary material for: A time-course transcriptome analysis of gonads from yellow catfish (Pelteobagrus fulvidraco) reveals genes associated with gonad development
Source: BMC Genomics. 2022 May 31;23(Suppl 1):409. doi: 10.1186/s12864-022-08651-0 (PMC9153201; doi:10.1186/s12864-022-08651-0)
Supplement: Supplementary file 5 — Additional file 5: Table S4. GO enrichment results of the clustered genes which exhibit the similar expression profiles in female or male entire gonad development stages. [file 12864_2022_8651_MOESM5_ESM.xlsx]

## Sheet: female_profile4
GO term	GO ID	Description	out (651)	All (18003)	pvalue	p.adjust	Transcript_id
Cellular Component	GO:0005886	plasma membrane	176	1230	3.48597e-12	1.46411e-09	TCONS_00000159;TCONS_00000857;TCONS_00001077;TCONS_00001810;TCONS_00001946;TCONS_00002905;TCONS_00003717;TCONS_00007867;TCONS_00008030;TCONS_00008610;TCONS_00008611;TCONS_00011024;TCONS_00011586;TCONS_00011690;TCONS_00012488;TCONS_00014691;TCONS_00016450;TCONS_00016698;TCONS_00017465;TCONS_00018266;TCONS_00018334;TCONS_00018749;TCONS_00018766;TCONS_00018777;TCONS_00018788;TCONS_00019013;TCONS_000…
Cellular Component	GO:0071944	cell periphery	181	1288	8.07258e-12	1.69524e-09	TCONS_00000159;TCONS_00000857;TCONS_00001077;TCONS_00001810;TCONS_00001946;TCONS_00002905;TCONS_00003717;TCONS_00007867;TCONS_00008030;TCONS_00008610;TCONS_00008611;TCONS_00011024;TCONS_00011222;TCONS_00011223;TCONS_00011586;TCONS_00011690;TCONS_00012488;TCONS_00014691;TCONS_00016450;TCONS_00016698;TCONS_00017465;TCONS_00018266;TCONS_00018334;TCONS_00018749;TCONS_00018766;TCONS_00018777;TCONS_000…
Cellular Component	GO:0005581	collagen trimer	32	134	7.4544e-08	1.04362e-05	TCONS_00004012;TCONS_00004314;TCONS_00007355;TCONS_00008643;TCONS_00008647;TCONS_00014448;TCONS_00014451;TCONS_00014453;TCONS_00018689;TCONS_00023578;TCONS_00024937;TCONS_00024948;TCONS_00037890;TCONS_00042670;TCONS_00042674;TCONS_00043353;TCONS_00044500;TCONS_00044502;TCONS_00045973;TCONS_00046457;TCONS_00057291;TCONS_00057292;TCONS_00057582;TCONS_00061425;TCONS_00061607;TCONS_00061611;TCONS_000…
Cellular Component	GO:0016020	membrane	713	7227	2.82494e-07	2.96619e-05	TCONS_00000101;TCONS_00000135;TCONS_00000159;TCONS_00000217;TCONS_00000244;TCONS_00000245;TCONS_00000346;TCONS_00000684;TCONS_00000687;TCONS_00000745;TCONS_00000857;TCONS_00001061;TCONS_00001077;TCONS_00001084;TCONS_00001107;TCONS_00001421;TCONS_00001423;TCONS_00001426;TCONS_00001487;TCONS_00001756;TCONS_00001810;TCONS_00001859;TCONS_00001886;TCONS_00001946;TCONS_00002815;TCONS_00002905;TCONS_000…
Cellular Component	GO:0044459	plasma membrane part	96	683	8.51825e-07	7.15533e-05	TCONS_00000159;TCONS_00001077;TCONS_00002905;TCONS_00003717;TCONS_00008610;TCONS_00008611;TCONS_00011024;TCONS_00012488;TCONS_00014691;TCONS_00016698;TCONS_00018334;TCONS_00018749;TCONS_00018766;TCONS_00018788;TCONS_00019407;TCONS_00019450;TCONS_00020322;TCONS_00021731;TCONS_00022290;TCONS_00022484;TCONS_00022965;TCONS_00023668;TCONS_00023680;TCONS_00023708;TCONS_00023827;TCONS_00023830;TCONS_000…
Cellular Component	GO:0044421	extracellular region part	69	463	4.07519e-06	0.000285263	TCONS_00000324;TCONS_00000588;TCONS_00000592;TCONS_00000594;TCONS_00002488;TCONS_00003580;TCONS_00004326;TCONS_00007688;TCONS_00008051;TCONS_00008052;TCONS_00008385;TCONS_00009826;TCONS_00010356;TCONS_00011061;TCONS_00011144;TCONS_00013316;TCONS_00014739;TCONS_00015864;TCONS_00016324;TCONS_00018599;TCONS_00019065;TCONS_00019088;TCONS_00023308;TCONS_00025820;TCONS_00025841;TCONS_00026183;TCONS_000…
Cellular Component	GO:0031224	intrinsic component of membrane	517	5144	5.95217e-06	0.00035713	TCONS_00000101;TCONS_00000135;TCONS_00000159;TCONS_00000217;TCONS_00000244;TCONS_00000245;TCONS_00000684;TCONS_00000687;TCONS_00000745;TCONS_00001061;TCONS_00001077;TCONS_00001421;TCONS_00001423;TCONS_00001426;TCONS_00001756;TCONS_00001859;TCONS_00001886;TCONS_00002905;TCONS_00003121;TCONS_00003300;TCONS_00003339;TCONS_00003454;TCONS_00003706;TCONS_00003872;TCONS_00004298;TCONS_00004387;TCONS_000…
Cellular Component	GO:0016021	integral component of membrane	514	5129	9.15819e-06	0.000480805	TCONS_00000101;TCONS_00000135;TCONS_00000159;TCONS_00000217;TCONS_00000244;TCONS_00000245;TCONS_00000684;TCONS_00000687;TCONS_00000745;TCONS_00001061;TCONS_00001077;TCONS_00001421;TCONS_00001423;TCONS_00001426;TCONS_00001756;TCONS_00001859;TCONS_00001886;TCONS_00002905;TCONS_00003121;TCONS_00003300;TCONS_00003339;TCONS_00003454;TCONS_00003706;TCONS_00003872;TCONS_00004298;TCONS_00004387;TCONS_000…
Cellular Component	GO:0005576	extracellular region	109	847	1.03835e-05	0.000484563	TCONS_00000324;TCONS_00000588;TCONS_00000592;TCONS_00000594;TCONS_00001213;TCONS_00002488;TCONS_00003069;TCONS_00003580;TCONS_00003735;TCONS_00004326;TCONS_00004587;TCONS_00007688;TCONS_00008051;TCONS_00008052;TCONS_00008385;TCONS_00009826;TCONS_00010356;TCONS_00010803;TCONS_00011061;TCONS_00011144;TCONS_00013316;TCONS_00014739;TCONS_00015022;TCONS_00015864;TCONS_00016324;TCONS_00018599;TCONS_000…
Cellular Component	GO:1902495	transmembrane transporter complex	26	126	2.07381e-05	0.000871002	TCONS_00000159;TCONS_00011024;TCONS_00016698;TCONS_00018766;TCONS_00022484;TCONS_00023708;TCONS_00023827;TCONS_00024228;TCONS_00027643;TCONS_00028389;TCONS_00028390;TCONS_00029889;TCONS_00033292;TCONS_00035556;TCONS_00047553;TCONS_00047555;TCONS_00055875;TCONS_00058359;TCONS_00060108;TCONS_00066701;TCONS_00066702;TCONS_00066703;TCONS_00067290;TCONS_00067709;TCONS_00067829;TCONS_00079015
Cellular Component	GO:1990351	transporter complex	26	127	2.39813e-05	0.000915651	TCONS_00000159;TCONS_00011024;TCONS_00016698;TCONS_00018766;TCONS_00022484;TCONS_00023708;TCONS_00023827;TCONS_00024228;TCONS_00027643;TCONS_00028389;TCONS_00028390;TCONS_00029889;TCONS_00033292;TCONS_00035556;TCONS_00047553;TCONS_00047555;TCONS_00055875;TCONS_00058359;TCONS_00060108;TCONS_00066701;TCONS_00066702;TCONS_00066703;TCONS_00067290;TCONS_00067709;TCONS_00067829;TCONS_00079015
Cellular Component	GO:0031226	intrinsic component of plasma membrane	70	501	3.14727e-05	0.00110155	TCONS_00000159;TCONS_00001077;TCONS_00002905;TCONS_00008610;TCONS_00008611;TCONS_00011024;TCONS_00012488;TCONS_00016698;TCONS_00018334;TCONS_00018749;TCONS_00018766;TCONS_00018788;TCONS_00019407;TCONS_00019450;TCONS_00020322;TCONS_00021731;TCONS_00022290;TCONS_00022484;TCONS_00023668;TCONS_00023680;TCONS_00023827;TCONS_00025477;TCONS_00027056;TCONS_00027212;TCONS_00027643;TCONS_00028389;TCONS_000…
Cellular Component	GO:0044425	membrane part	552	5614	3.41619e-05	0.00110369	TCONS_00000101;TCONS_00000135;TCONS_00000159;TCONS_00000217;TCONS_00000244;TCONS_00000245;TCONS_00000684;TCONS_00000687;TCONS_00000745;TCONS_00001061;TCONS_00001077;TCONS_00001107;TCONS_00001421;TCONS_00001423;TCONS_00001426;TCONS_00001756;TCONS_00001859;TCONS_00001886;TCONS_00002815;TCONS_00002905;TCONS_00003121;TCONS_00003300;TCONS_00003339;TCONS_00003454;TCONS_00003706;TCONS_00003717;TCONS_000…
Cellular Component	GO:0098797	plasma membrane protein complex	42	258	3.98737e-05	0.00119621	TCONS_00000159;TCONS_00011024;TCONS_00014691;TCONS_00016698;TCONS_00018766;TCONS_00021731;TCONS_00022484;TCONS_00022965;TCONS_00023668;TCONS_00023680;TCONS_00023708;TCONS_00023827;TCONS_00024228;TCONS_00026054;TCONS_00027643;TCONS_00028389;TCONS_00028390;TCONS_00029889;TCONS_00033292;TCONS_00035556;TCONS_00037543;TCONS_00040611;TCONS_00042707;TCONS_00043755;TCONS_00047553;TCONS_00047555;TCONS_000…
Cellular Component	GO:0005887	integral component of plasma membrane	68	490	5.03516e-05	0.00140985	TCONS_00000159;TCONS_00001077;TCONS_00002905;TCONS_00008610;TCONS_00008611;TCONS_00011024;TCONS_00012488;TCONS_00016698;TCONS_00018334;TCONS_00018749;TCONS_00018766;TCONS_00018788;TCONS_00019407;TCONS_00019450;TCONS_00020322;TCONS_00021731;TCONS_00022290;TCONS_00022484;TCONS_00023668;TCONS_00023680;TCONS_00023827;TCONS_00025477;TCONS_00027056;TCONS_00027212;TCONS_00027643;TCONS_00028389;TCONS_000…
Cellular Component	GO:0005615	extracellular space	60	430	0.00011726	0.00307808	TCONS_00000324;TCONS_00000588;TCONS_00000592;TCONS_00000594;TCONS_00002488;TCONS_00003580;TCONS_00004326;TCONS_00007688;TCONS_00008385;TCONS_00009826;TCONS_00010356;TCONS_00011061;TCONS_00011144;TCONS_00013316;TCONS_00014739;TCONS_00015864;TCONS_00016324;TCONS_00018599;TCONS_00019065;TCONS_00019088;TCONS_00025820;TCONS_00025841;TCONS_00026183;TCONS_00028378;TCONS_00028411;TCONS_00030809;TCONS_000…
Cellular Component	GO:0034702	ion channel complex	22	114	0.000242476	0.00599059	TCONS_00000159;TCONS_00011024;TCONS_00016698;TCONS_00018766;TCONS_00022484;TCONS_00023708;TCONS_00023827;TCONS_00024228;TCONS_00027643;TCONS_00033292;TCONS_00035556;TCONS_00047553;TCONS_00047555;TCONS_00055875;TCONS_00058359;TCONS_00060108;TCONS_00066701;TCONS_00066702;TCONS_00066703;TCONS_00067709;TCONS_00067829;TCONS_00079015
Cellular Component	GO:0005604	basement membrane	8	23	0.000436054	0.0101746	TCONS_00008051;TCONS_00008052;TCONS_00023308;TCONS_00033164;TCONS_00047352;TCONS_00047355;TCONS_00056569;TCONS_00072016
Cellular Component	GO:0034703	cation channel complex	18	92	0.000726386	0.016057	TCONS_00000159;TCONS_00011024;TCONS_00018766;TCONS_00022484;TCONS_00023708;TCONS_00023827;TCONS_00024228;TCONS_00027643;TCONS_00033292;TCONS_00035556;TCONS_00047553;TCONS_00047555;TCONS_00066701;TCONS_00066702;TCONS_00066703;TCONS_00067709;TCONS_00067829;TCONS_00079015
Cellular Component	GO:0005578	proteinaceous extracellular matrix	9	31	0.000868776	0.0182443	TCONS_00008051;TCONS_00008052;TCONS_00023308;TCONS_00033164;TCONS_00047352;TCONS_00047355;TCONS_00056569;TCONS_00069637;TCONS_00072016
Cellular Component	GO:0016459	myosin complex	19	103	0.00110874	0.0221748	TCONS_00000793;TCONS_00006262;TCONS_00011194;TCONS_00011195;TCONS_00011471;TCONS_00011704;TCONS_00011706;TCONS_00034726;TCONS_00035526;TCONS_00039698;TCONS_00039699;TCONS_00039702;TCONS_00055656;TCONS_00059342;TCONS_00059344;TCONS_00067339;TCONS_00067499;TCONS_00074685;TCONS_00082319
Cellular Component	GO:0005685	U1 snRNP	5	12	0.00218509	0.0417153	TCONS_00023379;TCONS_00023832;TCONS_00057240;TCONS_00059104;TCONS_00059106
Cellular Component	GO:0044420	extracellular matrix component	8	29	0.00240015	0.0438289	TCONS_00008051;TCONS_00008052;TCONS_00023308;TCONS_00033164;TCONS_00047352;TCONS_00047355;TCONS_00056569;TCONS_00072016
Cellular Component	GO:0005890	sodium:potassium-exchanging ATPase complex	4	8	0.00284561	0.044265	TCONS_00028389;TCONS_00028390;TCONS_00029889;TCONS_00067290
Cellular Component	GO:0090533	cation-transporting ATPase complex	4	8	0.00284561	0.044265	TCONS_00028389;TCONS_00028390;TCONS_00029889;TCONS_00067290
Cellular Component	GO:0098533	ATPase dependent transmembrane transport complex	4	8	0.00284561	0.044265	TCONS_00028389;TCONS_00028390;TCONS_00029889;TCONS_00067290
Cellular Component	GO:1904949	ATPase complex	4	8	0.00284561	0.044265	TCONS_00028389;TCONS_00028390;TCONS_00029889;TCONS_00067290
Cellular Component	GO:0005856	cytoskeleton	86	749	0.00315708	0.0473562	TCONS_00000300;TCONS_00000793;TCONS_00001241;TCONS_00003216;TCONS_00003217;TCONS_00003218;TCONS_00003222;TCONS_00003517;TCONS_00004014;TCONS_00004204;TCONS_00005145;TCONS_00006262;TCONS_00011194;TCONS_00011195;TCONS_00011471;TCONS_00011704;TCONS_00011706;TCONS_00013000;TCONS_00014280;TCONS_00016641;TCONS_00017596;TCONS_00024577;TCONS_00024786;TCONS_00025405;TCONS_00025664;TCONS_00027105;TCONS_000…
Molecular Function	GO:0005515	protein binding	92	745	1.47286e-05	0.00578835	TCONS_00000306;TCONS_00001282;TCONS_00003006;TCONS_00004375;TCONS_00004452;TCONS_00004803;TCONS_00006257;TCONS_00006493;TCONS_00006910;TCONS_00006969;TCONS_00007001;TCONS_00007002;TCONS_00008021;TCONS_00008882;TCONS_00009833;TCONS_00010801;TCONS_00010951;TCONS_00012636;TCONS_00012638;TCONS_00012868;TCONS_00017473;TCONS_00017474;TCONS_00018559;TCONS_00018585;TCONS_00019113;TCONS_00020177;TCONS_000…
Molecular Function	GO:0008083	growth factor activity	10	31	0.000101853	0.0200141	TCONS_00006493;TCONS_00024696;TCONS_00027254;TCONS_00027853;TCONS_00028597;TCONS_00032075;TCONS_00049314;TCONS_00061625;TCONS_00064617;TCONS_00066448

## Sheet: female_profile_6_and_1
GO term	GO ID	Description	out (651)	All (18003)	pvalue	p.adjust	Transcript_id
Cellular Component	GO:0022626	cytosolic ribosome	34	83	1.32824e-12	5.25984e-10	TCONS_00001909;TCONS_00001910;TCONS_00006731;TCONS_00008439;TCONS_00008441;TCONS_00010521;TCONS_00016031;TCONS_00022335;TCONS_00022667;TCONS_00023789;TCONS_00024869;TCONS_00024870;TCONS_00029930;TCONS_00029931;TCONS_00037511;TCONS_00037513;TCONS_00038563;TCONS_00039640;TCONS_00039641;TCONS_00043079;TCONS_00043080;TCONS_00043322;TCONS_00043323;TCONS_00046255;TCONS_00049265;TCONS_00050021;TCONS_000…
Cellular Component	GO:0005886	plasma membrane	196	1230	1.24536e-08	2.14268e-06	TCONS_00000110;TCONS_00001037;TCONS_00001038;TCONS_00001813;TCONS_00001835;TCONS_00001972;TCONS_00001973;TCONS_00002135;TCONS_00002432;TCONS_00003876;TCONS_00003900;TCONS_00004111;TCONS_00004176;TCONS_00004464;TCONS_00004969;TCONS_00005109;TCONS_00005110;TCONS_00006389;TCONS_00006516;TCONS_00006761;TCONS_00008173;TCONS_00008174;TCONS_00008175;TCONS_00008176;TCONS_00008178;TCONS_00008186;TCONS_000…
Cellular Component	GO:0005840	ribosome	57	245	1.81987e-08	2.14268e-06	TCONS_00001407;TCONS_00001544;TCONS_00001909;TCONS_00001910;TCONS_00006731;TCONS_00007832;TCONS_00008439;TCONS_00008441;TCONS_00008772;TCONS_00008773;TCONS_00010521;TCONS_00016031;TCONS_00020653;TCONS_00020655;TCONS_00021459;TCONS_00022335;TCONS_00022667;TCONS_00023789;TCONS_00024869;TCONS_00024870;TCONS_00029930;TCONS_00029931;TCONS_00034539;TCONS_00034540;TCONS_00035360;TCONS_00035361;TCONS_000…
Cellular Component	GO:0071944	cell periphery	202	1288	2.60943e-08	2.14268e-06	TCONS_00000110;TCONS_00001037;TCONS_00001038;TCONS_00001813;TCONS_00001835;TCONS_00001972;TCONS_00001973;TCONS_00002135;TCONS_00002432;TCONS_00003876;TCONS_00003900;TCONS_00004111;TCONS_00004176;TCONS_00004464;TCONS_00004969;TCONS_00005109;TCONS_00005110;TCONS_00006389;TCONS_00006516;TCONS_00006761;TCONS_00008173;TCONS_00008174;TCONS_00008175;TCONS_00008176;TCONS_00008178;TCONS_00008186;TCONS_000…
Cellular Component	GO:0022625	cytosolic large ribosomal subunit	19	43	2.70541e-08	2.14268e-06	TCONS_00008439;TCONS_00008441;TCONS_00016031;TCONS_00022335;TCONS_00023789;TCONS_00029930;TCONS_00029931;TCONS_00038563;TCONS_00043079;TCONS_00043080;TCONS_00043322;TCONS_00043323;TCONS_00049265;TCONS_00050021;TCONS_00050959;TCONS_00053678;TCONS_00066803;TCONS_00075152;TCONS_00075153
Cellular Component	GO:0044391	ribosomal subunit	37	137	1.08049e-07	7.13122e-06	TCONS_00001407;TCONS_00001909;TCONS_00001910;TCONS_00006731;TCONS_00008439;TCONS_00008441;TCONS_00008772;TCONS_00008773;TCONS_00010521;TCONS_00016031;TCONS_00022335;TCONS_00022667;TCONS_00023789;TCONS_00024869;TCONS_00024870;TCONS_00029930;TCONS_00029931;TCONS_00037511;TCONS_00037513;TCONS_00038563;TCONS_00039640;TCONS_00039641;TCONS_00043079;TCONS_00043080;TCONS_00043322;TCONS_00043323;TCONS_000…
Cellular Component	GO:0005576	extracellular region	140	847	2.04279e-07	1.05398e-05	TCONS_00000007;TCONS_00000008;TCONS_00000186;TCONS_00000410;TCONS_00000600;TCONS_00001125;TCONS_00001296;TCONS_00001374;TCONS_00001375;TCONS_00001934;TCONS_00003276;TCONS_00004500;TCONS_00004621;TCONS_00006265;TCONS_00007130;TCONS_00008482;TCONS_00008654;TCONS_00009834;TCONS_00009958;TCONS_00011141;TCONS_00013505;TCONS_00014083;TCONS_00014883;TCONS_00016104;TCONS_00017318;TCONS_00020080;TCONS_000…
Cellular Component	GO:0031226	intrinsic component of plasma membrane	92	501	2.79452e-07	1.05398e-05	TCONS_00000110;TCONS_00001972;TCONS_00001973;TCONS_00002432;TCONS_00003876;TCONS_00005109;TCONS_00005110;TCONS_00006761;TCONS_00008173;TCONS_00008174;TCONS_00008175;TCONS_00008176;TCONS_00008178;TCONS_00008802;TCONS_00008803;TCONS_00008804;TCONS_00009536;TCONS_00010104;TCONS_00010780;TCONS_00010781;TCONS_00011023;TCONS_00013106;TCONS_00014228;TCONS_00016148;TCONS_00017071;TCONS_00017073;TCONS_000…
Cellular Component	GO:0030016	myofibril	21	58	3.19389e-07	1.05398e-05	TCONS_00003221;TCONS_00004028;TCONS_00006915;TCONS_00006916;TCONS_00018970;TCONS_00027647;TCONS_00028429;TCONS_00028430;TCONS_00033351;TCONS_00033354;TCONS_00037063;TCONS_00040393;TCONS_00045715;TCONS_00045965;TCONS_00052292;TCONS_00055374;TCONS_00064042;TCONS_00066256;TCONS_00067881;TCONS_00067950;TCONS_00071781
Cellular Component	GO:0030017	sarcomere	21	58	3.19389e-07	1.05398e-05	TCONS_00003221;TCONS_00004028;TCONS_00006915;TCONS_00006916;TCONS_00018970;TCONS_00027647;TCONS_00028429;TCONS_00028430;TCONS_00033351;TCONS_00033354;TCONS_00037063;TCONS_00040393;TCONS_00045715;TCONS_00045965;TCONS_00052292;TCONS_00055374;TCONS_00064042;TCONS_00066256;TCONS_00067881;TCONS_00067950;TCONS_00071781
Cellular Component	GO:0043292	contractile fiber	21	58	3.19389e-07	1.05398e-05	TCONS_00003221;TCONS_00004028;TCONS_00006915;TCONS_00006916;TCONS_00018970;TCONS_00027647;TCONS_00028429;TCONS_00028430;TCONS_00033351;TCONS_00033354;TCONS_00037063;TCONS_00040393;TCONS_00045715;TCONS_00045965;TCONS_00052292;TCONS_00055374;TCONS_00064042;TCONS_00066256;TCONS_00067881;TCONS_00067950;TCONS_00071781
Cellular Component	GO:0044449	contractile fiber part	21	58	3.19389e-07	1.05398e-05	TCONS_00003221;TCONS_00004028;TCONS_00006915;TCONS_00006916;TCONS_00018970;TCONS_00027647;TCONS_00028429;TCONS_00028430;TCONS_00033351;TCONS_00033354;TCONS_00037063;TCONS_00040393;TCONS_00045715;TCONS_00045965;TCONS_00052292;TCONS_00055374;TCONS_00064042;TCONS_00066256;TCONS_00067881;TCONS_00067950;TCONS_00071781
Cellular Component	GO:0016020	membrane	886	7227	5.42645e-07	1.56428e-05	TCONS_00000005;TCONS_00000110;TCONS_00000164;TCONS_00000609;TCONS_00000805;TCONS_00000896;TCONS_00000923;TCONS_00001037;TCONS_00001038;TCONS_00001087;TCONS_00001088;TCONS_00001496;TCONS_00001570;TCONS_00001642;TCONS_00001733;TCONS_00001741;TCONS_00001813;TCONS_00001835;TCONS_00001894;TCONS_00001972;TCONS_00001973;TCONS_00002135;TCONS_00002364;TCONS_00002432;TCONS_00002538;TCONS_00002690;TCONS_000…
Cellular Component	GO:0044459	plasma membrane part	116	683	5.83077e-07	1.56428e-05	TCONS_00000110;TCONS_00001037;TCONS_00001038;TCONS_00001972;TCONS_00001973;TCONS_00002432;TCONS_00003876;TCONS_00004111;TCONS_00004176;TCONS_00005109;TCONS_00005110;TCONS_00006761;TCONS_00008173;TCONS_00008174;TCONS_00008175;TCONS_00008176;TCONS_00008178;TCONS_00008802;TCONS_00008803;TCONS_00008804;TCONS_00009536;TCONS_00010104;TCONS_00010780;TCONS_00010781;TCONS_00011023;TCONS_00011442;TCONS_000…
Cellular Component	GO:0044445	cytosolic part	36	140	5.9253e-07	1.56428e-05	TCONS_00001909;TCONS_00001910;TCONS_00006731;TCONS_00008439;TCONS_00008441;TCONS_00010521;TCONS_00016031;TCONS_00022335;TCONS_00022667;TCONS_00023789;TCONS_00024869;TCONS_00024870;TCONS_00029930;TCONS_00029931;TCONS_00037511;TCONS_00037513;TCONS_00038563;TCONS_00039640;TCONS_00039641;TCONS_00043079;TCONS_00043080;TCONS_00043322;TCONS_00043323;TCONS_00046085;TCONS_00046255;TCONS_00046859;TCONS_000…
Cellular Component	GO:0005887	integral component of plasma membrane	89	490	7.10821e-07	1.75928e-05	TCONS_00000110;TCONS_00001972;TCONS_00001973;TCONS_00002432;TCONS_00003876;TCONS_00005109;TCONS_00005110;TCONS_00006761;TCONS_00008173;TCONS_00008174;TCONS_00008175;TCONS_00008176;TCONS_00008178;TCONS_00008802;TCONS_00008803;TCONS_00008804;TCONS_00009536;TCONS_00010104;TCONS_00011023;TCONS_00013106;TCONS_00014228;TCONS_00016148;TCONS_00017071;TCONS_00017073;TCONS_00018327;TCONS_00018330;TCONS_000…
Cellular Component	GO:0022627	cytosolic small ribosomal subunit	15	40	9.38462e-06	0.000218607	TCONS_00001909;TCONS_00001910;TCONS_00006731;TCONS_00010521;TCONS_00022667;TCONS_00024869;TCONS_00024870;TCONS_00037511;TCONS_00037513;TCONS_00039640;TCONS_00039641;TCONS_00046255;TCONS_00060344;TCONS_00060345;TCONS_00066049
Cellular Component	GO:0031224	intrinsic component of membrane	632	5144	6.90734e-05	0.00151961	TCONS_00000005;TCONS_00000110;TCONS_00000609;TCONS_00000805;TCONS_00000923;TCONS_00001496;TCONS_00001642;TCONS_00001741;TCONS_00001894;TCONS_00001972;TCONS_00001973;TCONS_00002364;TCONS_00002432;TCONS_00002894;TCONS_00003112;TCONS_00003167;TCONS_00003234;TCONS_00003260;TCONS_00003453;TCONS_00003455;TCONS_00003479;TCONS_00003498;TCONS_00003673;TCONS_00003876;TCONS_00003881;TCONS_00003882;TCONS_000…
Cellular Component	GO:0016021	integral component of membrane	629	5129	9.07872e-05	0.0018922	TCONS_00000005;TCONS_00000110;TCONS_00000609;TCONS_00000805;TCONS_00000923;TCONS_00001496;TCONS_00001642;TCONS_00001741;TCONS_00001894;TCONS_00001972;TCONS_00001973;TCONS_00002364;TCONS_00002432;TCONS_00002894;TCONS_00003112;TCONS_00003167;TCONS_00003234;TCONS_00003260;TCONS_00003453;TCONS_00003455;TCONS_00003479;TCONS_00003498;TCONS_00003673;TCONS_00003876;TCONS_00003881;TCONS_00003882;TCONS_000…
Cellular Component	GO:0015934	large ribosomal subunit	19	69	9.75179e-05	0.00193085	TCONS_00008439;TCONS_00008441;TCONS_00016031;TCONS_00022335;TCONS_00023789;TCONS_00029930;TCONS_00029931;TCONS_00038563;TCONS_00043079;TCONS_00043080;TCONS_00043322;TCONS_00043323;TCONS_00049265;TCONS_00050021;TCONS_00050959;TCONS_00053678;TCONS_00066803;TCONS_00075152;TCONS_00075153
Cellular Component	GO:0044425	membrane part	679	5614	0.000218583	0.00412185	TCONS_00000005;TCONS_00000110;TCONS_00000609;TCONS_00000805;TCONS_00000923;TCONS_00001037;TCONS_00001038;TCONS_00001496;TCONS_00001570;TCONS_00001642;TCONS_00001741;TCONS_00001894;TCONS_00001972;TCONS_00001973;TCONS_00002364;TCONS_00002432;TCONS_00002894;TCONS_00003112;TCONS_00003167;TCONS_00003234;TCONS_00003260;TCONS_00003453;TCONS_00003455;TCONS_00003479;TCONS_00003498;TCONS_00003673;TCONS_000…
Cellular Component	GO:0015935	small ribosomal subunit	18	68	0.00025384	0.00456912	TCONS_00001407;TCONS_00001909;TCONS_00001910;TCONS_00006731;TCONS_00008772;TCONS_00008773;TCONS_00010521;TCONS_00022667;TCONS_00024869;TCONS_00024870;TCONS_00037511;TCONS_00037513;TCONS_00039640;TCONS_00039641;TCONS_00046255;TCONS_00060344;TCONS_00060345;TCONS_00066049
Cellular Component	GO:0005811	lipid particle	6	11	0.000464623	0.00751293	TCONS_00004157;TCONS_00007722;TCONS_00007723;TCONS_00012769;TCONS_00046044;TCONS_00049301
Cellular Component	GO:0005865	striated muscle thin filament	12	38	0.000474301	0.00751293	TCONS_00003221;TCONS_00004028;TCONS_00006915;TCONS_00006916;TCONS_00027647;TCONS_00033351;TCONS_00033354;TCONS_00040393;TCONS_00045715;TCONS_00045965;TCONS_00066256;TCONS_00067950
Cellular Component	GO:0036379	myofilament	12	38	0.000474301	0.00751293	TCONS_00003221;TCONS_00004028;TCONS_00006915;TCONS_00006916;TCONS_00027647;TCONS_00033351;TCONS_00033354;TCONS_00040393;TCONS_00045715;TCONS_00045965;TCONS_00066256;TCONS_00067950
Cellular Component	GO:0005577	fibrinogen complex	3	3	0.00128079	0.0195074	TCONS_00085184;TCONS_00085558;TCONS_00085559
Cellular Component	GO:0005829	cytosol	72	474	0.00207463	0.0304279	TCONS_00001909;TCONS_00001910;TCONS_00003097;TCONS_00004487;TCONS_00006731;TCONS_00006944;TCONS_00007173;TCONS_00008439;TCONS_00008441;TCONS_00010521;TCONS_00011655;TCONS_00014830;TCONS_00016031;TCONS_00016299;TCONS_00016300;TCONS_00017564;TCONS_00019145;TCONS_00019147;TCONS_00019914;TCONS_00020228;TCONS_00020232;TCONS_00022335;TCONS_00022667;TCONS_00023789;TCONS_00024869;TCONS_00024870;TCONS_000…
Cellular Component	GO:0005853	eukaryotic translation elongation factor 1 complex	6	14	0.00226345	0.0320116	TCONS_00048385;TCONS_00048390;TCONS_00048391;TCONS_00048393;TCONS_00082290;TCONS_00082291
Cellular Component	GO:0005615	extracellular space	66	430	0.00240748	0.0328745	TCONS_00000007;TCONS_00000600;TCONS_00003276;TCONS_00004621;TCONS_00007130;TCONS_00008654;TCONS_00009834;TCONS_00009958;TCONS_00011141;TCONS_00013505;TCONS_00014083;TCONS_00014883;TCONS_00017318;TCONS_00020080;TCONS_00020399;TCONS_00021460;TCONS_00021462;TCONS_00021845;TCONS_00023032;TCONS_00024543;TCONS_00024544;TCONS_00025821;TCONS_00025830;TCONS_00025840;TCONS_00027348;TCONS_00027481;TCONS_000…
Cellular Component	GO:0005882	intermediate filament	14	59	0.00364099	0.0465107	TCONS_00001242;TCONS_00015982;TCONS_00032051;TCONS_00032052;TCONS_00035223;TCONS_00035226;TCONS_00041645;TCONS_00043035;TCONS_00045749;TCONS_00045750;TCONS_00051149;TCONS_00051150;TCONS_00051152;TCONS_00051623
Cellular Component	GO:0045111	intermediate filament cytoskeleton	14	59	0.00364099	0.0465107	TCONS_00001242;TCONS_00015982;TCONS_00032051;TCONS_00032052;TCONS_00035223;TCONS_00035226;TCONS_00041645;TCONS_00043035;TCONS_00045749;TCONS_00045750;TCONS_00051149;TCONS_00051150;TCONS_00051152;TCONS_00051623

## Sheet: female_profile_9
GO term	GO ID	Description	out (651)	All (18003)	pvalue	p.adjust	Transcript_id
Cellular Component	GO:0005739	mitochondrion	55	836	4.6234e-10	1.51648e-07	TCONS_00007376;TCONS_00008151;TCONS_00010041;TCONS_00010448;TCONS_00013137;TCONS_00014456;TCONS_00015500;TCONS_00015509;TCONS_00018530;TCONS_00018644;TCONS_00022258;TCONS_00022962;TCONS_00023687;TCONS_00027942;TCONS_00028261;TCONS_00028262;TCONS_00028264;TCONS_00029027;TCONS_00031110;TCONS_00031996;TCONS_00031997;TCONS_00034395;TCONS_00038840;TCONS_00039719;TCONS_00041179;TCONS_00042936;TCONS_000…
Cellular Component	GO:0044424	intracellular part	326	9923	1.55989e-09	2.55822e-07	TCONS_00000850;TCONS_00000927;TCONS_00001685;TCONS_00001774;TCONS_00001950;TCONS_00002114;TCONS_00002167;TCONS_00002224;TCONS_00002365;TCONS_00003257;TCONS_00003324;TCONS_00004131;TCONS_00004286;TCONS_00004925;TCONS_00007117;TCONS_00007183;TCONS_00007376;TCONS_00007389;TCONS_00007425;TCONS_00007922;TCONS_00008151;TCONS_00008199;TCONS_00008224;TCONS_00008370;TCONS_00009551;TCONS_00010041;TCONS_000…
Cellular Component	GO:0005622	intracellular	326	9952	2.39149e-09	2.61469e-07	TCONS_00000850;TCONS_00000927;TCONS_00001685;TCONS_00001774;TCONS_00001950;TCONS_00002114;TCONS_00002167;TCONS_00002224;TCONS_00002365;TCONS_00003257;TCONS_00003324;TCONS_00004131;TCONS_00004286;TCONS_00004925;TCONS_00007117;TCONS_00007183;TCONS_00007376;TCONS_00007389;TCONS_00007425;TCONS_00007922;TCONS_00008151;TCONS_00008199;TCONS_00008224;TCONS_00008370;TCONS_00009551;TCONS_00010041;TCONS_000…
Cellular Component	GO:0044429	mitochondrial part	38	491	3.68064e-09	3.01812e-07	TCONS_00007376;TCONS_00010448;TCONS_00014456;TCONS_00015509;TCONS_00018530;TCONS_00018644;TCONS_00022258;TCONS_00023687;TCONS_00027942;TCONS_00028261;TCONS_00028262;TCONS_00028264;TCONS_00029027;TCONS_00031110;TCONS_00034395;TCONS_00038840;TCONS_00039719;TCONS_00041179;TCONS_00043813;TCONS_00047269;TCONS_00047482;TCONS_00050834;TCONS_00053152;TCONS_00053626;TCONS_00053627;TCONS_00056389;TCONS_000…
Cellular Component	GO:0032991	macromolecular complex	124	2870	8.4692e-09	4.93621e-07	TCONS_00000850;TCONS_00001685;TCONS_00002114;TCONS_00003324;TCONS_00004286;TCONS_00004925;TCONS_00007425;TCONS_00008199;TCONS_00008224;TCONS_00009551;TCONS_00011454;TCONS_00011512;TCONS_00012483;TCONS_00012493;TCONS_00013102;TCONS_00014197;TCONS_00014238;TCONS_00014754;TCONS_00014858;TCONS_00014859;TCONS_00015509;TCONS_00015723;TCONS_00015818;TCONS_00016790;TCONS_00018428;TCONS_00018530;TCONS_000…
Cellular Component	GO:0005840	ribosome	25	245	9.02966e-09	4.93621e-07	TCONS_00000850;TCONS_00014858;TCONS_00014859;TCONS_00015723;TCONS_00018644;TCONS_00022075;TCONS_00022334;TCONS_00023687;TCONS_00032509;TCONS_00033462;TCONS_00038840;TCONS_00039719;TCONS_00043813;TCONS_00048865;TCONS_00053152;TCONS_00053811;TCONS_00055595;TCONS_00058192;TCONS_00058221;TCONS_00061713;TCONS_00062540;TCONS_00062541;TCONS_00063668;TCONS_00063888;TCONS_00065672
Cellular Component	GO:0030529	intracellular ribonucleoprotein complex	36	479	2.05615e-08	9.10889e-07	TCONS_00000850;TCONS_00012483;TCONS_00013102;TCONS_00014754;TCONS_00014858;TCONS_00014859;TCONS_00015723;TCONS_00018644;TCONS_00022075;TCONS_00022334;TCONS_00023687;TCONS_00032509;TCONS_00033462;TCONS_00035174;TCONS_00038840;TCONS_00039719;TCONS_00042807;TCONS_00043813;TCONS_00048865;TCONS_00053152;TCONS_00053811;TCONS_00055595;TCONS_00056514;TCONS_00058192;TCONS_00058221;TCONS_00058229;TCONS_000…
Cellular Component	GO:0000313	organellar ribosome	12	57	2.49939e-08	9.10889e-07	TCONS_00018644;TCONS_00023687;TCONS_00038840;TCONS_00039719;TCONS_00043813;TCONS_00053152;TCONS_00058192;TCONS_00058221;TCONS_00062540;TCONS_00062541;TCONS_00063668;TCONS_00065672
Cellular Component	GO:0005761	mitochondrial ribosome	12	57	2.49939e-08	9.10889e-07	TCONS_00018644;TCONS_00023687;TCONS_00038840;TCONS_00039719;TCONS_00043813;TCONS_00053152;TCONS_00058192;TCONS_00058221;TCONS_00062540;TCONS_00062541;TCONS_00063668;TCONS_00065672
Cellular Component	GO:0005737	cytoplasm	170	4467	6.02464e-08	1.88986e-06	TCONS_00000850;TCONS_00000927;TCONS_00002167;TCONS_00003257;TCONS_00007117;TCONS_00007183;TCONS_00007376;TCONS_00007389;TCONS_00007922;TCONS_00008151;TCONS_00008370;TCONS_00010041;TCONS_00010136;TCONS_00010448;TCONS_00010914;TCONS_00011454;TCONS_00011489;TCONS_00011691;TCONS_00012497;TCONS_00013016;TCONS_00013102;TCONS_00013137;TCONS_00014456;TCONS_00014770;TCONS_00014858;TCONS_00014859;TCONS_000…
Cellular Component	GO:1990904	ribonucleoprotein complex	36	502	6.74783e-08	1.88986e-06	TCONS_00000850;TCONS_00012483;TCONS_00013102;TCONS_00014754;TCONS_00014858;TCONS_00014859;TCONS_00015723;TCONS_00018644;TCONS_00022075;TCONS_00022334;TCONS_00023687;TCONS_00032509;TCONS_00033462;TCONS_00035174;TCONS_00038840;TCONS_00039719;TCONS_00042807;TCONS_00043813;TCONS_00048865;TCONS_00053152;TCONS_00053811;TCONS_00055595;TCONS_00056514;TCONS_00058192;TCONS_00058221;TCONS_00058229;TCONS_000…
Cellular Component	GO:0044444	cytoplasmic part	134	3292	6.91412e-08	1.88986e-06	TCONS_00000850;TCONS_00003257;TCONS_00007117;TCONS_00007376;TCONS_00007922;TCONS_00008151;TCONS_00010041;TCONS_00010136;TCONS_00010448;TCONS_00011454;TCONS_00013016;TCONS_00013102;TCONS_00013137;TCONS_00014456;TCONS_00014858;TCONS_00014859;TCONS_00015500;TCONS_00015509;TCONS_00015723;TCONS_00016812;TCONS_00017283;TCONS_00018530;TCONS_00018644;TCONS_00019011;TCONS_00019369;TCONS_00019979;TCONS_000…
Cellular Component	GO:0044422	organelle part	131	3291	3.80754e-07	9.60671e-06	TCONS_00000850;TCONS_00001685;TCONS_00001774;TCONS_00001950;TCONS_00002114;TCONS_00003324;TCONS_00004286;TCONS_00007376;TCONS_00007425;TCONS_00007922;TCONS_00008199;TCONS_00008224;TCONS_00009551;TCONS_00010448;TCONS_00011454;TCONS_00012483;TCONS_00012493;TCONS_00014197;TCONS_00014238;TCONS_00014456;TCONS_00015509;TCONS_00015818;TCONS_00016790;TCONS_00018428;TCONS_00018530;TCONS_00018644;TCONS_000…
Cellular Component	GO:0044446	intracellular organelle part	129	3249	5.62045e-07	1.31679e-05	TCONS_00000850;TCONS_00001685;TCONS_00001774;TCONS_00001950;TCONS_00002114;TCONS_00003324;TCONS_00004286;TCONS_00007376;TCONS_00007425;TCONS_00008199;TCONS_00008224;TCONS_00009551;TCONS_00010448;TCONS_00011454;TCONS_00012483;TCONS_00012493;TCONS_00014197;TCONS_00014238;TCONS_00014456;TCONS_00015509;TCONS_00015818;TCONS_00016790;TCONS_00018428;TCONS_00018530;TCONS_00018644;TCONS_00019369;TCONS_000…
Cellular Component	GO:0043227	membrane-bounded organelle	223	6531	1.28569e-06	2.81139e-05	TCONS_00001685;TCONS_00001774;TCONS_00001950;TCONS_00002224;TCONS_00002365;TCONS_00003324;TCONS_00004131;TCONS_00004286;TCONS_00007117;TCONS_00007376;TCONS_00008151;TCONS_00008199;TCONS_00008224;TCONS_00009551;TCONS_00010041;TCONS_00010136;TCONS_00010448;TCONS_00011454;TCONS_00012483;TCONS_00012493;TCONS_00013137;TCONS_00014169;TCONS_00014197;TCONS_00014456;TCONS_00014601;TCONS_00015500;TCONS_000…
Cellular Component	GO:0043231	intracellular membrane-bounded organelle	222	6527	1.92884e-06	3.95411e-05	TCONS_00001685;TCONS_00001774;TCONS_00001950;TCONS_00002224;TCONS_00002365;TCONS_00003324;TCONS_00004131;TCONS_00004286;TCONS_00007117;TCONS_00007376;TCONS_00008151;TCONS_00008199;TCONS_00008224;TCONS_00009551;TCONS_00010041;TCONS_00010136;TCONS_00010448;TCONS_00011454;TCONS_00012483;TCONS_00012493;TCONS_00013137;TCONS_00014169;TCONS_00014197;TCONS_00014456;TCONS_00014601;TCONS_00015500;TCONS_000…
Cellular Component	GO:0043233	organelle lumen	51	1012	7.82977e-06	0.000142676	TCONS_00001774;TCONS_00001950;TCONS_00003324;TCONS_00004286;TCONS_00008199;TCONS_00008224;TCONS_00009551;TCONS_00014197;TCONS_00015818;TCONS_00018530;TCONS_00018644;TCONS_00020572;TCONS_00021832;TCONS_00023479;TCONS_00023480;TCONS_00023687;TCONS_00023752;TCONS_00029025;TCONS_00036040;TCONS_00036568;TCONS_00037088;TCONS_00037969;TCONS_00038746;TCONS_00038840;TCONS_00039719;TCONS_00039945;TCONS_000…
Cellular Component	GO:0070013	intracellular organelle lumen	51	1012	7.82977e-06	0.000142676	TCONS_00001774;TCONS_00001950;TCONS_00003324;TCONS_00004286;TCONS_00008199;TCONS_00008224;TCONS_00009551;TCONS_00014197;TCONS_00015818;TCONS_00018530;TCONS_00018644;TCONS_00020572;TCONS_00021832;TCONS_00023479;TCONS_00023480;TCONS_00023687;TCONS_00023752;TCONS_00029025;TCONS_00036040;TCONS_00036568;TCONS_00037088;TCONS_00037969;TCONS_00038746;TCONS_00038840;TCONS_00039719;TCONS_00039945;TCONS_000…
Cellular Component	GO:0031974	membrane-enclosed lumen	52	1045	9.02789e-06	0.000154766	TCONS_00001774;TCONS_00001950;TCONS_00003324;TCONS_00004286;TCONS_00008199;TCONS_00008224;TCONS_00009551;TCONS_00014197;TCONS_00015818;TCONS_00018530;TCONS_00018644;TCONS_00020572;TCONS_00021832;TCONS_00023479;TCONS_00023480;TCONS_00023687;TCONS_00023752;TCONS_00029025;TCONS_00036040;TCONS_00036568;TCONS_00037088;TCONS_00037969;TCONS_00038746;TCONS_00038840;TCONS_00039719;TCONS_00039945;TCONS_000…
Cellular Component	GO:0031966	mitochondrial membrane	24	332	9.43693e-06	0.000154766	TCONS_00007376;TCONS_00010448;TCONS_00014456;TCONS_00015509;TCONS_00022258;TCONS_00027942;TCONS_00028261;TCONS_00028262;TCONS_00028264;TCONS_00029027;TCONS_00031110;TCONS_00034395;TCONS_00041179;TCONS_00047269;TCONS_00047482;TCONS_00050834;TCONS_00053626;TCONS_00053627;TCONS_00056389;TCONS_00063335;TCONS_00063495;TCONS_00066893;TCONS_00066894;TCONS_00076275
Cellular Component	GO:0005740	mitochondrial envelope	25	366	1.63075e-05	0.000254707	TCONS_00007376;TCONS_00010448;TCONS_00014456;TCONS_00015509;TCONS_00022258;TCONS_00027942;TCONS_00028261;TCONS_00028262;TCONS_00028264;TCONS_00029027;TCONS_00031110;TCONS_00034395;TCONS_00041179;TCONS_00047269;TCONS_00047482;TCONS_00050834;TCONS_00053626;TCONS_00053627;TCONS_00056389;TCONS_00063335;TCONS_00063495;TCONS_00066893;TCONS_00066894;TCONS_00076275;TCONS_00078281
Cellular Component	GO:0044464	cell part	343	11331	1.75395e-05	0.000261498	TCONS_00000850;TCONS_00000927;TCONS_00001677;TCONS_00001685;TCONS_00001774;TCONS_00001950;TCONS_00002114;TCONS_00002167;TCONS_00002224;TCONS_00002365;TCONS_00003257;TCONS_00003324;TCONS_00004131;TCONS_00004286;TCONS_00004925;TCONS_00007117;TCONS_00007183;TCONS_00007376;TCONS_00007389;TCONS_00007425;TCONS_00007922;TCONS_00008151;TCONS_00008199;TCONS_00008224;TCONS_00008370;TCONS_00009551;TCONS_000…
Cellular Component	GO:0098805	whole membrane	21	280	1.96362e-05	0.000268763	TCONS_00007376;TCONS_00010448;TCONS_00011454;TCONS_00019369;TCONS_00031110;TCONS_00032654;TCONS_00034395;TCONS_00035227;TCONS_00038089;TCONS_00040286;TCONS_00041179;TCONS_00047269;TCONS_00049003;TCONS_00060095;TCONS_00060149;TCONS_00063616;TCONS_00063617;TCONS_00066893;TCONS_00066894;TCONS_00069654;TCONS_00076275
Cellular Component	GO:0005623	cell	354	11786	1.96656e-05	0.000268763	TCONS_00000850;TCONS_00000927;TCONS_00001677;TCONS_00001685;TCONS_00001774;TCONS_00001950;TCONS_00002114;TCONS_00002167;TCONS_00002224;TCONS_00002365;TCONS_00003163;TCONS_00003257;TCONS_00003324;TCONS_00004131;TCONS_00004286;TCONS_00004925;TCONS_00007117;TCONS_00007183;TCONS_00007376;TCONS_00007389;TCONS_00007425;TCONS_00007922;TCONS_00008151;TCONS_00008199;TCONS_00008224;TCONS_00008352;TCONS_000…
Cellular Component	GO:0005759	mitochondrial matrix	13	124	2.54731e-05	0.000334207	TCONS_00018530;TCONS_00018644;TCONS_00023687;TCONS_00038840;TCONS_00039719;TCONS_00043813;TCONS_00053152;TCONS_00058192;TCONS_00058221;TCONS_00062540;TCONS_00062541;TCONS_00063668;TCONS_00065672
Cellular Component	GO:0043229	intracellular organelle	250	7785	2.79639e-05	0.000352776	TCONS_00000850;TCONS_00001685;TCONS_00001774;TCONS_00001950;TCONS_00002114;TCONS_00002224;TCONS_00002365;TCONS_00003324;TCONS_00004131;TCONS_00004286;TCONS_00007117;TCONS_00007376;TCONS_00007425;TCONS_00007922;TCONS_00008151;TCONS_00008199;TCONS_00008224;TCONS_00009551;TCONS_00010041;TCONS_00010136;TCONS_00010448;TCONS_00011454;TCONS_00012483;TCONS_00012493;TCONS_00013137;TCONS_00014169;TCONS_000…
Cellular Component	GO:0043226	organelle	251	7869	4.56473e-05	0.00055453	TCONS_00000850;TCONS_00001685;TCONS_00001774;TCONS_00001950;TCONS_00002114;TCONS_00002224;TCONS_00002365;TCONS_00003324;TCONS_00004131;TCONS_00004286;TCONS_00007117;TCONS_00007376;TCONS_00007425;TCONS_00007922;TCONS_00008151;TCONS_00008199;TCONS_00008224;TCONS_00009551;TCONS_00010041;TCONS_00010136;TCONS_00010448;TCONS_00011454;TCONS_00012483;TCONS_00012493;TCONS_00013137;TCONS_00014169;TCONS_000…
Cellular Component	GO:0000314	organellar small ribosomal subunit	5	20	0.00014259	0.00161274	TCONS_00023687;TCONS_00038840;TCONS_00043813;TCONS_00058221;TCONS_00063668
Cellular Component	GO:0005763	mitochondrial small ribosomal subunit	5	20	0.00014259	0.00161274	TCONS_00023687;TCONS_00038840;TCONS_00043813;TCONS_00058221;TCONS_00063668
Cellular Component	GO:0031090	organelle membrane	43	910	0.000177563	0.00194135	TCONS_00007376;TCONS_00010448;TCONS_00011454;TCONS_00014456;TCONS_00015509;TCONS_00019369;TCONS_00020590;TCONS_00022258;TCONS_00022631;TCONS_00023527;TCONS_00027942;TCONS_00028261;TCONS_00028262;TCONS_00028264;TCONS_00029027;TCONS_00031110;TCONS_00032654;TCONS_00034395;TCONS_00035227;TCONS_00038089;TCONS_00040286;TCONS_00041179;TCONS_00045526;TCONS_00047269;TCONS_00047482;TCONS_00049003;TCONS_000…
Cellular Component	GO:0005741	mitochondrial outer membrane	9	77	0.000194856	0.0020617	TCONS_00007376;TCONS_00010448;TCONS_00031110;TCONS_00034395;TCONS_00041179;TCONS_00047269;TCONS_00066893;TCONS_00066894;TCONS_00076275
Cellular Component	GO:0019867	outer membrane	9	78	0.000215195	0.00213891	TCONS_00007376;TCONS_00010448;TCONS_00031110;TCONS_00034395;TCONS_00041179;TCONS_00047269;TCONS_00066893;TCONS_00066894;TCONS_00076275
Cellular Component	GO:0031968	organelle outer membrane	9	78	0.000215195	0.00213891	TCONS_00007376;TCONS_00010448;TCONS_00031110;TCONS_00034395;TCONS_00041179;TCONS_00047269;TCONS_00066893;TCONS_00066894;TCONS_00076275
Cellular Component	GO:0044391	ribosomal subunit	12	137	0.000290215	0.00279972	TCONS_00000850;TCONS_00018644;TCONS_00022075;TCONS_00022334;TCONS_00023687;TCONS_00038840;TCONS_00043813;TCONS_00053152;TCONS_00055595;TCONS_00058221;TCONS_00063668;TCONS_00065672
Cellular Component	GO:0005681	spliceosomal complex	9	88	0.000534167	0.00486686	TCONS_00012483;TCONS_00035174;TCONS_00042807;TCONS_00056514;TCONS_00058229;TCONS_00062872;TCONS_00062873;TCONS_00067325;TCONS_00067326
Cellular Component	GO:0044428	nuclear part	55	1318	0.000534167	0.00486686	TCONS_00001685;TCONS_00001774;TCONS_00001950;TCONS_00003324;TCONS_00004286;TCONS_00008199;TCONS_00008224;TCONS_00009551;TCONS_00012483;TCONS_00012493;TCONS_00014197;TCONS_00015818;TCONS_00019986;TCONS_00019988;TCONS_00020572;TCONS_00021720;TCONS_00021832;TCONS_00023479;TCONS_00023480;TCONS_00023752;TCONS_00025111;TCONS_00028682;TCONS_00029025;TCONS_00030345;TCONS_00035174;TCONS_00036040;TCONS_000…
Cellular Component	GO:0000502	proteasome complex	6	41	0.000686101	0.00604714	TCONS_00028616;TCONS_00034166;TCONS_00052410;TCONS_00052412;TCONS_00066426;TCONS_00080815
Cellular Component	GO:0005850	eukaryotic translation initiation factor 2 complex	2	2	0.000700583	0.00604714	TCONS_00025965;TCONS_00025966
Cellular Component	GO:0031967	organelle envelope	25	470	0.000805481	0.00660495	TCONS_00007376;TCONS_00010448;TCONS_00014456;TCONS_00015509;TCONS_00022258;TCONS_00027942;TCONS_00028261;TCONS_00028262;TCONS_00028264;TCONS_00029027;TCONS_00031110;TCONS_00034395;TCONS_00041179;TCONS_00047269;TCONS_00047482;TCONS_00050834;TCONS_00053626;TCONS_00053627;TCONS_00056389;TCONS_00063335;TCONS_00063495;TCONS_00066893;TCONS_00066894;TCONS_00076275;TCONS_00078281
Cellular Component	GO:0031975	envelope	25	470	0.000805481	0.00660495	TCONS_00007376;TCONS_00010448;TCONS_00014456;TCONS_00015509;TCONS_00022258;TCONS_00027942;TCONS_00028261;TCONS_00028262;TCONS_00028264;TCONS_00029027;TCONS_00031110;TCONS_00034395;TCONS_00041179;TCONS_00047269;TCONS_00047482;TCONS_00050834;TCONS_00053626;TCONS_00053627;TCONS_00056389;TCONS_00063335;TCONS_00063495;TCONS_00066893;TCONS_00066894;TCONS_00076275;TCONS_00078281
Cellular Component	GO:0005730	nucleolus	12	160	0.00116531	0.00932245	TCONS_00001950;TCONS_00023752;TCONS_00037088;TCONS_00041322;TCONS_00043768;TCONS_00054299;TCONS_00055278;TCONS_00063301;TCONS_00067569;TCONS_00068421;TCONS_00073529;TCONS_00078224
Cellular Component	GO:0043234	protein complex	83	2274	0.00141409	0.0110434	TCONS_00001685;TCONS_00002114;TCONS_00003324;TCONS_00004286;TCONS_00004925;TCONS_00007425;TCONS_00008199;TCONS_00008224;TCONS_00009551;TCONS_00011454;TCONS_00011512;TCONS_00012493;TCONS_00014238;TCONS_00015509;TCONS_00015818;TCONS_00018530;TCONS_00019986;TCONS_00019988;TCONS_00020015;TCONS_00020572;TCONS_00020590;TCONS_00020803;TCONS_00021720;TCONS_00021832;TCONS_00022631;TCONS_00023479;TCONS_000…
Cellular Component	GO:0015935	small ribosomal subunit	7	68	0.00210964	0.0160921	TCONS_00000850;TCONS_00022075;TCONS_00023687;TCONS_00038840;TCONS_00043813;TCONS_00058221;TCONS_00063668
Cellular Component	GO:0031981	nuclear lumen	37	865	0.00291064	0.0216975	TCONS_00001774;TCONS_00001950;TCONS_00003324;TCONS_00004286;TCONS_00008199;TCONS_00008224;TCONS_00009551;TCONS_00014197;TCONS_00015818;TCONS_00020572;TCONS_00021832;TCONS_00023479;TCONS_00023480;TCONS_00023752;TCONS_00029025;TCONS_00036040;TCONS_00036568;TCONS_00037088;TCONS_00037969;TCONS_00039945;TCONS_00041322;TCONS_00041324;TCONS_00043768;TCONS_00048279;TCONS_00053203;TCONS_00054299;TCONS_000…
Cellular Component	GO:0005743	mitochondrial inner membrane	15	253	0.0031794	0.0231743	TCONS_00014456;TCONS_00015509;TCONS_00022258;TCONS_00027942;TCONS_00028261;TCONS_00028262;TCONS_00028264;TCONS_00029027;TCONS_00047482;TCONS_00050834;TCONS_00053626;TCONS_00053627;TCONS_00056389;TCONS_00063335;TCONS_00063495
Cellular Component	GO:0098588	bounding membrane of organelle	28	615	0.00397369	0.0277233	TCONS_00007376;TCONS_00010448;TCONS_00011454;TCONS_00019369;TCONS_00020590;TCONS_00022631;TCONS_00023527;TCONS_00031110;TCONS_00032654;TCONS_00034395;TCONS_00035227;TCONS_00038089;TCONS_00040286;TCONS_00041179;TCONS_00045526;TCONS_00047269;TCONS_00049003;TCONS_00060095;TCONS_00060149;TCONS_00063616;TCONS_00063617;TCONS_00066893;TCONS_00066894;TCONS_00069654;TCONS_00074880;TCONS_00075369;TCONS_000…
Cellular Component	GO:0017101	aminoacyl-tRNA synthetase multienzyme complex	2	4	0.00405707	0.0277233	TCONS_00023602;TCONS_00053318
Cellular Component	GO:0071986	Ragulator complex	2	4	0.00405707	0.0277233	TCONS_00063616;TCONS_00063617
Cellular Component	GO:0098798	mitochondrial protein complex	9	121	0.00492224	0.0329489	TCONS_00015509;TCONS_00018530;TCONS_00027942;TCONS_00047482;TCONS_00053626;TCONS_00053627;TCONS_00063495;TCONS_00066893;TCONS_00066894
Cellular Component	GO:0000176	nuclear exosome (RNase complex)	3	15	0.00663243	0.0419042	TCONS_00008224;TCONS_00036568;TCONS_00041324
Cellular Component	GO:0016272	prefoldin complex	2	5	0.00664335	0.0419042	TCONS_00036350;TCONS_00036351
Cellular Component	GO:0032299	ribonuclease H2 complex	2	5	0.00664335	0.0419042	TCONS_00027092;TCONS_00071843
Cellular Component	GO:0019866	organelle inner membrane	15	278	0.00749055	0.0463566	TCONS_00014456;TCONS_00015509;TCONS_00022258;TCONS_00027942;TCONS_00028261;TCONS_00028262;TCONS_00028264;TCONS_00029027;TCONS_00047482;TCONS_00050834;TCONS_00053626;TCONS_00053627;TCONS_00056389;TCONS_00063335;TCONS_00063495

## Sheet: female_profile_10
GO term	GO ID	Description	out (651)	All (18003)	pvalue	p.adjust	Transcript_id
Molecular Function	GO:0003723	RNA binding	49	700	3.59205e-05	0.00869275	TCONS_00000970;TCONS_00001118;TCONS_00001319;TCONS_00002006;TCONS_00002011;TCONS_00002087;TCONS_00002088;TCONS_00002449;TCONS_00006499;TCONS_00006545;TCONS_00013931;TCONS_00014915;TCONS_00022234;TCONS_00025426;TCONS_00028723;TCONS_00030135;TCONS_00030708;TCONS_00030715;TCONS_00030866;TCONS_00030970;TCONS_00032217;TCONS_00034785;TCONS_00035454;TCONS_00035462;TCONS_00036485;TCONS_00036487;TCONS_000…

## Sheet: female_profile_11
GO term	GO ID	Description	out (651)	All (18003)	pvalue	p.adjust	Transcript_id
Cellular Component	GO:0005576	extracellular region	150	847	1.55376e-13	7.05409e-11	TCONS_00000490;TCONS_00000585;TCONS_00000826;TCONS_00001826;TCONS_00002182;TCONS_00002183;TCONS_00002186;TCONS_00002551;TCONS_00003188;TCONS_00003275;TCONS_00003734;TCONS_00004327;TCONS_00004748;TCONS_00005230;TCONS_00005231;TCONS_00005232;TCONS_00005291;TCONS_00007690;TCONS_00008047;TCONS_00010555;TCONS_00011035;TCONS_00011036;TCONS_00011088;TCONS_00011339;TCONS_00011346;TCONS_00011487;TCONS_000…
Cellular Component	GO:0098798	mitochondrial protein complex	37	121	1.28098e-10	2.76341e-08	TCONS_00008163;TCONS_00008164;TCONS_00009856;TCONS_00009858;TCONS_00015103;TCONS_00018528;TCONS_00018529;TCONS_00023385;TCONS_00023386;TCONS_00023423;TCONS_00027941;TCONS_00027943;TCONS_00029865;TCONS_00030025;TCONS_00034549;TCONS_00034700;TCONS_00035413;TCONS_00040135;TCONS_00051320;TCONS_00053388;TCONS_00053389;TCONS_00053390;TCONS_00053391;TCONS_00054468;TCONS_00056012;TCONS_00056013;TCONS_000…
Cellular Component	GO:0044455	mitochondrial membrane part	44	162	1.82604e-10	2.76341e-08	TCONS_00008163;TCONS_00008164;TCONS_00009856;TCONS_00009858;TCONS_00011080;TCONS_00023385;TCONS_00023386;TCONS_00023423;TCONS_00027941;TCONS_00027943;TCONS_00029865;TCONS_00030025;TCONS_00034549;TCONS_00034700;TCONS_00034977;TCONS_00035413;TCONS_00043811;TCONS_00050195;TCONS_00050878;TCONS_00050879;TCONS_00051320;TCONS_00053388;TCONS_00053389;TCONS_00053390;TCONS_00053391;TCONS_00054468;TCONS_000…
Cellular Component	GO:0005840	ribosome	57	245	3.15071e-10	3.57606e-08	TCONS_00002095;TCONS_00003839;TCONS_00003840;TCONS_00006728;TCONS_00006730;TCONS_00009623;TCONS_00012920;TCONS_00015722;TCONS_00018645;TCONS_00020373;TCONS_00022076;TCONS_00022078;TCONS_00022082;TCONS_00022574;TCONS_00023893;TCONS_00023894;TCONS_00024754;TCONS_00025886;TCONS_00027176;TCONS_00029009;TCONS_00031975;TCONS_00034571;TCONS_00034572;TCONS_00036495;TCONS_00036496;TCONS_00036497;TCONS_000…
Cellular Component	GO:0098800	inner mitochondrial membrane protein complex	29	91	4.37175e-09	3.96955e-07	TCONS_00008163;TCONS_00008164;TCONS_00009856;TCONS_00009858;TCONS_00023385;TCONS_00023386;TCONS_00023423;TCONS_00027941;TCONS_00027943;TCONS_00029865;TCONS_00030025;TCONS_00034700;TCONS_00035413;TCONS_00051320;TCONS_00053388;TCONS_00053389;TCONS_00053390;TCONS_00053391;TCONS_00054468;TCONS_00056012;TCONS_00056013;TCONS_00056014;TCONS_00056411;TCONS_00058909;TCONS_00063497;TCONS_00066017;TCONS_000…
Cellular Component	GO:0044421	extracellular region part	85	463	6.13735e-09	4.64393e-07	TCONS_00000490;TCONS_00000585;TCONS_00000826;TCONS_00002186;TCONS_00003188;TCONS_00003275;TCONS_00004327;TCONS_00005291;TCONS_00008047;TCONS_00010555;TCONS_00011487;TCONS_00012065;TCONS_00012647;TCONS_00012648;TCONS_00013353;TCONS_00013972;TCONS_00013973;TCONS_00014102;TCONS_00014683;TCONS_00019064;TCONS_00019090;TCONS_00019151;TCONS_00019592;TCONS_00020346;TCONS_00020347;TCONS_00024522;TCONS_000…
Cellular Component	GO:0005615	extracellular space	80	430	9.3029e-09	6.03359e-07	TCONS_00000490;TCONS_00000585;TCONS_00000826;TCONS_00002186;TCONS_00003275;TCONS_00004327;TCONS_00005291;TCONS_00010555;TCONS_00011487;TCONS_00012065;TCONS_00012647;TCONS_00012648;TCONS_00013353;TCONS_00013972;TCONS_00013973;TCONS_00014102;TCONS_00014683;TCONS_00019064;TCONS_00019090;TCONS_00019151;TCONS_00019592;TCONS_00020346;TCONS_00020347;TCONS_00024522;TCONS_00026089;TCONS_00027509;TCONS_000…
Cellular Component	GO:0005739	mitochondrion	131	836	2.08055e-08	1.18071e-06	TCONS_00002095;TCONS_00003248;TCONS_00003840;TCONS_00004685;TCONS_00006616;TCONS_00006676;TCONS_00008163;TCONS_00008164;TCONS_00009856;TCONS_00009858;TCONS_00010040;TCONS_00010096;TCONS_00010447;TCONS_00011080;TCONS_00011338;TCONS_00015038;TCONS_00015103;TCONS_00015498;TCONS_00016261;TCONS_00016475;TCONS_00018528;TCONS_00018529;TCONS_00018645;TCONS_00019955;TCONS_00020762;TCONS_00021014;TCONS_000…
Cellular Component	GO:0044429	mitochondrial part	85	491	9.66403e-08	4.87497e-06	TCONS_00002095;TCONS_00003840;TCONS_00006616;TCONS_00008163;TCONS_00008164;TCONS_00009856;TCONS_00009858;TCONS_00010096;TCONS_00010447;TCONS_00011080;TCONS_00015103;TCONS_00016261;TCONS_00018528;TCONS_00018529;TCONS_00018645;TCONS_00023385;TCONS_00023386;TCONS_00023423;TCONS_00027941;TCONS_00027943;TCONS_00029865;TCONS_00030025;TCONS_00031113;TCONS_00032186;TCONS_00034549;TCONS_00034700;TCONS_000…
Cellular Component	GO:0005740	mitochondrial envelope	68	366	1.26365e-07	5.73697e-06	TCONS_00008163;TCONS_00008164;TCONS_00009856;TCONS_00009858;TCONS_00010096;TCONS_00010447;TCONS_00011080;TCONS_00023385;TCONS_00023386;TCONS_00023423;TCONS_00027941;TCONS_00027943;TCONS_00029865;TCONS_00030025;TCONS_00031113;TCONS_00032186;TCONS_00034549;TCONS_00034700;TCONS_00034738;TCONS_00034977;TCONS_00035413;TCONS_00035486;TCONS_00039987;TCONS_00039990;TCONS_00040135;TCONS_00041180;TCONS_000…
Cellular Component	GO:0031967	organelle envelope	78	470	1.79218e-06	6.78042e-05	TCONS_00006652;TCONS_00008163;TCONS_00008164;TCONS_00009856;TCONS_00009858;TCONS_00010096;TCONS_00010447;TCONS_00011080;TCONS_00018987;TCONS_00018988;TCONS_00023385;TCONS_00023386;TCONS_00023423;TCONS_00024329;TCONS_00024561;TCONS_00024562;TCONS_00024563;TCONS_00027941;TCONS_00027943;TCONS_00029865;TCONS_00030025;TCONS_00031113;TCONS_00032186;TCONS_00034549;TCONS_00034700;TCONS_00034738;TCONS_000…
Cellular Component	GO:0031975	envelope	78	470	1.79218e-06	6.78042e-05	TCONS_00006652;TCONS_00008163;TCONS_00008164;TCONS_00009856;TCONS_00009858;TCONS_00010096;TCONS_00010447;TCONS_00011080;TCONS_00018987;TCONS_00018988;TCONS_00023385;TCONS_00023386;TCONS_00023423;TCONS_00024329;TCONS_00024561;TCONS_00024562;TCONS_00024563;TCONS_00027941;TCONS_00027943;TCONS_00029865;TCONS_00030025;TCONS_00031113;TCONS_00032186;TCONS_00034549;TCONS_00034700;TCONS_00034738;TCONS_000…
Cellular Component	GO:0044445	cytosolic part	32	140	3.51027e-06	0.000122589	TCONS_00006728;TCONS_00006730;TCONS_00020373;TCONS_00020650;TCONS_00022076;TCONS_00022574;TCONS_00023893;TCONS_00023894;TCONS_00025886;TCONS_00036495;TCONS_00036496;TCONS_00036497;TCONS_00038564;TCONS_00043897;TCONS_00044085;TCONS_00046256;TCONS_00047586;TCONS_00051505;TCONS_00051507;TCONS_00051518;TCONS_00051519;TCONS_00051969;TCONS_00052471;TCONS_00052472;TCONS_00052473;TCONS_00055597;TCONS_000…
Cellular Component	GO:0044444	cytoplasmic part	388	3292	9.50445e-06	0.000292059	TCONS_00000055;TCONS_00000438;TCONS_00000740;TCONS_00000741;TCONS_00000902;TCONS_00000944;TCONS_00000945;TCONS_00000946;TCONS_00000947;TCONS_00001350;TCONS_00001488;TCONS_00001545;TCONS_00002095;TCONS_00003155;TCONS_00003248;TCONS_00003444;TCONS_00003631;TCONS_00003839;TCONS_00003840;TCONS_00004142;TCONS_00004160;TCONS_00004329;TCONS_00004685;TCONS_00004796;TCONS_00006468;TCONS_00006616;TCONS_000…
Cellular Component	GO:0022626	cytosolic ribosome	22	83	9.64953e-06	0.000292059	TCONS_00006728;TCONS_00006730;TCONS_00020373;TCONS_00022076;TCONS_00022574;TCONS_00023893;TCONS_00023894;TCONS_00025886;TCONS_00036495;TCONS_00036496;TCONS_00036497;TCONS_00038564;TCONS_00043897;TCONS_00044085;TCONS_00046256;TCONS_00051969;TCONS_00055597;TCONS_00066046;TCONS_00066271;TCONS_00066272;TCONS_00074493;TCONS_00083359
Cellular Component	GO:0005743	mitochondrial inner membrane	47	253	1.07399e-05	0.000304744	TCONS_00008163;TCONS_00008164;TCONS_00009856;TCONS_00009858;TCONS_00010096;TCONS_00011080;TCONS_00023385;TCONS_00023386;TCONS_00023423;TCONS_00027941;TCONS_00027943;TCONS_00029865;TCONS_00030025;TCONS_00032186;TCONS_00034700;TCONS_00034977;TCONS_00035413;TCONS_00035486;TCONS_00043811;TCONS_00048284;TCONS_00050195;TCONS_00050878;TCONS_00050879;TCONS_00051320;TCONS_00053388;TCONS_00053389;TCONS_000…
Cellular Component	GO:0031966	mitochondrial membrane	57	332	1.56717e-05	0.000418527	TCONS_00008163;TCONS_00008164;TCONS_00009856;TCONS_00009858;TCONS_00010096;TCONS_00010447;TCONS_00011080;TCONS_00023385;TCONS_00023386;TCONS_00023423;TCONS_00027941;TCONS_00027943;TCONS_00029865;TCONS_00030025;TCONS_00031113;TCONS_00032186;TCONS_00034549;TCONS_00034700;TCONS_00034977;TCONS_00035413;TCONS_00035486;TCONS_00041180;TCONS_00041181;TCONS_00043811;TCONS_00048284;TCONS_00050195;TCONS_000…
Cellular Component	GO:0044391	ribosomal subunit	30	137	1.71637e-05	0.000432907	TCONS_00002095;TCONS_00003840;TCONS_00006728;TCONS_00006730;TCONS_00018645;TCONS_00020373;TCONS_00022076;TCONS_00022574;TCONS_00023893;TCONS_00023894;TCONS_00025886;TCONS_00029009;TCONS_00036495;TCONS_00036496;TCONS_00036497;TCONS_00038564;TCONS_00043897;TCONS_00044085;TCONS_00046256;TCONS_00051969;TCONS_00053246;TCONS_00053247;TCONS_00055597;TCONS_00058220;TCONS_00059640;TCONS_00066046;TCONS_000…
Cellular Component	GO:0005746	mitochondrial respiratory chain	15	47	2.316e-05	0.000503315	TCONS_00008163;TCONS_00008164;TCONS_00011080;TCONS_00023423;TCONS_00027941;TCONS_00027943;TCONS_00043811;TCONS_00051320;TCONS_00053388;TCONS_00053389;TCONS_00053390;TCONS_00053391;TCONS_00058909;TCONS_00063506;TCONS_00070487
Cellular Component	GO:0070469	respiratory chain	15	47	2.316e-05	0.000503315	TCONS_00008163;TCONS_00008164;TCONS_00011080;TCONS_00023423;TCONS_00027941;TCONS_00027943;TCONS_00043811;TCONS_00051320;TCONS_00053388;TCONS_00053389;TCONS_00053390;TCONS_00053391;TCONS_00058909;TCONS_00063506;TCONS_00070487
Cellular Component	GO:0030529	intracellular ribonucleoprotein complex	75	479	2.32811e-05	0.000503315	TCONS_00002095;TCONS_00003839;TCONS_00003840;TCONS_00006323;TCONS_00006728;TCONS_00006730;TCONS_00007261;TCONS_00009623;TCONS_00012920;TCONS_00015722;TCONS_00016977;TCONS_00018645;TCONS_00020373;TCONS_00022076;TCONS_00022078;TCONS_00022082;TCONS_00022574;TCONS_00023893;TCONS_00023894;TCONS_00024754;TCONS_00025361;TCONS_00025886;TCONS_00027176;TCONS_00029009;TCONS_00030007;TCONS_00030008;TCONS_000…
Cellular Component	GO:0019866	organelle inner membrane	49	278	3.00698e-05	0.000620532	TCONS_00008163;TCONS_00008164;TCONS_00009856;TCONS_00009858;TCONS_00010096;TCONS_00011080;TCONS_00023385;TCONS_00023386;TCONS_00023423;TCONS_00024329;TCONS_00027941;TCONS_00027943;TCONS_00029865;TCONS_00030025;TCONS_00032186;TCONS_00034700;TCONS_00034977;TCONS_00035413;TCONS_00035486;TCONS_00043811;TCONS_00048284;TCONS_00050195;TCONS_00050878;TCONS_00050879;TCONS_00051320;TCONS_00053388;TCONS_000…
Cellular Component	GO:1990204	oxidoreductase complex	12	35	6.87192e-05	0.00135646	TCONS_00003259;TCONS_00008163;TCONS_00008164;TCONS_00016646;TCONS_00018528;TCONS_00018529;TCONS_00027941;TCONS_00027943;TCONS_00036201;TCONS_00051320;TCONS_00058909;TCONS_00070487
Cellular Component	GO:1990904	ribonucleoprotein complex	75	502	0.000111894	0.00211667	TCONS_00002095;TCONS_00003839;TCONS_00003840;TCONS_00006323;TCONS_00006728;TCONS_00006730;TCONS_00007261;TCONS_00009623;TCONS_00012920;TCONS_00015722;TCONS_00016977;TCONS_00018645;TCONS_00020373;TCONS_00022076;TCONS_00022078;TCONS_00022082;TCONS_00022574;TCONS_00023893;TCONS_00023894;TCONS_00024754;TCONS_00025361;TCONS_00025886;TCONS_00027176;TCONS_00029009;TCONS_00030007;TCONS_00030008;TCONS_000…
Cellular Component	GO:0005758	mitochondrial intermembrane space	11	33	0.000183571	0.00320543	TCONS_00034738;TCONS_00039987;TCONS_00039990;TCONS_00040135;TCONS_00052118;TCONS_00052119;TCONS_00068544;TCONS_00068545;TCONS_00068546;TCONS_00070174;TCONS_00070175
Cellular Component	GO:0031970	organelle envelope lumen	11	33	0.000183571	0.00320543	TCONS_00034738;TCONS_00039987;TCONS_00039990;TCONS_00040135;TCONS_00052118;TCONS_00052119;TCONS_00068544;TCONS_00068545;TCONS_00068546;TCONS_00070174;TCONS_00070175
Cellular Component	GO:0005753	mitochondrial proton-transporting ATP synthase complex	6	11	0.000252715	0.00421385	TCONS_00023385;TCONS_00023386;TCONS_00029865;TCONS_00030025;TCONS_00056411;TCONS_00068123
Cellular Component	GO:0005833	hemoglobin complex	7	15	0.000259885	0.00421385	TCONS_00051505;TCONS_00051507;TCONS_00051518;TCONS_00051519;TCONS_00052471;TCONS_00052472;TCONS_00052473
Cellular Component	GO:0098803	respiratory chain complex	12	40	0.000290483	0.00454757	TCONS_00008163;TCONS_00008164;TCONS_00023423;TCONS_00027941;TCONS_00027943;TCONS_00051320;TCONS_00053388;TCONS_00053389;TCONS_00053390;TCONS_00053391;TCONS_00058909;TCONS_00070487
Cellular Component	GO:0016020	membrane	769	7227	0.000431525	0.00653042	TCONS_00000019;TCONS_00000020;TCONS_00000095;TCONS_00000107;TCONS_00000238;TCONS_00000399;TCONS_00000402;TCONS_00000444;TCONS_00000550;TCONS_00000743;TCONS_00000771;TCONS_00000944;TCONS_00000945;TCONS_00000946;TCONS_00000947;TCONS_00001289;TCONS_00001306;TCONS_00001447;TCONS_00001488;TCONS_00001545;TCONS_00001638;TCONS_00001639;TCONS_00001641;TCONS_00001678;TCONS_00001764;TCONS_00001965;TCONS_000…
Cellular Component	GO:0015934	large ribosomal subunit	16	69	0.000786512	0.0115186	TCONS_00002095;TCONS_00018645;TCONS_00020373;TCONS_00023893;TCONS_00023894;TCONS_00029009;TCONS_00036495;TCONS_00036496;TCONS_00036497;TCONS_00038564;TCONS_00044085;TCONS_00051969;TCONS_00053246;TCONS_00053247;TCONS_00055597;TCONS_00074493
Cellular Component	GO:0022627	cytosolic small ribosomal subunit	11	40	0.00115918	0.0164458	TCONS_00006728;TCONS_00006730;TCONS_00022076;TCONS_00022574;TCONS_00025886;TCONS_00043897;TCONS_00046256;TCONS_00066046;TCONS_00066271;TCONS_00066272;TCONS_00083359
Cellular Component	GO:0022625	cytosolic large ribosomal subunit	11	43	0.00219761	0.0302337	TCONS_00020373;TCONS_00023893;TCONS_00023894;TCONS_00036495;TCONS_00036496;TCONS_00036497;TCONS_00038564;TCONS_00044085;TCONS_00051969;TCONS_00055597;TCONS_00074493
Cellular Component	GO:0005747	mitochondrial respiratory chain complex I	6	16	0.00285539	0.0343966	TCONS_00008163;TCONS_00008164;TCONS_00027941;TCONS_00027943;TCONS_00058909;TCONS_00070487
Cellular Component	GO:0030964	NADH dehydrogenase complex	6	16	0.00285539	0.0343966	TCONS_00008163;TCONS_00008164;TCONS_00027941;TCONS_00027943;TCONS_00058909;TCONS_00070487
Cellular Component	GO:0045259	proton-transporting ATP synthase complex	6	16	0.00285539	0.0343966	TCONS_00023385;TCONS_00023386;TCONS_00029865;TCONS_00030025;TCONS_00056411;TCONS_00068123
Cellular Component	GO:0045271	respiratory chain complex I	6	16	0.00285539	0.0343966	TCONS_00008163;TCONS_00008164;TCONS_00027941;TCONS_00027943;TCONS_00058909;TCONS_00070487
Cellular Component	GO:0005829	cytosol	65	474	0.00287901	0.0343966	TCONS_00000055;TCONS_00001350;TCONS_00004142;TCONS_00004329;TCONS_00006728;TCONS_00006730;TCONS_00011653;TCONS_00017215;TCONS_00019814;TCONS_00020373;TCONS_00020650;TCONS_00022076;TCONS_00022574;TCONS_00022656;TCONS_00023893;TCONS_00023894;TCONS_00025886;TCONS_00031190;TCONS_00031196;TCONS_00032197;TCONS_00032737;TCONS_00034820;TCONS_00034822;TCONS_00034824;TCONS_00034825;TCONS_00035847;TCONS_000…
Cellular Component	GO:0005737	cytoplasm	482	4467	0.00346826	0.0403742	TCONS_00000055;TCONS_00000438;TCONS_00000740;TCONS_00000741;TCONS_00000902;TCONS_00000944;TCONS_00000945;TCONS_00000946;TCONS_00000947;TCONS_00001350;TCONS_00001482;TCONS_00001488;TCONS_00001545;TCONS_00002095;TCONS_00002218;TCONS_00003155;TCONS_00003156;TCONS_00003248;TCONS_00003444;TCONS_00003621;TCONS_00003631;TCONS_00003757;TCONS_00003764;TCONS_00003839;TCONS_00003840;TCONS_00004142;TCONS_000…
Molecular Function	GO:0016853	isomerase activity	18	71	2.90068e-05	0.00800455	TCONS_00007895;TCONS_00007896;TCONS_00007897;TCONS_00019441;TCONS_00041102;TCONS_00041104;TCONS_00042714;TCONS_00044334;TCONS_00050273;TCONS_00050274;TCONS_00050275;TCONS_00051628;TCONS_00055837;TCONS_00055838;TCONS_00058267;TCONS_00059226;TCONS_00062129;TCONS_00064099
Molecular Function	GO:0001530	lipopolysaccharide binding	4	4	5.95317e-05	0.00800455	TCONS_00048506;TCONS_00049642;TCONS_00049643;TCONS_00049644
Molecular Function	GO:0004866	endopeptidase inhibitor activity	11	33	7.22758e-05	0.00800455	TCONS_00033188;TCONS_00038162;TCONS_00038163;TCONS_00038164;TCONS_00054675;TCONS_00054676;TCONS_00054677;TCONS_00054678;TCONS_00054679;TCONS_00054680;TCONS_00063478
Molecular Function	GO:0061135	endopeptidase regulator activity	11	33	7.22758e-05	0.00800455	TCONS_00033188;TCONS_00038162;TCONS_00038163;TCONS_00038164;TCONS_00054675;TCONS_00054676;TCONS_00054677;TCONS_00054678;TCONS_00054679;TCONS_00054680;TCONS_00063478
Molecular Function	GO:0043167	ion binding	173	1529	0.000113245	0.00909749	TCONS_00000236;TCONS_00001395;TCONS_00001405;TCONS_00001413;TCONS_00001619;TCONS_00001727;TCONS_00001954;TCONS_00002587;TCONS_00003032;TCONS_00003824;TCONS_00003973;TCONS_00004108;TCONS_00004717;TCONS_00004722;TCONS_00005080;TCONS_00005092;TCONS_00005093;TCONS_00006130;TCONS_00006133;TCONS_00006139;TCONS_00006184;TCONS_00007178;TCONS_00007179;TCONS_00007748;TCONS_00008227;TCONS_00008271;TCONS_000…
Molecular Function	GO:0016491	oxidoreductase activity	46	300	0.000123217	0.00909749	TCONS_00001673;TCONS_00004710;TCONS_00007854;TCONS_00007857;TCONS_00008722;TCONS_00008723;TCONS_00022083;TCONS_00023328;TCONS_00026800;TCONS_00027040;TCONS_00029711;TCONS_00030588;TCONS_00030592;TCONS_00030593;TCONS_00032407;TCONS_00032409;TCONS_00032521;TCONS_00034425;TCONS_00034426;TCONS_00034427;TCONS_00034430;TCONS_00036942;TCONS_00038101;TCONS_00039950;TCONS_00040692;TCONS_00043030;TCONS_000…
Molecular Function	GO:0016782	transferase activity, transferring sulfur-containing groups	12	43	0.00023405	0.0148121	TCONS_00019318;TCONS_00019322;TCONS_00022680;TCONS_00036694;TCONS_00041238;TCONS_00043108;TCONS_00053109;TCONS_00053112;TCONS_00053114;TCONS_00053118;TCONS_00057402;TCONS_00076692
Molecular Function	GO:0003796	lysozyme activity	4	5	0.000276807	0.0153282	TCONS_00026818;TCONS_00028014;TCONS_00040428;TCONS_00040429
Molecular Function	GO:0008146	sulfotransferase activity	10	33	0.000372602	0.0166136	TCONS_00019318;TCONS_00019322;TCONS_00022680;TCONS_00036694;TCONS_00041238;TCONS_00053109;TCONS_00053112;TCONS_00053114;TCONS_00053118;TCONS_00076692
Molecular Function	GO:0004857	enzyme inhibitor activity	16	72	0.000414249	0.0166136	TCONS_00006718;TCONS_00020167;TCONS_00033188;TCONS_00035566;TCONS_00038162;TCONS_00038163;TCONS_00038164;TCONS_00041998;TCONS_00054675;TCONS_00054676;TCONS_00054677;TCONS_00054678;TCONS_00054679;TCONS_00054680;TCONS_00063478;TCONS_00074519
Molecular Function	GO:0008233	peptidase activity	52	372	0.000483202	0.0166136	TCONS_00001952;TCONS_00002393;TCONS_00002406;TCONS_00003184;TCONS_00004299;TCONS_00005049;TCONS_00007739;TCONS_00011762;TCONS_00011766;TCONS_00018771;TCONS_00018773;TCONS_00018774;TCONS_00018775;TCONS_00025440;TCONS_00026675;TCONS_00032069;TCONS_00032124;TCONS_00034778;TCONS_00037360;TCONS_00037361;TCONS_00045584;TCONS_00046324;TCONS_00048813;TCONS_00057922;TCONS_00057961;TCONS_00057962;TCONS_000…
Molecular Function	GO:0030414	peptidase inhibitor activity	11	40	0.000487532	0.0166136	TCONS_00033188;TCONS_00038162;TCONS_00038163;TCONS_00038164;TCONS_00054675;TCONS_00054676;TCONS_00054677;TCONS_00054678;TCONS_00054679;TCONS_00054680;TCONS_00063478
Molecular Function	GO:0061134	peptidase regulator activity	11	40	0.000487532	0.0166136	TCONS_00033188;TCONS_00038162;TCONS_00038163;TCONS_00038164;TCONS_00054675;TCONS_00054676;TCONS_00054677;TCONS_00054678;TCONS_00054679;TCONS_00054680;TCONS_00063478
Molecular Function	GO:0003755	peptidyl-prolyl cis-trans isomerase activity	11	41	0.000614212	0.0181397	TCONS_00007895;TCONS_00007896;TCONS_00007897;TCONS_00019441;TCONS_00041102;TCONS_00041104;TCONS_00042714;TCONS_00051628;TCONS_00055837;TCONS_00055838;TCONS_00058267
Molecular Function	GO:0016859	cis-trans isomerase activity	11	41	0.000614212	0.0181397	TCONS_00007895;TCONS_00007896;TCONS_00007897;TCONS_00019441;TCONS_00041102;TCONS_00041104;TCONS_00042714;TCONS_00051628;TCONS_00055837;TCONS_00055838;TCONS_00058267
Molecular Function	GO:0004869	cysteine-type endopeptidase inhibitor activity	7	20	0.00110871	0.02956	TCONS_00054675;TCONS_00054676;TCONS_00054677;TCONS_00054678;TCONS_00054679;TCONS_00054680;TCONS_00063478
Molecular Function	GO:0009055	electron carrier activity	6	15	0.00113812	0.02956	TCONS_00006693;TCONS_00006695;TCONS_00066419;TCONS_00066420;TCONS_00066459;TCONS_00066752
Molecular Function	GO:0046914	transition metal ion binding	48	350	0.00120108	0.02956	TCONS_00001413;TCONS_00002587;TCONS_00003824;TCONS_00004717;TCONS_00005080;TCONS_00006184;TCONS_00007178;TCONS_00007179;TCONS_00008271;TCONS_00010595;TCONS_00010617;TCONS_00011679;TCONS_00011735;TCONS_00011812;TCONS_00011813;TCONS_00011863;TCONS_00011869;TCONS_00015821;TCONS_00020519;TCONS_00022302;TCONS_00023119;TCONS_00024465;TCONS_00025116;TCONS_00032173;TCONS_00032177;TCONS_00034336;TCONS_000…
Molecular Function	GO:0070011	peptidase activity, acting on L-amino acid peptides	47	349	0.00196801	0.0458857	TCONS_00002393;TCONS_00002406;TCONS_00003184;TCONS_00004299;TCONS_00005049;TCONS_00011762;TCONS_00011766;TCONS_00018771;TCONS_00018773;TCONS_00018774;TCONS_00018775;TCONS_00025440;TCONS_00026675;TCONS_00032069;TCONS_00032124;TCONS_00034778;TCONS_00037360;TCONS_00037361;TCONS_00045584;TCONS_00046324;TCONS_00048813;TCONS_00057922;TCONS_00057961;TCONS_00057962;TCONS_00057964;TCONS_00058707;TCONS_000…
Molecular Function	GO:0016209	antioxidant activity	7	22	0.00208719	0.0462312	TCONS_00008722;TCONS_00008723;TCONS_00018951;TCONS_00026800;TCONS_00038101;TCONS_00064630;TCONS_00065977
Molecular Function	GO:0008270	zinc ion binding	43	315	0.00232616	0.046991	TCONS_00002587;TCONS_00003824;TCONS_00004717;TCONS_00005080;TCONS_00006184;TCONS_00007178;TCONS_00007179;TCONS_00008271;TCONS_00010595;TCONS_00010617;TCONS_00011679;TCONS_00011735;TCONS_00011812;TCONS_00011813;TCONS_00011863;TCONS_00011869;TCONS_00015821;TCONS_00022302;TCONS_00023119;TCONS_00024465;TCONS_00025116;TCONS_00032173;TCONS_00032177;TCONS_00034336;TCONS_00034937;TCONS_00042965;TCONS_000…
Molecular Function	GO:0004190	aspartic-type endopeptidase activity	5	12	0.00243972	0.046991	TCONS_00018771;TCONS_00018773;TCONS_00018774;TCONS_00018775;TCONS_00070988
Molecular Function	GO:0070001	aspartic-type peptidase activity	5	12	0.00243972	0.046991	TCONS_00018771;TCONS_00018773;TCONS_00018774;TCONS_00018775;TCONS_00070988
Molecular Function	GO:0004252	serine-type endopeptidase activity	16	85	0.0026922	0.0492979	TCONS_00037361;TCONS_00046324;TCONS_00057961;TCONS_00057962;TCONS_00057964;TCONS_00058707;TCONS_00058816;TCONS_00060508;TCONS_00064069;TCONS_00065307;TCONS_00065308;TCONS_00065312;TCONS_00065314;TCONS_00065317;TCONS_00066286;TCONS_00072468
Molecular Function	GO:0008289	lipid binding	17	93	0.00278205	0.0492979	TCONS_00001094;TCONS_00008227;TCONS_00012940;TCONS_00020577;TCONS_00020578;TCONS_00025644;TCONS_00047124;TCONS_00047175;TCONS_00048506;TCONS_00049642;TCONS_00049643;TCONS_00049644;TCONS_00050236;TCONS_00051229;TCONS_00051992;TCONS_00059976;TCONS_00080729

## Sheet: female_profile_15
GO term	GO ID	Description	out (651)	All (18003)	pvalue	p.adjust	Transcript_id
Cellular Component	GO:0005622	intracellular	1723	9952	3.35534e-55	1.81188e-52	TCONS_00000069;TCONS_00000183;TCONS_00000308;TCONS_00000313;TCONS_00000355;TCONS_00000384;TCONS_00000515;TCONS_00000516;TCONS_00000540;TCONS_00000577;TCONS_00000612;TCONS_00000613;TCONS_00000620;TCONS_00000637;TCONS_00000642;TCONS_00000643;TCONS_00000662;TCONS_00000738;TCONS_00000796;TCONS_00000860;TCONS_00000870;TCONS_00000876;TCONS_00000928;TCONS_00000933;TCONS_00001044;TCONS_00001105;TCONS_000…
Cellular Component	GO:0044424	intracellular part	1718	9923	7.98774e-55	2.15669e-52	TCONS_00000069;TCONS_00000183;TCONS_00000308;TCONS_00000313;TCONS_00000355;TCONS_00000384;TCONS_00000515;TCONS_00000516;TCONS_00000540;TCONS_00000577;TCONS_00000612;TCONS_00000613;TCONS_00000620;TCONS_00000637;TCONS_00000642;TCONS_00000643;TCONS_00000662;TCONS_00000738;TCONS_00000796;TCONS_00000860;TCONS_00000870;TCONS_00000876;TCONS_00000928;TCONS_00000933;TCONS_00001044;TCONS_00001105;TCONS_000…
Cellular Component	GO:0043229	intracellular organelle	1425	7785	1.59304e-53	2.86747e-51	TCONS_00000069;TCONS_00000183;TCONS_00000308;TCONS_00000313;TCONS_00000355;TCONS_00000384;TCONS_00000515;TCONS_00000516;TCONS_00000540;TCONS_00000612;TCONS_00000613;TCONS_00000620;TCONS_00000637;TCONS_00000642;TCONS_00000643;TCONS_00000662;TCONS_00000796;TCONS_00000860;TCONS_00000870;TCONS_00000876;TCONS_00000933;TCONS_00001044;TCONS_00001105;TCONS_00001109;TCONS_00001210;TCONS_00001211;TCONS_000…
Cellular Component	GO:0043226	organelle	1436	7869	2.59608e-53	3.50471e-51	TCONS_00000069;TCONS_00000183;TCONS_00000308;TCONS_00000313;TCONS_00000355;TCONS_00000384;TCONS_00000515;TCONS_00000516;TCONS_00000540;TCONS_00000612;TCONS_00000613;TCONS_00000620;TCONS_00000637;TCONS_00000642;TCONS_00000643;TCONS_00000662;TCONS_00000796;TCONS_00000860;TCONS_00000870;TCONS_00000876;TCONS_00000933;TCONS_00001044;TCONS_00001105;TCONS_00001109;TCONS_00001210;TCONS_00001211;TCONS_000…
Cellular Component	GO:0044428	nuclear part	386	1318	3.92665e-53	4.24078e-51	TCONS_00000612;TCONS_00000613;TCONS_00000796;TCONS_00001480;TCONS_00001607;TCONS_00001608;TCONS_00001653;TCONS_00001654;TCONS_00001657;TCONS_00001716;TCONS_00002000;TCONS_00002002;TCONS_00002004;TCONS_00002013;TCONS_00002121;TCONS_00002385;TCONS_00002492;TCONS_00003303;TCONS_00003309;TCONS_00003325;TCONS_00003946;TCONS_00004194;TCONS_00004203;TCONS_00004539;TCONS_00004776;TCONS_00004825;TCONS_000…
Cellular Component	GO:0043231	intracellular membrane-bounded organelle	1236	6527	8.52311e-51	7.6708e-49	TCONS_00000069;TCONS_00000183;TCONS_00000355;TCONS_00000515;TCONS_00000516;TCONS_00000540;TCONS_00000612;TCONS_00000613;TCONS_00000620;TCONS_00000637;TCONS_00000642;TCONS_00000643;TCONS_00000662;TCONS_00000796;TCONS_00000870;TCONS_00000876;TCONS_00000933;TCONS_00001044;TCONS_00001105;TCONS_00001109;TCONS_00001210;TCONS_00001211;TCONS_00001344;TCONS_00001354;TCONS_00001370;TCONS_00001480;TCONS_000…
Cellular Component	GO:0043227	membrane-bounded organelle	1236	6531	1.2498e-50	9.64131e-49	TCONS_00000069;TCONS_00000183;TCONS_00000355;TCONS_00000515;TCONS_00000516;TCONS_00000540;TCONS_00000612;TCONS_00000613;TCONS_00000620;TCONS_00000637;TCONS_00000642;TCONS_00000643;TCONS_00000662;TCONS_00000796;TCONS_00000870;TCONS_00000876;TCONS_00000933;TCONS_00001044;TCONS_00001105;TCONS_00001109;TCONS_00001210;TCONS_00001211;TCONS_00001344;TCONS_00001354;TCONS_00001370;TCONS_00001480;TCONS_000…
Cellular Component	GO:0005634	nucleus	877	4175	2.63415e-50	1.77805e-48	TCONS_00000069;TCONS_00000183;TCONS_00000612;TCONS_00000613;TCONS_00000620;TCONS_00000637;TCONS_00000642;TCONS_00000643;TCONS_00000662;TCONS_00000796;TCONS_00000870;TCONS_00001044;TCONS_00001105;TCONS_00001210;TCONS_00001211;TCONS_00001344;TCONS_00001480;TCONS_00001532;TCONS_00001559;TCONS_00001607;TCONS_00001608;TCONS_00001653;TCONS_00001654;TCONS_00001657;TCONS_00001714;TCONS_00001716;TCONS_000…
Cellular Component	GO:0044446	intracellular organelle part	699	3249	1.19834e-41	7.19004e-40	TCONS_00000308;TCONS_00000313;TCONS_00000384;TCONS_00000540;TCONS_00000612;TCONS_00000613;TCONS_00000796;TCONS_00000860;TCONS_00001109;TCONS_00001354;TCONS_00001480;TCONS_00001565;TCONS_00001607;TCONS_00001608;TCONS_00001653;TCONS_00001654;TCONS_00001657;TCONS_00001716;TCONS_00001898;TCONS_00002000;TCONS_00002002;TCONS_00002004;TCONS_00002013;TCONS_00002121;TCONS_00002385;TCONS_00002492;TCONS_000…
Cellular Component	GO:0044422	organelle part	701	3291	3.448e-40	1.86192e-38	TCONS_00000308;TCONS_00000313;TCONS_00000384;TCONS_00000540;TCONS_00000612;TCONS_00000613;TCONS_00000796;TCONS_00000860;TCONS_00001109;TCONS_00001354;TCONS_00001480;TCONS_00001565;TCONS_00001607;TCONS_00001608;TCONS_00001653;TCONS_00001654;TCONS_00001657;TCONS_00001716;TCONS_00001898;TCONS_00002000;TCONS_00002002;TCONS_00002004;TCONS_00002013;TCONS_00002121;TCONS_00002385;TCONS_00002492;TCONS_000…
Cellular Component	GO:0005623	cell	1897	11786	4.20428e-38	2.06392e-36	TCONS_00000069;TCONS_00000183;TCONS_00000308;TCONS_00000313;TCONS_00000340;TCONS_00000355;TCONS_00000384;TCONS_00000515;TCONS_00000516;TCONS_00000540;TCONS_00000577;TCONS_00000612;TCONS_00000613;TCONS_00000620;TCONS_00000637;TCONS_00000642;TCONS_00000643;TCONS_00000662;TCONS_00000738;TCONS_00000796;TCONS_00000860;TCONS_00000870;TCONS_00000876;TCONS_00000928;TCONS_00000933;TCONS_00001044;TCONS_000…
Cellular Component	GO:0031981	nuclear lumen	255	865	3.99168e-35	1.79626e-33	TCONS_00000612;TCONS_00000613;TCONS_00000796;TCONS_00001653;TCONS_00001654;TCONS_00001716;TCONS_00002000;TCONS_00002002;TCONS_00002004;TCONS_00002013;TCONS_00002121;TCONS_00002385;TCONS_00002492;TCONS_00003303;TCONS_00003309;TCONS_00003325;TCONS_00004194;TCONS_00004203;TCONS_00004539;TCONS_00004776;TCONS_00005168;TCONS_00006303;TCONS_00006713;TCONS_00006716;TCONS_00006717;TCONS_00007106;TCONS_000…
Cellular Component	GO:0043233	organelle lumen	283	1012	1.67921e-34	6.47695e-33	TCONS_00000612;TCONS_00000613;TCONS_00000796;TCONS_00001653;TCONS_00001654;TCONS_00001716;TCONS_00002000;TCONS_00002002;TCONS_00002004;TCONS_00002013;TCONS_00002121;TCONS_00002385;TCONS_00002492;TCONS_00003303;TCONS_00003309;TCONS_00003325;TCONS_00004194;TCONS_00004203;TCONS_00004539;TCONS_00004776;TCONS_00005168;TCONS_00006303;TCONS_00006713;TCONS_00006716;TCONS_00006717;TCONS_00006886;TCONS_000…
Cellular Component	GO:0070013	intracellular organelle lumen	283	1012	1.67921e-34	6.47695e-33	TCONS_00000612;TCONS_00000613;TCONS_00000796;TCONS_00001653;TCONS_00001654;TCONS_00001716;TCONS_00002000;TCONS_00002002;TCONS_00002004;TCONS_00002013;TCONS_00002121;TCONS_00002385;TCONS_00002492;TCONS_00003303;TCONS_00003309;TCONS_00003325;TCONS_00004194;TCONS_00004203;TCONS_00004539;TCONS_00004776;TCONS_00005168;TCONS_00006303;TCONS_00006713;TCONS_00006716;TCONS_00006717;TCONS_00006886;TCONS_000…
Cellular Component	GO:0044464	cell part	1823	11331	8.98921e-34	3.23611e-32	TCONS_00000069;TCONS_00000183;TCONS_00000308;TCONS_00000313;TCONS_00000340;TCONS_00000355;TCONS_00000384;TCONS_00000515;TCONS_00000516;TCONS_00000540;TCONS_00000577;TCONS_00000612;TCONS_00000613;TCONS_00000620;TCONS_00000637;TCONS_00000642;TCONS_00000643;TCONS_00000662;TCONS_00000738;TCONS_00000796;TCONS_00000860;TCONS_00000870;TCONS_00000876;TCONS_00000928;TCONS_00000933;TCONS_00001044;TCONS_000…
Cellular Component	GO:0031974	membrane-enclosed lumen	287	1045	1.76569e-33	5.95922e-32	TCONS_00000612;TCONS_00000613;TCONS_00000796;TCONS_00001653;TCONS_00001654;TCONS_00001716;TCONS_00002000;TCONS_00002002;TCONS_00002004;TCONS_00002013;TCONS_00002121;TCONS_00002385;TCONS_00002492;TCONS_00003303;TCONS_00003309;TCONS_00003325;TCONS_00004194;TCONS_00004203;TCONS_00004539;TCONS_00004776;TCONS_00005168;TCONS_00006303;TCONS_00006713;TCONS_00006716;TCONS_00006717;TCONS_00006886;TCONS_000…
Cellular Component	GO:0005654	nucleoplasm	165	513	1.75036e-27	5.55997e-26	TCONS_00000612;TCONS_00000613;TCONS_00000796;TCONS_00001653;TCONS_00001654;TCONS_00002000;TCONS_00002002;TCONS_00002004;TCONS_00002013;TCONS_00002121;TCONS_00002385;TCONS_00002492;TCONS_00003325;TCONS_00004194;TCONS_00004203;TCONS_00004539;TCONS_00005168;TCONS_00006303;TCONS_00006713;TCONS_00006716;TCONS_00006717;TCONS_00007106;TCONS_00009680;TCONS_00010238;TCONS_00011038;TCONS_00012709;TCONS_000…
Cellular Component	GO:0044451	nucleoplasm part	137	429	1.18482e-22	3.55445e-21	TCONS_00000612;TCONS_00000613;TCONS_00000796;TCONS_00001653;TCONS_00001654;TCONS_00002000;TCONS_00002002;TCONS_00002004;TCONS_00002013;TCONS_00002121;TCONS_00002385;TCONS_00003325;TCONS_00004194;TCONS_00004203;TCONS_00004539;TCONS_00006303;TCONS_00006713;TCONS_00006716;TCONS_00006717;TCONS_00007106;TCONS_00009680;TCONS_00010238;TCONS_00011038;TCONS_00012709;TCONS_00012710;TCONS_00012712;TCONS_000…
Cellular Component	GO:1990234	transferase complex	142	473	1.26288e-20	3.58924e-19	TCONS_00000612;TCONS_00000613;TCONS_00001653;TCONS_00001654;TCONS_00002385;TCONS_00003200;TCONS_00003325;TCONS_00004194;TCONS_00005004;TCONS_00006886;TCONS_00007160;TCONS_00010238;TCONS_00010891;TCONS_00010894;TCONS_00011038;TCONS_00011051;TCONS_00012709;TCONS_00012710;TCONS_00012712;TCONS_00013480;TCONS_00015037;TCONS_00016042;TCONS_00016043;TCONS_00016825;TCONS_00017499;TCONS_00019833;TCONS_000…
Cellular Component	GO:1902494	catalytic complex	177	672	1.03137e-18	2.7847e-17	TCONS_00000612;TCONS_00000613;TCONS_00000928;TCONS_00001653;TCONS_00001654;TCONS_00002385;TCONS_00003200;TCONS_00003325;TCONS_00004194;TCONS_00004203;TCONS_00004539;TCONS_00004776;TCONS_00005004;TCONS_00006886;TCONS_00007160;TCONS_00010238;TCONS_00010891;TCONS_00010894;TCONS_00011038;TCONS_00011051;TCONS_00012709;TCONS_00012710;TCONS_00012712;TCONS_00012838;TCONS_00012839;TCONS_00013480;TCONS_000…
Cellular Component	GO:0032991	macromolecular complex	544	2870	1.22748e-17	3.15637e-16	TCONS_00000308;TCONS_00000313;TCONS_00000612;TCONS_00000613;TCONS_00000738;TCONS_00000800;TCONS_00000928;TCONS_00001109;TCONS_00001480;TCONS_00001565;TCONS_00001607;TCONS_00001608;TCONS_00001653;TCONS_00001654;TCONS_00001657;TCONS_00001801;TCONS_00002121;TCONS_00002385;TCONS_00003118;TCONS_00003200;TCONS_00003325;TCONS_00003575;TCONS_00003619;TCONS_00003946;TCONS_00004194;TCONS_00004203;TCONS_000…
Cellular Component	GO:0043234	protein complex	443	2274	2.86152e-16	7.02374e-15	TCONS_00000308;TCONS_00000313;TCONS_00000612;TCONS_00000613;TCONS_00000738;TCONS_00000928;TCONS_00001109;TCONS_00001565;TCONS_00001653;TCONS_00001654;TCONS_00001657;TCONS_00001801;TCONS_00002121;TCONS_00002385;TCONS_00003200;TCONS_00003325;TCONS_00003619;TCONS_00003946;TCONS_00004194;TCONS_00004203;TCONS_00004277;TCONS_00004420;TCONS_00004539;TCONS_00004776;TCONS_00005004;TCONS_00006303;TCONS_000…
Cellular Component	GO:0070603	SWI/SNF superfamily-type complex	46	126	1.16037e-10	2.72434e-09	TCONS_00003946;TCONS_00004203;TCONS_00004776;TCONS_00007151;TCONS_00012732;TCONS_00012838;TCONS_00012839;TCONS_00016822;TCONS_00018291;TCONS_00019198;TCONS_00019199;TCONS_00021744;TCONS_00022118;TCONS_00022119;TCONS_00022122;TCONS_00022983;TCONS_00023290;TCONS_00023292;TCONS_00023293;TCONS_00024996;TCONS_00027830;TCONS_00027831;TCONS_00036036;TCONS_00036196;TCONS_00038185;TCONS_00039723;TCONS_000…
Cellular Component	GO:0000428	DNA-directed RNA polymerase complex	33	80	1.29887e-09	2.92245e-08	TCONS_00016042;TCONS_00016043;TCONS_00016825;TCONS_00017499;TCONS_00021515;TCONS_00025467;TCONS_00025468;TCONS_00025469;TCONS_00025984;TCONS_00026255;TCONS_00027073;TCONS_00027661;TCONS_00027727;TCONS_00028081;TCONS_00028432;TCONS_00034274;TCONS_00034982;TCONS_00035737;TCONS_00035739;TCONS_00037000;TCONS_00037002;TCONS_00041293;TCONS_00041295;TCONS_00052405;TCONS_00054747;TCONS_00054749;TCONS_000…
Cellular Component	GO:0061695	transferase complex, transferring phosphorus-containing groups	47	141	2.41446e-09	5.21522e-08	TCONS_00003200;TCONS_00006886;TCONS_00016042;TCONS_00016043;TCONS_00016825;TCONS_00017499;TCONS_00021515;TCONS_00023727;TCONS_00023729;TCONS_00025467;TCONS_00025468;TCONS_00025469;TCONS_00025984;TCONS_00026255;TCONS_00027073;TCONS_00027661;TCONS_00027727;TCONS_00027883;TCONS_00027884;TCONS_00027885;TCONS_00028081;TCONS_00028180;TCONS_00028432;TCONS_00034274;TCONS_00034536;TCONS_00034982;TCONS_000…
Cellular Component	GO:0055029	nuclear DNA-directed RNA polymerase complex	32	79	3.96034e-09	8.22533e-08	TCONS_00016042;TCONS_00016043;TCONS_00016825;TCONS_00017499;TCONS_00021515;TCONS_00025467;TCONS_00025468;TCONS_00025469;TCONS_00025984;TCONS_00026255;TCONS_00027073;TCONS_00027661;TCONS_00027727;TCONS_00028081;TCONS_00028432;TCONS_00034274;TCONS_00035737;TCONS_00035739;TCONS_00037000;TCONS_00037002;TCONS_00041293;TCONS_00041295;TCONS_00052405;TCONS_00054747;TCONS_00054749;TCONS_00054754;TCONS_000…
Cellular Component	GO:0015630	microtubule cytoskeleton	82	315	4.30636e-09	8.61272e-08	TCONS_00000384;TCONS_00000860;TCONS_00001565;TCONS_00001898;TCONS_00003655;TCONS_00003866;TCONS_00003867;TCONS_00003869;TCONS_00004015;TCONS_00004151;TCONS_00004207;TCONS_00004323;TCONS_00006425;TCONS_00006477;TCONS_00006478;TCONS_00007124;TCONS_00007284;TCONS_00007905;TCONS_00007907;TCONS_00008082;TCONS_00008083;TCONS_00008084;TCONS_00008447;TCONS_00009646;TCONS_00009982;TCONS_00010601;TCONS_000…
Cellular Component	GO:0030880	RNA polymerase complex	33	84	5.71114e-09	1.10143e-07	TCONS_00016042;TCONS_00016043;TCONS_00016825;TCONS_00017499;TCONS_00021515;TCONS_00025467;TCONS_00025468;TCONS_00025469;TCONS_00025984;TCONS_00026255;TCONS_00027073;TCONS_00027661;TCONS_00027727;TCONS_00028081;TCONS_00028432;TCONS_00034274;TCONS_00034982;TCONS_00035737;TCONS_00035739;TCONS_00037000;TCONS_00037002;TCONS_00041293;TCONS_00041295;TCONS_00052405;TCONS_00054747;TCONS_00054749;TCONS_000…
Cellular Component	GO:0044454	nuclear chromosome part	56	193	2.26455e-08	4.21675e-07	TCONS_00003303;TCONS_00003309;TCONS_00004539;TCONS_00004776;TCONS_00007151;TCONS_00012373;TCONS_00012418;TCONS_00013090;TCONS_00014151;TCONS_00014152;TCONS_00017247;TCONS_00017248;TCONS_00018291;TCONS_00018780;TCONS_00019198;TCONS_00019199;TCONS_00023727;TCONS_00023729;TCONS_00025451;TCONS_00026746;TCONS_00026747;TCONS_00026751;TCONS_00026753;TCONS_00033404;TCONS_00033689;TCONS_00033693;TCONS_000…
Cellular Component	GO:0000228	nuclear chromosome	56	194	2.76262e-08	4.97272e-07	TCONS_00003303;TCONS_00003309;TCONS_00004539;TCONS_00004776;TCONS_00007151;TCONS_00012373;TCONS_00012418;TCONS_00013090;TCONS_00014151;TCONS_00014152;TCONS_00017247;TCONS_00017248;TCONS_00018291;TCONS_00018780;TCONS_00019198;TCONS_00019199;TCONS_00023727;TCONS_00023729;TCONS_00025451;TCONS_00026746;TCONS_00026747;TCONS_00026751;TCONS_00026753;TCONS_00033404;TCONS_00033689;TCONS_00033693;TCONS_000…
Cellular Component	GO:0016591	DNA-directed RNA polymerase II, holoenzyme	23	50	3.50139e-08	6.09919e-07	TCONS_00016042;TCONS_00016043;TCONS_00016825;TCONS_00021515;TCONS_00025467;TCONS_00025468;TCONS_00025469;TCONS_00025984;TCONS_00026255;TCONS_00027073;TCONS_00027661;TCONS_00027727;TCONS_00028432;TCONS_00034274;TCONS_00035737;TCONS_00035739;TCONS_00037000;TCONS_00037002;TCONS_00041293;TCONS_00041295;TCONS_00052405;TCONS_00085575;TCONS_00085576
Cellular Component	GO:0012505	endomembrane system	254	1347	3.61909e-08	6.10721e-07	TCONS_00000515;TCONS_00000516;TCONS_00000540;TCONS_00000876;TCONS_00000933;TCONS_00001109;TCONS_00001354;TCONS_00001370;TCONS_00002023;TCONS_00002026;TCONS_00003704;TCONS_00003883;TCONS_00004063;TCONS_00004177;TCONS_00004455;TCONS_00006618;TCONS_00006653;TCONS_00006655;TCONS_00006873;TCONS_00006875;TCONS_00007140;TCONS_00007469;TCONS_00007623;TCONS_00008145;TCONS_00008507;TCONS_00009616;TCONS_000…
Cellular Component	GO:0005694	chromosome	96	410	6.8888e-08	1.12726e-06	TCONS_00001383;TCONS_00003303;TCONS_00003309;TCONS_00003619;TCONS_00004539;TCONS_00004776;TCONS_00007151;TCONS_00007382;TCONS_00011337;TCONS_00012373;TCONS_00012418;TCONS_00013090;TCONS_00014151;TCONS_00014152;TCONS_00014597;TCONS_00014598;TCONS_00016793;TCONS_00017247;TCONS_00017248;TCONS_00017456;TCONS_00017458;TCONS_00018291;TCONS_00018780;TCONS_00019198;TCONS_00019199;TCONS_00020405;TCONS_000…
Cellular Component	GO:0044427	chromosomal part	86	365	2.46266e-07	3.91129e-06	TCONS_00003303;TCONS_00003309;TCONS_00003619;TCONS_00004539;TCONS_00004776;TCONS_00007151;TCONS_00007382;TCONS_00011337;TCONS_00012373;TCONS_00012418;TCONS_00013090;TCONS_00014151;TCONS_00014152;TCONS_00014597;TCONS_00014598;TCONS_00016793;TCONS_00017247;TCONS_00017248;TCONS_00018291;TCONS_00018780;TCONS_00019198;TCONS_00019199;TCONS_00020405;TCONS_00020408;TCONS_00023727;TCONS_00023729;TCONS_000…
Cellular Component	GO:0031248	protein acetyltransferase complex	29	81	4.91985e-07	7.37977e-06	TCONS_00000612;TCONS_00000613;TCONS_00002385;TCONS_00003325;TCONS_00004194;TCONS_00013480;TCONS_00022242;TCONS_00022381;TCONS_00026651;TCONS_00026652;TCONS_00027544;TCONS_00030281;TCONS_00032660;TCONS_00033530;TCONS_00039910;TCONS_00040011;TCONS_00045494;TCONS_00045496;TCONS_00045786;TCONS_00049900;TCONS_00053786;TCONS_00059615;TCONS_00064381;TCONS_00065814;TCONS_00072821;TCONS_00076854;TCONS_000…
Cellular Component	GO:1902493	acetyltransferase complex	29	81	4.91985e-07	7.37977e-06	TCONS_00000612;TCONS_00000613;TCONS_00002385;TCONS_00003325;TCONS_00004194;TCONS_00013480;TCONS_00022242;TCONS_00022381;TCONS_00026651;TCONS_00026652;TCONS_00027544;TCONS_00030281;TCONS_00032660;TCONS_00033530;TCONS_00039910;TCONS_00040011;TCONS_00045494;TCONS_00045496;TCONS_00045786;TCONS_00049900;TCONS_00053786;TCONS_00059615;TCONS_00064381;TCONS_00065814;TCONS_00072821;TCONS_00076854;TCONS_000…
Cellular Component	GO:0005819	spindle	20	45	5.45249e-07	7.95769e-06	TCONS_00000860;TCONS_00001898;TCONS_00004207;TCONS_00007905;TCONS_00007907;TCONS_00009646;TCONS_00009982;TCONS_00010601;TCONS_00011480;TCONS_00031045;TCONS_00046370;TCONS_00046372;TCONS_00046374;TCONS_00046375;TCONS_00054562;TCONS_00054563;TCONS_00054565;TCONS_00065348;TCONS_00066669;TCONS_00067009
Cellular Component	GO:0005643	nuclear pore	20	46	8.40231e-07	1.19401e-05	TCONS_00015945;TCONS_00015946;TCONS_00016233;TCONS_00017327;TCONS_00020634;TCONS_00020635;TCONS_00032315;TCONS_00033799;TCONS_00033800;TCONS_00039736;TCONS_00043882;TCONS_00049721;TCONS_00049722;TCONS_00049723;TCONS_00069306;TCONS_00071605;TCONS_00074106;TCONS_00074395;TCONS_00085166;TCONS_00085338
Cellular Component	GO:0031010	ISWI-type complex	11	18	4.09208e-06	5.66596e-05	TCONS_00016822;TCONS_00023290;TCONS_00023292;TCONS_00023293;TCONS_00027830;TCONS_00027831;TCONS_00039723;TCONS_00064475;TCONS_00064476;TCONS_00064477;TCONS_00068305
Cellular Component	GO:0034708	methyltransferase complex	27	81	5.80536e-06	7.83724e-05	TCONS_00001653;TCONS_00001654;TCONS_00010238;TCONS_00011038;TCONS_00012709;TCONS_00012710;TCONS_00012712;TCONS_00015037;TCONS_00019833;TCONS_00023904;TCONS_00024617;TCONS_00030733;TCONS_00032922;TCONS_00035438;TCONS_00036009;TCONS_00036011;TCONS_00037158;TCONS_00040517;TCONS_00041099;TCONS_00043562;TCONS_00045805;TCONS_00045807;TCONS_00046267;TCONS_00048231;TCONS_00049264;TCONS_00054430;TCONS_000…
Cellular Component	GO:0043228	non-membrane-bounded organelle	288	1664	1.04656e-05	0.000134558	TCONS_00000308;TCONS_00000313;TCONS_00000384;TCONS_00000860;TCONS_00001383;TCONS_00001565;TCONS_00001716;TCONS_00001898;TCONS_00003303;TCONS_00003309;TCONS_00003619;TCONS_00003655;TCONS_00003866;TCONS_00003867;TCONS_00003869;TCONS_00004015;TCONS_00004151;TCONS_00004207;TCONS_00004323;TCONS_00004539;TCONS_00004712;TCONS_00004715;TCONS_00004776;TCONS_00006395;TCONS_00006425;TCONS_00006477;TCONS_000…
Cellular Component	GO:0043232	intracellular non-membrane-bounded organelle	288	1664	1.04656e-05	0.000134558	TCONS_00000308;TCONS_00000313;TCONS_00000384;TCONS_00000860;TCONS_00001383;TCONS_00001565;TCONS_00001716;TCONS_00001898;TCONS_00003303;TCONS_00003309;TCONS_00003619;TCONS_00003655;TCONS_00003866;TCONS_00003867;TCONS_00003869;TCONS_00004015;TCONS_00004151;TCONS_00004207;TCONS_00004323;TCONS_00004539;TCONS_00004712;TCONS_00004715;TCONS_00004776;TCONS_00006395;TCONS_00006425;TCONS_00006477;TCONS_000…
Cellular Component	GO:0044432	endoplasmic reticulum part	41	152	1.21155e-05	0.000152148	TCONS_00000540;TCONS_00003883;TCONS_00004063;TCONS_00004177;TCONS_00009616;TCONS_00017319;TCONS_00017321;TCONS_00023372;TCONS_00027404;TCONS_00027433;TCONS_00027485;TCONS_00033227;TCONS_00033248;TCONS_00033249;TCONS_00033252;TCONS_00037033;TCONS_00037184;TCONS_00037185;TCONS_00037914;TCONS_00038176;TCONS_00038537;TCONS_00038733;TCONS_00043414;TCONS_00043417;TCONS_00045418;TCONS_00045780;TCONS_000…
Cellular Component	GO:0000123	histone acetyltransferase complex	25	75	1.27239e-05	0.000152686	TCONS_00000612;TCONS_00000613;TCONS_00002385;TCONS_00003325;TCONS_00004194;TCONS_00013480;TCONS_00022242;TCONS_00022381;TCONS_00027544;TCONS_00030281;TCONS_00032660;TCONS_00033530;TCONS_00040011;TCONS_00045494;TCONS_00045496;TCONS_00045786;TCONS_00049900;TCONS_00053786;TCONS_00059615;TCONS_00065814;TCONS_00072821;TCONS_00076854;TCONS_00076937;TCONS_00077531;TCONS_00079021
Cellular Component	GO:0035097	histone methyltransferase complex	25	75	1.27239e-05	0.000152686	TCONS_00001653;TCONS_00001654;TCONS_00010238;TCONS_00011038;TCONS_00012709;TCONS_00012710;TCONS_00012712;TCONS_00019833;TCONS_00023904;TCONS_00024617;TCONS_00032922;TCONS_00035438;TCONS_00036009;TCONS_00036011;TCONS_00037158;TCONS_00040517;TCONS_00041099;TCONS_00043562;TCONS_00045805;TCONS_00045807;TCONS_00046267;TCONS_00048231;TCONS_00049264;TCONS_00054430;TCONS_00072901
Cellular Component	GO:0005681	spliceosomal complex	27	88	3.19089e-05	0.000374582	TCONS_00001480;TCONS_00001607;TCONS_00001608;TCONS_00004825;TCONS_00007738;TCONS_00010155;TCONS_00010157;TCONS_00011530;TCONS_00011531;TCONS_00014693;TCONS_00014694;TCONS_00016064;TCONS_00016476;TCONS_00016478;TCONS_00019427;TCONS_00030933;TCONS_00035173;TCONS_00035175;TCONS_00044194;TCONS_00055594;TCONS_00056512;TCONS_00056515;TCONS_00066264;TCONS_00074031;TCONS_00074032;TCONS_00084975;TCONS_000…
Cellular Component	GO:0032039	integrator complex	9	15	3.97343e-05	0.000456522	TCONS_00016042;TCONS_00016043;TCONS_00016825;TCONS_00025984;TCONS_00027727;TCONS_00028432;TCONS_00041293;TCONS_00041295;TCONS_00052405
Cellular Component	GO:0000791	euchromatin	5	5	4.91352e-05	0.000552771	TCONS_00037161;TCONS_00037164;TCONS_00052545;TCONS_00052546;TCONS_00052547
Cellular Component	GO:0005813	centrosome	20	59	6.99475e-05	0.00077085	TCONS_00000384;TCONS_00003655;TCONS_00003866;TCONS_00006425;TCONS_00008447;TCONS_00013693;TCONS_00014441;TCONS_00018337;TCONS_00019951;TCONS_00024576;TCONS_00027617;TCONS_00036825;TCONS_00036826;TCONS_00053431;TCONS_00053444;TCONS_00061503;TCONS_00062440;TCONS_00062445;TCONS_00074891;TCONS_00074897
Cellular Component	GO:0008023	transcription elongation factor complex	12	27	0.000104251	0.00112591	TCONS_00002121;TCONS_00006713;TCONS_00006716;TCONS_00006717;TCONS_00034274;TCONS_00044798;TCONS_00044799;TCONS_00050027;TCONS_00068177;TCONS_00075354;TCONS_00075355;TCONS_00083599
Cellular Component	GO:0030014	CCR4-NOT complex	11	24	0.000144646	0.00153155	TCONS_00000738;TCONS_00027864;TCONS_00027870;TCONS_00028855;TCONS_00028860;TCONS_00032500;TCONS_00032502;TCONS_00032503;TCONS_00057941;TCONS_00057942;TCONS_00057943
Cellular Component	GO:0016589	NURF complex	7	11	0.000183615	0.00190678	TCONS_00023290;TCONS_00023292;TCONS_00023293;TCONS_00064475;TCONS_00064476;TCONS_00064477;TCONS_00068305
Cellular Component	GO:0030532	small nuclear ribonucleoprotein complex	15	41	0.000212343	0.00216349	TCONS_00015823;TCONS_00020663;TCONS_00023378;TCONS_00023801;TCONS_00023802;TCONS_00031385;TCONS_00034614;TCONS_00042726;TCONS_00045685;TCONS_00046392;TCONS_00059039;TCONS_00059107;TCONS_00060614;TCONS_00071271;TCONS_00071272
Cellular Component	GO:0043596	nuclear replication fork	12	29	0.000238472	0.00238239	TCONS_00003303;TCONS_00003309;TCONS_00012418;TCONS_00013090;TCONS_00023727;TCONS_00023729;TCONS_00033404;TCONS_00054747;TCONS_00054749;TCONS_00054754;TCONS_00064266;TCONS_00070969
Cellular Component	GO:0000790	nuclear chromatin	26	93	0.000242651	0.00238239	TCONS_00004539;TCONS_00004776;TCONS_00007151;TCONS_00012373;TCONS_00017247;TCONS_00017248;TCONS_00018291;TCONS_00019198;TCONS_00019199;TCONS_00025451;TCONS_00026751;TCONS_00026753;TCONS_00036036;TCONS_00042887;TCONS_00051191;TCONS_00052545;TCONS_00052546;TCONS_00052547;TCONS_00056304;TCONS_00056309;TCONS_00056781;TCONS_00065904;TCONS_00071379;TCONS_00072949;TCONS_00085009;TCONS_00085010
Cellular Component	GO:0005635	nuclear envelope	28	104	0.000285217	0.00275031	TCONS_00006653;TCONS_00015945;TCONS_00015946;TCONS_00016233;TCONS_00017327;TCONS_00020634;TCONS_00020635;TCONS_00024328;TCONS_00032315;TCONS_00032462;TCONS_00033799;TCONS_00033800;TCONS_00039736;TCONS_00040465;TCONS_00040466;TCONS_00040514;TCONS_00043882;TCONS_00046186;TCONS_00049721;TCONS_00049722;TCONS_00049723;TCONS_00069306;TCONS_00071605;TCONS_00074106;TCONS_00074395;TCONS_00076658;TCONS_000…
Cellular Component	GO:0097525	spliceosomal snRNP complex	14	38	0.000315323	0.00298727	TCONS_00020663;TCONS_00023378;TCONS_00023801;TCONS_00023802;TCONS_00031385;TCONS_00034614;TCONS_00042726;TCONS_00045685;TCONS_00046392;TCONS_00059039;TCONS_00059107;TCONS_00060614;TCONS_00071271;TCONS_00071272
Cellular Component	GO:0032045	guanyl-nucleotide exchange factor complex	4	4	0.000357616	0.00327309	TCONS_00043477;TCONS_00043480;TCONS_00043482;TCONS_00044677
Cellular Component	GO:0034066	RIC1-RGP1 guanyl-nucleotide exchange factor complex	4	4	0.000357616	0.00327309	TCONS_00043477;TCONS_00043480;TCONS_00043482;TCONS_00044677
Cellular Component	GO:0005783	endoplasmic reticulum	102	537	0.000372855	0.0033557	TCONS_00000540;TCONS_00000876;TCONS_00000933;TCONS_00001370;TCONS_00003704;TCONS_00003883;TCONS_00004063;TCONS_00004177;TCONS_00007623;TCONS_00009616;TCONS_00012481;TCONS_00014184;TCONS_00014962;TCONS_00017319;TCONS_00017321;TCONS_00017383;TCONS_00017384;TCONS_00017727;TCONS_00018440;TCONS_00018442;TCONS_00023372;TCONS_00023474;TCONS_00024932;TCONS_00025950;TCONS_00025951;TCONS_00026899;TCONS_000…
Cellular Component	GO:0000922	spindle pole	11	27	0.000508354	0.00450018	TCONS_00007905;TCONS_00007907;TCONS_00010601;TCONS_00011480;TCONS_00031045;TCONS_00054562;TCONS_00054563;TCONS_00054565;TCONS_00065348;TCONS_00066669;TCONS_00067009
Cellular Component	GO:0016514	SWI/SNF complex	15	45	0.000673745	0.00580026	TCONS_00003946;TCONS_00021744;TCONS_00022118;TCONS_00022119;TCONS_00022122;TCONS_00024996;TCONS_00036196;TCONS_00052534;TCONS_00052536;TCONS_00052537;TCONS_00057721;TCONS_00057725;TCONS_00074759;TCONS_00074761;TCONS_00077399
Cellular Component	GO:0098588	bounding membrane of organelle	113	615	0.000676697	0.00580026	TCONS_00000540;TCONS_00001109;TCONS_00001354;TCONS_00003883;TCONS_00004063;TCONS_00004177;TCONS_00008507;TCONS_00009616;TCONS_00009742;TCONS_00013055;TCONS_00013105;TCONS_00013607;TCONS_00015528;TCONS_00015685;TCONS_00017319;TCONS_00017321;TCONS_00018306;TCONS_00019258;TCONS_00019368;TCONS_00019383;TCONS_00021110;TCONS_00022361;TCONS_00022362;TCONS_00022889;TCONS_00022891;TCONS_00023327;TCONS_000…
Cellular Component	GO:0005657	replication fork	12	32	0.000696771	0.00587901	TCONS_00003303;TCONS_00003309;TCONS_00012418;TCONS_00013090;TCONS_00023727;TCONS_00023729;TCONS_00033404;TCONS_00054747;TCONS_00054749;TCONS_00054754;TCONS_00064266;TCONS_00070969
Cellular Component	GO:0030134	ER to Golgi transport vesicle	7	13	0.000741243	0.00615802	TCONS_00022889;TCONS_00022891;TCONS_00064036;TCONS_00064037;TCONS_00064038;TCONS_00078677;TCONS_00081284
Cellular Component	GO:0000785	chromatin	41	182	0.000846625	0.00692693	TCONS_00004539;TCONS_00004776;TCONS_00007151;TCONS_00012373;TCONS_00014597;TCONS_00014598;TCONS_00016793;TCONS_00017247;TCONS_00017248;TCONS_00018291;TCONS_00019198;TCONS_00019199;TCONS_00025451;TCONS_00026751;TCONS_00026753;TCONS_00028612;TCONS_00032748;TCONS_00033812;TCONS_00034311;TCONS_00034467;TCONS_00036036;TCONS_00036353;TCONS_00036355;TCONS_00037161;TCONS_00037164;TCONS_00042887;TCONS_000…
Cellular Component	GO:0005942	phosphatidylinositol 3-kinase complex	6	10	0.000860781	0.00693764	TCONS_00027883;TCONS_00027884;TCONS_00027885;TCONS_00035183;TCONS_00050011;TCONS_00068823
Cellular Component	GO:0005788	endoplasmic reticulum lumen	8	17	0.000967577	0.00765914	TCONS_00023372;TCONS_00033248;TCONS_00033249;TCONS_00033252;TCONS_00037184;TCONS_00037185;TCONS_00049512;TCONS_00083560
Cellular Component	GO:0005815	microtubule organizing center	29	117	0.000978668	0.00765914	TCONS_00000384;TCONS_00003655;TCONS_00003866;TCONS_00004015;TCONS_00006425;TCONS_00008082;TCONS_00008083;TCONS_00008084;TCONS_00008447;TCONS_00013693;TCONS_00014441;TCONS_00018337;TCONS_00019951;TCONS_00022557;TCONS_00024576;TCONS_00027617;TCONS_00036825;TCONS_00036826;TCONS_00043395;TCONS_00047074;TCONS_00053431;TCONS_00053444;TCONS_00061503;TCONS_00062101;TCONS_00062440;TCONS_00062445;TCONS_000…
Cellular Component	GO:0090544	BAF-type complex	16	52	0.00120797	0.00931861	TCONS_00003946;TCONS_00012732;TCONS_00021744;TCONS_00022118;TCONS_00022119;TCONS_00022122;TCONS_00024996;TCONS_00036196;TCONS_00052534;TCONS_00052536;TCONS_00052537;TCONS_00057721;TCONS_00057725;TCONS_00074759;TCONS_00074761;TCONS_00077399
Cellular Component	GO:0031461	cullin-RING ubiquitin ligase complex	21	77	0.00130942	0.00995898	TCONS_00010891;TCONS_00010894;TCONS_00024558;TCONS_00028387;TCONS_00028388;TCONS_00030795;TCONS_00031322;TCONS_00031339;TCONS_00046636;TCONS_00047259;TCONS_00049423;TCONS_00049424;TCONS_00049859;TCONS_00050185;TCONS_00050310;TCONS_00053421;TCONS_00056231;TCONS_00061659;TCONS_00061663;TCONS_00062546;TCONS_00083247
Cellular Component	GO:0044665	MLL1/2 complex	8	18	0.00153276	0.0113382	TCONS_00001653;TCONS_00001654;TCONS_00011038;TCONS_00012709;TCONS_00012710;TCONS_00012712;TCONS_00045805;TCONS_00045807
Cellular Component	GO:0071339	MLL1 complex	8	18	0.00153276	0.0113382	TCONS_00001653;TCONS_00001654;TCONS_00011038;TCONS_00012709;TCONS_00012710;TCONS_00012712;TCONS_00045805;TCONS_00045807
Cellular Component	GO:0000780	condensed nuclear chromosome, centromeric region	6	11	0.00167338	0.0120483	TCONS_00014151;TCONS_00014152;TCONS_00026746;TCONS_00026747;TCONS_00043664;TCONS_00055776
Cellular Component	GO:0032040	small-subunit processome	6	11	0.00167338	0.0120483	TCONS_00008486;TCONS_00023640;TCONS_00030009;TCONS_00044266;TCONS_00071632;TCONS_00071633
Cellular Component	GO:0005730	nucleolus	36	160	0.00173183	0.0123051	TCONS_00001716;TCONS_00018870;TCONS_00018871;TCONS_00019857;TCONS_00020774;TCONS_00021011;TCONS_00026116;TCONS_00026121;TCONS_00026124;TCONS_00027049;TCONS_00028081;TCONS_00032382;TCONS_00032402;TCONS_00035986;TCONS_00035987;TCONS_00038468;TCONS_00038471;TCONS_00041101;TCONS_00041566;TCONS_00043551;TCONS_00044621;TCONS_00044754;TCONS_00054144;TCONS_00054594;TCONS_00056143;TCONS_00056254;TCONS_000…
Cellular Component	GO:0005789	endoplasmic reticulum membrane	31	133	0.0019503	0.013511	TCONS_00000540;TCONS_00003883;TCONS_00004063;TCONS_00004177;TCONS_00009616;TCONS_00017319;TCONS_00017321;TCONS_00027404;TCONS_00027433;TCONS_00027485;TCONS_00033227;TCONS_00037033;TCONS_00037914;TCONS_00038176;TCONS_00038537;TCONS_00038733;TCONS_00043414;TCONS_00043417;TCONS_00045418;TCONS_00045780;TCONS_00046010;TCONS_00046011;TCONS_00047452;TCONS_00050918;TCONS_00066445;TCONS_00066552;TCONS_000…
Cellular Component	GO:0005769	early endosome	11	31	0.00195159	0.013511	TCONS_00002023;TCONS_00002026;TCONS_00004455;TCONS_00023346;TCONS_00023347;TCONS_00025610;TCONS_00053374;TCONS_00061351;TCONS_00066610;TCONS_00066613;TCONS_00079801
Cellular Component	GO:0042175	nuclear outer membrane-endoplasmic reticulum membrane network	31	134	0.00220969	0.0151042	TCONS_00000540;TCONS_00003883;TCONS_00004063;TCONS_00004177;TCONS_00009616;TCONS_00017319;TCONS_00017321;TCONS_00027404;TCONS_00027433;TCONS_00027485;TCONS_00033227;TCONS_00037033;TCONS_00037914;TCONS_00038176;TCONS_00038537;TCONS_00038733;TCONS_00043414;TCONS_00043417;TCONS_00045418;TCONS_00045780;TCONS_00046010;TCONS_00046011;TCONS_00047452;TCONS_00050918;TCONS_00066445;TCONS_00066552;TCONS_000…
Cellular Component	GO:0098687	chromosomal region	25	102	0.00249079	0.0167265	TCONS_00007382;TCONS_00014151;TCONS_00014152;TCONS_00018780;TCONS_00020405;TCONS_00020408;TCONS_00026746;TCONS_00026747;TCONS_00028273;TCONS_00036606;TCONS_00036607;TCONS_00038523;TCONS_00042450;TCONS_00043664;TCONS_00048911;TCONS_00048913;TCONS_00049862;TCONS_00055776;TCONS_00057478;TCONS_00058546;TCONS_00063421;TCONS_00064201;TCONS_00073441;TCONS_00073442;TCONS_00078479
Cellular Component	GO:0005719	nuclear euchromatin	3	3	0.00260189	0.0167265	TCONS_00052545;TCONS_00052546;TCONS_00052547
Cellular Component	GO:0032391	photoreceptor connecting cilium	3	3	0.00260189	0.0167265	TCONS_00045370;TCONS_00045371;TCONS_00046628
Cellular Component	GO:0035032	phosphatidylinositol 3-kinase complex, class III	3	3	0.00260189	0.0167265	TCONS_00027883;TCONS_00027884;TCONS_00027885
Cellular Component	GO:0070772	PAS complex	3	3	0.00260189	0.0167265	TCONS_00027883;TCONS_00027884;TCONS_00027885
Cellular Component	GO:0005856	cytoskeleton	130	749	0.00264935	0.0168312	TCONS_00000308;TCONS_00000313;TCONS_00000384;TCONS_00000860;TCONS_00001565;TCONS_00001898;TCONS_00003655;TCONS_00003866;TCONS_00003867;TCONS_00003869;TCONS_00004015;TCONS_00004151;TCONS_00004207;TCONS_00004323;TCONS_00006395;TCONS_00006425;TCONS_00006477;TCONS_00006478;TCONS_00007124;TCONS_00007284;TCONS_00007869;TCONS_00007870;TCONS_00007905;TCONS_00007907;TCONS_00008082;TCONS_00008083;TCONS_000…
Cellular Component	GO:0044430	cytoskeletal part	99	550	0.00272367	0.0171021	TCONS_00000308;TCONS_00000313;TCONS_00000384;TCONS_00000860;TCONS_00001565;TCONS_00001898;TCONS_00003655;TCONS_00003866;TCONS_00003867;TCONS_00003869;TCONS_00004015;TCONS_00004151;TCONS_00004207;TCONS_00006395;TCONS_00006425;TCONS_00006477;TCONS_00006478;TCONS_00007124;TCONS_00007284;TCONS_00007905;TCONS_00007907;TCONS_00008082;TCONS_00008083;TCONS_00008084;TCONS_00008447;TCONS_00009646;TCONS_000…
Cellular Component	GO:0000779	condensed chromosome, centromeric region	10	28	0.00294021	0.0182496	TCONS_00014151;TCONS_00014152;TCONS_00026746;TCONS_00026747;TCONS_00028273;TCONS_00043664;TCONS_00049862;TCONS_00055776;TCONS_00073441;TCONS_00073442
Cellular Component	GO:0000151	ubiquitin ligase complex	33	148	0.00305974	0.0187757	TCONS_00005004;TCONS_00007160;TCONS_00010891;TCONS_00010894;TCONS_00011051;TCONS_00024558;TCONS_00024893;TCONS_00027433;TCONS_00027485;TCONS_00028387;TCONS_00028388;TCONS_00030795;TCONS_00031322;TCONS_00031339;TCONS_00046204;TCONS_00046636;TCONS_00047259;TCONS_00048976;TCONS_00049423;TCONS_00049424;TCONS_00049859;TCONS_00050185;TCONS_00050310;TCONS_00053421;TCONS_00054443;TCONS_00056231;TCONS_000…
Cellular Component	GO:0005669	transcription factor TFIID complex	7	16	0.00338849	0.0205594	TCONS_00025467;TCONS_00025468;TCONS_00025469;TCONS_00027073;TCONS_00027661;TCONS_00035737;TCONS_00035739
Cellular Component	GO:0097346	INO80-type complex	10	29	0.00394203	0.0236522	TCONS_00004776;TCONS_00007151;TCONS_00018291;TCONS_00019198;TCONS_00019199;TCONS_00036036;TCONS_00042887;TCONS_00051191;TCONS_00056781;TCONS_00065904
Cellular Component	GO:0031414	N-terminal protein acetyltransferase complex	4	6	0.00425248	0.0252345	TCONS_00026651;TCONS_00026652;TCONS_00039910;TCONS_00064381
Cellular Component	GO:0030684	preribosome	8	21	0.00486704	0.0285674	TCONS_00008486;TCONS_00016256;TCONS_00016257;TCONS_00023640;TCONS_00030009;TCONS_00044266;TCONS_00071632;TCONS_00071633
Cellular Component	GO:0031519	PcG protein complex	8	22	0.0067389	0.0385132	TCONS_00032922;TCONS_00036697;TCONS_00036700;TCONS_00049264;TCONS_00054430;TCONS_00054443;TCONS_00062275;TCONS_00072901
Cellular Component	GO:0048188	Set1C/COMPASS complex	8	22	0.0067389	0.0385132	TCONS_00019833;TCONS_00023904;TCONS_00035438;TCONS_00036009;TCONS_00036011;TCONS_00040517;TCONS_00041099;TCONS_00043562
Cellular Component	GO:0000778	condensed nuclear chromosome kinetochore	5	10	0.00677546	0.0385132	TCONS_00014151;TCONS_00014152;TCONS_00026746;TCONS_00026747;TCONS_00055776
Cellular Component	GO:0005849	mRNA cleavage factor complex	7	18	0.00734244	0.0413012	TCONS_00024413;TCONS_00024415;TCONS_00025873;TCONS_00028310;TCONS_00037807;TCONS_00037808;TCONS_00083296
Cellular Component	GO:0000118	histone deacetylase complex	12	41	0.00745187	0.0414547	TCONS_00004203;TCONS_00004539;TCONS_00012838;TCONS_00012839;TCONS_00017247;TCONS_00017248;TCONS_00043636;TCONS_00056091;TCONS_00056304;TCONS_00056309;TCONS_00072949;TCONS_00073226
Cellular Component	GO:0043240	Fanconi anaemia nuclear complex	6	14	0.00752326	0.0414547	TCONS_00006303;TCONS_00020375;TCONS_00064016;TCONS_00064017;TCONS_00064018;TCONS_00083343
Cellular Component	GO:0005658	alpha DNA polymerase:primase complex	4	7	0.00884307	0.046408	TCONS_00054747;TCONS_00054749;TCONS_00054754;TCONS_00064266
Cellular Component	GO:0042765	GPI-anchor transamidase complex	4	7	0.00884307	0.046408	TCONS_00045780;TCONS_00066445;TCONS_00085461;TCONS_00085462
Cellular Component	GO:0046540	U4/U6 x U5 tri-snRNP complex	4	7	0.00884307	0.046408	TCONS_00042726;TCONS_00045685;TCONS_00046392;TCONS_00059039
Cellular Component	GO:0097526	spliceosomal tri-snRNP complex	4	7	0.00884307	0.046408	TCONS_00042726;TCONS_00045685;TCONS_00046392;TCONS_00059039
Cellular Component	GO:0030176	integral component of endoplasmic reticulum membrane	14	52	0.00894147	0.046408	TCONS_00000540;TCONS_00003883;TCONS_00004063;TCONS_00004177;TCONS_00027404;TCONS_00037914;TCONS_00043414;TCONS_00043417;TCONS_00045780;TCONS_00046010;TCONS_00046011;TCONS_00066445;TCONS_00085461;TCONS_00085462
Cellular Component	GO:0031227	intrinsic component of endoplasmic reticulum membrane	14	52	0.00894147	0.046408	TCONS_00000540;TCONS_00003883;TCONS_00004063;TCONS_00004177;TCONS_00027404;TCONS_00037914;TCONS_00043414;TCONS_00043417;TCONS_00045780;TCONS_00046010;TCONS_00046011;TCONS_00066445;TCONS_00085461;TCONS_00085462
Cellular Component	GO:0005794	Golgi apparatus	82	463	0.00902377	0.046408	TCONS_00000515;TCONS_00000516;TCONS_00001109;TCONS_00001354;TCONS_00006873;TCONS_00006875;TCONS_00007140;TCONS_00007469;TCONS_00008507;TCONS_00009742;TCONS_00010992;TCONS_00013055;TCONS_00013105;TCONS_00013607;TCONS_00015528;TCONS_00015685;TCONS_00018306;TCONS_00019258;TCONS_00019416;TCONS_00020089;TCONS_00023005;TCONS_00023327;TCONS_00023586;TCONS_00024437;TCONS_00024913;TCONS_00026941;TCONS_000…
Cellular Component	GO:0031415	NatA complex	3	4	0.00933473	0.0466736	TCONS_00026651;TCONS_00026652;TCONS_00064381
Cellular Component	GO:0032797	SMN complex	3	4	0.00933473	0.0466736	TCONS_00009913;TCONS_00009914;TCONS_00011181
Cellular Component	GO:0055087	Ski complex	3	4	0.00933473	0.0466736	TCONS_00074311;TCONS_00081664;TCONS_00081669
Molecular Function	GO:0003676	nucleic acid binding	402	1806	9.66794e-16	4.16688e-13	TCONS_00000406;TCONS_00000523;TCONS_00000526;TCONS_00000530;TCONS_00000897;TCONS_00000910;TCONS_00000911;TCONS_00001098;TCONS_00001101;TCONS_00001322;TCONS_00001366;TCONS_00001368;TCONS_00002444;TCONS_00002453;TCONS_00002721;TCONS_00003108;TCONS_00003456;TCONS_00003961;TCONS_00004282;TCONS_00004495;TCONS_00005024;TCONS_00005115;TCONS_00005223;TCONS_00006237;TCONS_00006562;TCONS_00006569;TCONS_000…
Molecular Function	GO:1901363	heterocyclic compound binding	470	2306	1.67375e-11	3.00945e-09	TCONS_00000406;TCONS_00000523;TCONS_00000526;TCONS_00000530;TCONS_00000873;TCONS_00000874;TCONS_00000897;TCONS_00000910;TCONS_00000911;TCONS_00001098;TCONS_00001101;TCONS_00001322;TCONS_00001366;TCONS_00001368;TCONS_00002444;TCONS_00002453;TCONS_00002535;TCONS_00002721;TCONS_00003108;TCONS_00003456;TCONS_00003938;TCONS_00003940;TCONS_00003961;TCONS_00004282;TCONS_00004495;TCONS_00004922;TCONS_000…
Molecular Function	GO:0097159	organic cyclic compound binding	470	2309	2.09475e-11	3.00945e-09	TCONS_00000406;TCONS_00000523;TCONS_00000526;TCONS_00000530;TCONS_00000873;TCONS_00000874;TCONS_00000897;TCONS_00000910;TCONS_00000911;TCONS_00001098;TCONS_00001101;TCONS_00001322;TCONS_00001366;TCONS_00001368;TCONS_00002444;TCONS_00002453;TCONS_00002535;TCONS_00002721;TCONS_00003108;TCONS_00003456;TCONS_00003938;TCONS_00003940;TCONS_00003961;TCONS_00004282;TCONS_00004495;TCONS_00004922;TCONS_000…
Molecular Function	GO:0004672	protein kinase activity	117	528	7.31554e-05	0.00788249	TCONS_00000500;TCONS_00001396;TCONS_00001397;TCONS_00002126;TCONS_00002953;TCONS_00003964;TCONS_00003974;TCONS_00003975;TCONS_00004166;TCONS_00004445;TCONS_00004447;TCONS_00006518;TCONS_00007876;TCONS_00010717;TCONS_00010719;TCONS_00014166;TCONS_00014396;TCONS_00014565;TCONS_00015829;TCONS_00015830;TCONS_00016369;TCONS_00016371;TCONS_00018621;TCONS_00018622;TCONS_00018627;TCONS_00018736;TCONS_000…
Molecular Function	GO:0016773	phosphotransferase activity, alcohol group as acceptor	127	591	0.00015168	0.0115358	TCONS_00000434;TCONS_00000500;TCONS_00001396;TCONS_00001397;TCONS_00002126;TCONS_00002953;TCONS_00003964;TCONS_00003974;TCONS_00003975;TCONS_00004166;TCONS_00004445;TCONS_00004447;TCONS_00006518;TCONS_00007876;TCONS_00010717;TCONS_00010719;TCONS_00014166;TCONS_00014396;TCONS_00014565;TCONS_00015829;TCONS_00015830;TCONS_00016369;TCONS_00016371;TCONS_00018621;TCONS_00018622;TCONS_00018627;TCONS_000…
Molecular Function	GO:0005488	binding	746	4291	0.000160591	0.0115358	TCONS_00000091;TCONS_00000264;TCONS_00000406;TCONS_00000523;TCONS_00000526;TCONS_00000530;TCONS_00000633;TCONS_00000854;TCONS_00000873;TCONS_00000874;TCONS_00000897;TCONS_00000910;TCONS_00000911;TCONS_00001098;TCONS_00001101;TCONS_00001322;TCONS_00001366;TCONS_00001368;TCONS_00001643;TCONS_00001646;TCONS_00001876;TCONS_00001930;TCONS_00002444;TCONS_00002453;TCONS_00002535;TCONS_00002683;TCONS_000…
Biological Process	GO:0006606	protein import into nucleus	7	9	6.15607e-05	0.00913151	TCONS_00010260;TCONS_00010263;TCONS_00010265;TCONS_00025345;TCONS_00025347;TCONS_00025350;TCONS_00025351
Biological Process	GO:0017038	protein import	7	9	6.15607e-05	0.00913151	TCONS_00010260;TCONS_00010263;TCONS_00010265;TCONS_00025345;TCONS_00025347;TCONS_00025350;TCONS_00025351
Biological Process	GO:0034504	protein localization to nucleus	7	9	6.15607e-05	0.00913151	TCONS_00010260;TCONS_00010263;TCONS_00010265;TCONS_00025345;TCONS_00025347;TCONS_00025350;TCONS_00025351
Biological Process	GO:0044744	protein targeting to nucleus	7	9	6.15607e-05	0.00913151	TCONS_00010260;TCONS_00010263;TCONS_00010265;TCONS_00025345;TCONS_00025347;TCONS_00025350;TCONS_00025351
Biological Process	GO:0051170	nuclear import	7	9	6.15607e-05	0.00913151	TCONS_00010260;TCONS_00010263;TCONS_00010265;TCONS_00025345;TCONS_00025347;TCONS_00025350;TCONS_00025351
Biological Process	GO:1902593	single-organism nuclear import	7	9	6.15607e-05	0.00913151	TCONS_00010260;TCONS_00010263;TCONS_00010265;TCONS_00025345;TCONS_00025347;TCONS_00025350;TCONS_00025351
Biological Process	GO:0006913	nucleocytoplasmic transport	7	10	0.000177605	0.0197586	TCONS_00010260;TCONS_00010263;TCONS_00010265;TCONS_00025345;TCONS_00025347;TCONS_00025350;TCONS_00025351
Biological Process	GO:0051169	nuclear transport	7	10	0.000177605	0.0197586	TCONS_00010260;TCONS_00010263;TCONS_00010265;TCONS_00025345;TCONS_00025347;TCONS_00025350;TCONS_00025351
Biological Process	GO:0034641	cellular nitrogen compound metabolic process	49	195	0.00021456	0.0212176	TCONS_00000518;TCONS_00000519;TCONS_00001820;TCONS_00007681;TCONS_00008738;TCONS_00008742;TCONS_00009874;TCONS_00010333;TCONS_00013528;TCONS_00013529;TCONS_00014235;TCONS_00015538;TCONS_00018378;TCONS_00025997;TCONS_00032192;TCONS_00033718;TCONS_00034405;TCONS_00037580;TCONS_00037583;TCONS_00037644;TCONS_00038501;TCONS_00039872;TCONS_00039877;TCONS_00040003;TCONS_00040147;TCONS_00041301;TCONS_000…
Biological Process	GO:0090304	nucleic acid metabolic process	44	175	0.000471666	0.0419783	TCONS_00000518;TCONS_00000519;TCONS_00001820;TCONS_00007681;TCONS_00008738;TCONS_00008742;TCONS_00009874;TCONS_00010333;TCONS_00014235;TCONS_00015538;TCONS_00018378;TCONS_00025997;TCONS_00032192;TCONS_00033718;TCONS_00034405;TCONS_00037644;TCONS_00038501;TCONS_00039872;TCONS_00039877;TCONS_00040003;TCONS_00040147;TCONS_00041301;TCONS_00044093;TCONS_00046815;TCONS_00048958;TCONS_00049544;TCONS_000…
Biological Process	GO:0006139	nucleobase-containing compound metabolic process	44	177	0.000618545	0.0477623	TCONS_00000518;TCONS_00000519;TCONS_00001820;TCONS_00007681;TCONS_00008738;TCONS_00008742;TCONS_00009874;TCONS_00010333;TCONS_00014235;TCONS_00015538;TCONS_00018378;TCONS_00025997;TCONS_00032192;TCONS_00033718;TCONS_00034405;TCONS_00037644;TCONS_00038501;TCONS_00039872;TCONS_00039877;TCONS_00040003;TCONS_00040147;TCONS_00041301;TCONS_00044093;TCONS_00046815;TCONS_00048958;TCONS_00049544;TCONS_000…
Biological Process	GO:0006807	nitrogen compound metabolic process	49	204	0.00069493	0.0477623	TCONS_00000518;TCONS_00000519;TCONS_00001820;TCONS_00007681;TCONS_00008738;TCONS_00008742;TCONS_00009874;TCONS_00010333;TCONS_00013528;TCONS_00013529;TCONS_00014235;TCONS_00015538;TCONS_00018378;TCONS_00025997;TCONS_00032192;TCONS_00033718;TCONS_00034405;TCONS_00037580;TCONS_00037583;TCONS_00037644;TCONS_00038501;TCONS_00039872;TCONS_00039877;TCONS_00040003;TCONS_00040147;TCONS_00041301;TCONS_000…
Biological Process	GO:0006725	cellular aromatic compound metabolic process	44	179	0.000804983	0.0477623	TCONS_00000518;TCONS_00000519;TCONS_00001820;TCONS_00007681;TCONS_00008738;TCONS_00008742;TCONS_00009874;TCONS_00010333;TCONS_00014235;TCONS_00015538;TCONS_00018378;TCONS_00025997;TCONS_00032192;TCONS_00033718;TCONS_00034405;TCONS_00037644;TCONS_00038501;TCONS_00039872;TCONS_00039877;TCONS_00040003;TCONS_00040147;TCONS_00041301;TCONS_00044093;TCONS_00046815;TCONS_00048958;TCONS_00049544;TCONS_000…
Biological Process	GO:0046483	heterocycle metabolic process	44	179	0.000804983	0.0477623	TCONS_00000518;TCONS_00000519;TCONS_00001820;TCONS_00007681;TCONS_00008738;TCONS_00008742;TCONS_00009874;TCONS_00010333;TCONS_00014235;TCONS_00015538;TCONS_00018378;TCONS_00025997;TCONS_00032192;TCONS_00033718;TCONS_00034405;TCONS_00037644;TCONS_00038501;TCONS_00039872;TCONS_00039877;TCONS_00040003;TCONS_00040147;TCONS_00041301;TCONS_00044093;TCONS_00046815;TCONS_00048958;TCONS_00049544;TCONS_000…
Biological Process	GO:1901360	organic cyclic compound metabolic process	44	179	0.000804983	0.0477623	TCONS_00000518;TCONS_00000519;TCONS_00001820;TCONS_00007681;TCONS_00008738;TCONS_00008742;TCONS_00009874;TCONS_00010333;TCONS_00014235;TCONS_00015538;TCONS_00018378;TCONS_00025997;TCONS_00032192;TCONS_00033718;TCONS_00034405;TCONS_00037644;TCONS_00038501;TCONS_00039872;TCONS_00039877;TCONS_00040003;TCONS_00040147;TCONS_00041301;TCONS_00044093;TCONS_00046815;TCONS_00048958;TCONS_00049544;TCONS_000…

## Sheet: female_profile_17
GO term	GO ID	Description	out (651)	All (18003)	pvalue	p.adjust	Transcript_id
Cellular Component	GO:0005622	intracellular	1004	9952	1.30531e-32	5.60809e-30	TCONS_00000084;TCONS_00000182;TCONS_00000321;TCONS_00000661;TCONS_00000679;TCONS_00000680;TCONS_00000797;TCONS_00000862;TCONS_00000864;TCONS_00001227;TCONS_00001229;TCONS_00001249;TCONS_00001279;TCONS_00001372;TCONS_00001373;TCONS_00001401;TCONS_00001449;TCONS_00001460;TCONS_00001522;TCONS_00001523;TCONS_00001533;TCONS_00001540;TCONS_00001543;TCONS_00001580;TCONS_00001581;TCONS_00001687;TCONS_000…
Cellular Component	GO:0044424	intracellular part	1001	9923	2.2984e-32	5.60809e-30	TCONS_00000084;TCONS_00000182;TCONS_00000321;TCONS_00000661;TCONS_00000679;TCONS_00000680;TCONS_00000797;TCONS_00000862;TCONS_00000864;TCONS_00001227;TCONS_00001229;TCONS_00001249;TCONS_00001279;TCONS_00001372;TCONS_00001373;TCONS_00001401;TCONS_00001449;TCONS_00001460;TCONS_00001522;TCONS_00001523;TCONS_00001533;TCONS_00001540;TCONS_00001543;TCONS_00001580;TCONS_00001581;TCONS_00001687;TCONS_000…
Cellular Component	GO:0043226	organelle	823	7869	2.10122e-27	3.41799e-25	TCONS_00000084;TCONS_00000182;TCONS_00000321;TCONS_00000661;TCONS_00000679;TCONS_00000680;TCONS_00000797;TCONS_00000862;TCONS_00001227;TCONS_00001229;TCONS_00001249;TCONS_00001279;TCONS_00001372;TCONS_00001373;TCONS_00001401;TCONS_00001449;TCONS_00001460;TCONS_00001522;TCONS_00001523;TCONS_00001533;TCONS_00001540;TCONS_00001543;TCONS_00001687;TCONS_00001775;TCONS_00001776;TCONS_00001779;TCONS_000…
Cellular Component	GO:0043229	intracellular organelle	812	7785	2.57124e-26	3.13691e-24	TCONS_00000084;TCONS_00000182;TCONS_00000321;TCONS_00000661;TCONS_00000679;TCONS_00000680;TCONS_00000797;TCONS_00000862;TCONS_00001227;TCONS_00001229;TCONS_00001249;TCONS_00001279;TCONS_00001372;TCONS_00001373;TCONS_00001401;TCONS_00001449;TCONS_00001460;TCONS_00001522;TCONS_00001523;TCONS_00001533;TCONS_00001540;TCONS_00001543;TCONS_00001687;TCONS_00001775;TCONS_00001776;TCONS_00001779;TCONS_000…
Cellular Component	GO:0043227	membrane-bounded organelle	699	6531	6.50541e-24	6.34928e-22	TCONS_00000084;TCONS_00000182;TCONS_00000321;TCONS_00000661;TCONS_00000679;TCONS_00000680;TCONS_00000797;TCONS_00001227;TCONS_00001229;TCONS_00001249;TCONS_00001279;TCONS_00001372;TCONS_00001373;TCONS_00001401;TCONS_00001449;TCONS_00001460;TCONS_00001533;TCONS_00001687;TCONS_00001775;TCONS_00001776;TCONS_00001779;TCONS_00001906;TCONS_00001908;TCONS_00001922;TCONS_00002014;TCONS_00002022;TCONS_000…
Cellular Component	GO:0043231	intracellular membrane-bounded organelle	698	6527	9.44698e-24	7.68354e-22	TCONS_00000084;TCONS_00000182;TCONS_00000321;TCONS_00000661;TCONS_00000679;TCONS_00000680;TCONS_00000797;TCONS_00001227;TCONS_00001229;TCONS_00001249;TCONS_00001279;TCONS_00001372;TCONS_00001373;TCONS_00001401;TCONS_00001449;TCONS_00001460;TCONS_00001533;TCONS_00001687;TCONS_00001775;TCONS_00001776;TCONS_00001779;TCONS_00001906;TCONS_00001908;TCONS_00001922;TCONS_00002014;TCONS_00002022;TCONS_000…
Cellular Component	GO:0044446	intracellular organelle part	395	3249	1.51097e-20	1.05336e-18	TCONS_00000084;TCONS_00000321;TCONS_00000679;TCONS_00000680;TCONS_00000797;TCONS_00000862;TCONS_00001249;TCONS_00001279;TCONS_00001401;TCONS_00001522;TCONS_00001523;TCONS_00001687;TCONS_00001775;TCONS_00001776;TCONS_00001779;TCONS_00001908;TCONS_00001922;TCONS_00002014;TCONS_00002077;TCONS_00002115;TCONS_00002337;TCONS_00002528;TCONS_00003322;TCONS_00003493;TCONS_00003865;TCONS_00003868;TCONS_000…
Cellular Component	GO:0044422	organelle part	397	3291	4.85137e-20	2.95934e-18	TCONS_00000084;TCONS_00000321;TCONS_00000679;TCONS_00000680;TCONS_00000797;TCONS_00000862;TCONS_00001249;TCONS_00001279;TCONS_00001401;TCONS_00001522;TCONS_00001523;TCONS_00001687;TCONS_00001775;TCONS_00001776;TCONS_00001779;TCONS_00001908;TCONS_00001922;TCONS_00002014;TCONS_00002077;TCONS_00002115;TCONS_00002337;TCONS_00002528;TCONS_00003322;TCONS_00003493;TCONS_00003865;TCONS_00003868;TCONS_000…
Cellular Component	GO:0044428	nuclear part	195	1318	3.29379e-18	1.78596e-16	TCONS_00000084;TCONS_00000321;TCONS_00000797;TCONS_00001249;TCONS_00001279;TCONS_00001687;TCONS_00001775;TCONS_00001908;TCONS_00001922;TCONS_00002014;TCONS_00002077;TCONS_00002337;TCONS_00002528;TCONS_00003322;TCONS_00003493;TCONS_00006324;TCONS_00006536;TCONS_00007158;TCONS_00007759;TCONS_00007783;TCONS_00008034;TCONS_00008225;TCONS_00008522;TCONS_00009943;TCONS_00009945;TCONS_00009946;TCONS_000…
Cellular Component	GO:0005623	cell	1079	11786	8.12172e-17	3.9634e-15	TCONS_00000084;TCONS_00000182;TCONS_00000321;TCONS_00000661;TCONS_00000679;TCONS_00000680;TCONS_00000797;TCONS_00000862;TCONS_00000864;TCONS_00001227;TCONS_00001229;TCONS_00001249;TCONS_00001279;TCONS_00001372;TCONS_00001373;TCONS_00001401;TCONS_00001449;TCONS_00001460;TCONS_00001522;TCONS_00001523;TCONS_00001533;TCONS_00001540;TCONS_00001543;TCONS_00001580;TCONS_00001581;TCONS_00001637;TCONS_000…
Cellular Component	GO:0044464	cell part	1044	11331	1.68031e-16	7.45445e-15	TCONS_00000084;TCONS_00000182;TCONS_00000321;TCONS_00000661;TCONS_00000679;TCONS_00000680;TCONS_00000797;TCONS_00000862;TCONS_00000864;TCONS_00001227;TCONS_00001229;TCONS_00001249;TCONS_00001279;TCONS_00001372;TCONS_00001373;TCONS_00001401;TCONS_00001449;TCONS_00001460;TCONS_00001522;TCONS_00001523;TCONS_00001533;TCONS_00001540;TCONS_00001543;TCONS_00001580;TCONS_00001581;TCONS_00001637;TCONS_000…
Cellular Component	GO:0043233	organelle lumen	156	1012	3.04598e-16	1.14341e-14	TCONS_00000321;TCONS_00000797;TCONS_00001249;TCONS_00001401;TCONS_00001775;TCONS_00001908;TCONS_00001922;TCONS_00002014;TCONS_00002077;TCONS_00002337;TCONS_00003322;TCONS_00003493;TCONS_00006339;TCONS_00006536;TCONS_00006617;TCONS_00006953;TCONS_00007158;TCONS_00007782;TCONS_00007783;TCONS_00008034;TCONS_00008225;TCONS_00008522;TCONS_00009943;TCONS_00009945;TCONS_00009946;TCONS_00010836;TCONS_000…
Cellular Component	GO:0070013	intracellular organelle lumen	156	1012	3.04598e-16	1.14341e-14	TCONS_00000321;TCONS_00000797;TCONS_00001249;TCONS_00001401;TCONS_00001775;TCONS_00001908;TCONS_00001922;TCONS_00002014;TCONS_00002077;TCONS_00002337;TCONS_00003322;TCONS_00003493;TCONS_00006339;TCONS_00006536;TCONS_00006617;TCONS_00006953;TCONS_00007158;TCONS_00007782;TCONS_00007783;TCONS_00008034;TCONS_00008225;TCONS_00008522;TCONS_00009943;TCONS_00009945;TCONS_00009946;TCONS_00010836;TCONS_000…
Cellular Component	GO:0031974	membrane-enclosed lumen	159	1045	5.07563e-16	1.76922e-14	TCONS_00000321;TCONS_00000797;TCONS_00001249;TCONS_00001401;TCONS_00001775;TCONS_00001908;TCONS_00001922;TCONS_00002014;TCONS_00002077;TCONS_00002337;TCONS_00003322;TCONS_00003493;TCONS_00006339;TCONS_00006536;TCONS_00006617;TCONS_00006953;TCONS_00007158;TCONS_00007782;TCONS_00007783;TCONS_00008034;TCONS_00008225;TCONS_00008522;TCONS_00009943;TCONS_00009945;TCONS_00009946;TCONS_00010836;TCONS_000…
Cellular Component	GO:0005634	nucleus	454	4175	1.27274e-14	4.14065e-13	TCONS_00000084;TCONS_00000182;TCONS_00000321;TCONS_00000661;TCONS_00000797;TCONS_00001227;TCONS_00001229;TCONS_00001249;TCONS_00001279;TCONS_00001449;TCONS_00001460;TCONS_00001533;TCONS_00001687;TCONS_00001775;TCONS_00001906;TCONS_00001908;TCONS_00001922;TCONS_00002014;TCONS_00002027;TCONS_00002077;TCONS_00002212;TCONS_00002337;TCONS_00002528;TCONS_00003322;TCONS_00003493;TCONS_00003520;TCONS_000…
Cellular Component	GO:0005694	chromosome	79	410	1.17862e-13	3.59479e-12	TCONS_00001522;TCONS_00001523;TCONS_00001775;TCONS_00002077;TCONS_00006536;TCONS_00007158;TCONS_00007726;TCONS_00008034;TCONS_00009943;TCONS_00009945;TCONS_00009946;TCONS_00011140;TCONS_00012536;TCONS_00013197;TCONS_00014677;TCONS_00016622;TCONS_00017143;TCONS_00017273;TCONS_00017455;TCONS_00018527;TCONS_00018957;TCONS_00018963;TCONS_00019032;TCONS_00019033;TCONS_00019034;TCONS_00019694;TCONS_000…
Cellular Component	GO:0031981	nuclear lumen	132	865	1.57582e-13	4.52352e-12	TCONS_00000321;TCONS_00000797;TCONS_00001249;TCONS_00001775;TCONS_00001908;TCONS_00001922;TCONS_00002014;TCONS_00002077;TCONS_00002337;TCONS_00003322;TCONS_00003493;TCONS_00006536;TCONS_00007158;TCONS_00007783;TCONS_00008034;TCONS_00008225;TCONS_00008522;TCONS_00009943;TCONS_00009945;TCONS_00009946;TCONS_00010836;TCONS_00011140;TCONS_00012536;TCONS_00012708;TCONS_00013479;TCONS_00014182;TCONS_000…
Cellular Component	GO:0044427	chromosomal part	70	365	3.80992e-12	1.03291e-10	TCONS_00001522;TCONS_00001523;TCONS_00001775;TCONS_00002077;TCONS_00006536;TCONS_00007158;TCONS_00007726;TCONS_00008034;TCONS_00009943;TCONS_00009945;TCONS_00009946;TCONS_00011140;TCONS_00012536;TCONS_00013197;TCONS_00014677;TCONS_00016622;TCONS_00017143;TCONS_00017273;TCONS_00018527;TCONS_00019032;TCONS_00019033;TCONS_00019034;TCONS_00019694;TCONS_00019718;TCONS_00019961;TCONS_00020020;TCONS_000…
Cellular Component	GO:0044454	nuclear chromosome part	44	193	1.35554e-10	3.4816e-09	TCONS_00001775;TCONS_00002077;TCONS_00006536;TCONS_00007158;TCONS_00008034;TCONS_00009943;TCONS_00009945;TCONS_00009946;TCONS_00011140;TCONS_00012536;TCONS_00014677;TCONS_00016622;TCONS_00018527;TCONS_00019032;TCONS_00019033;TCONS_00019034;TCONS_00019694;TCONS_00019718;TCONS_00020020;TCONS_00020573;TCONS_00023917;TCONS_00026758;TCONS_00028837;TCONS_00030252;TCONS_00032634;TCONS_00033403;TCONS_000…
Cellular Component	GO:0000228	nuclear chromosome	44	194	1.6204e-10	3.95379e-09	TCONS_00001775;TCONS_00002077;TCONS_00006536;TCONS_00007158;TCONS_00008034;TCONS_00009943;TCONS_00009945;TCONS_00009946;TCONS_00011140;TCONS_00012536;TCONS_00014677;TCONS_00016622;TCONS_00018527;TCONS_00019032;TCONS_00019033;TCONS_00019034;TCONS_00019694;TCONS_00019718;TCONS_00020020;TCONS_00020573;TCONS_00023917;TCONS_00026758;TCONS_00028837;TCONS_00030252;TCONS_00032634;TCONS_00033403;TCONS_000…
Cellular Component	GO:0005739	mitochondrion	116	836	2.03865e-09	4.73744e-08	TCONS_00001372;TCONS_00001373;TCONS_00001401;TCONS_00002818;TCONS_00003105;TCONS_00003106;TCONS_00006339;TCONS_00006617;TCONS_00006953;TCONS_00006986;TCONS_00006987;TCONS_00007782;TCONS_00009854;TCONS_00009855;TCONS_00010042;TCONS_00010407;TCONS_00010409;TCONS_00010449;TCONS_00011569;TCONS_00011571;TCONS_00012743;TCONS_00012744;TCONS_00014221;TCONS_00014222;TCONS_00014386;TCONS_00014618;TCONS_000…
Cellular Component	GO:0098687	chromosomal region	28	102	3.93951e-09	8.73854e-08	TCONS_00002077;TCONS_00008034;TCONS_00011140;TCONS_00013197;TCONS_00017143;TCONS_00017273;TCONS_00019961;TCONS_00021456;TCONS_00021457;TCONS_00022239;TCONS_00022241;TCONS_00023387;TCONS_00028302;TCONS_00032634;TCONS_00036128;TCONS_00036129;TCONS_00040674;TCONS_00041380;TCONS_00043407;TCONS_00051375;TCONS_00054511;TCONS_00054512;TCONS_00055763;TCONS_00056642;TCONS_00070971;TCONS_00080672;TCONS_000…
Cellular Component	GO:0043228	non-membrane-bounded organelle	197	1664	4.58077e-09	9.31423e-08	TCONS_00000862;TCONS_00001401;TCONS_00001522;TCONS_00001523;TCONS_00001540;TCONS_00001543;TCONS_00001775;TCONS_00001922;TCONS_00002077;TCONS_00002115;TCONS_00003865;TCONS_00003868;TCONS_00004711;TCONS_00006339;TCONS_00006536;TCONS_00006953;TCONS_00007158;TCONS_00007726;TCONS_00008034;TCONS_00009943;TCONS_00009945;TCONS_00009946;TCONS_00011140;TCONS_00011205;TCONS_00011214;TCONS_00012536;TCONS_000…
Cellular Component	GO:0043232	intracellular non-membrane-bounded organelle	197	1664	4.58077e-09	9.31423e-08	TCONS_00000862;TCONS_00001401;TCONS_00001522;TCONS_00001523;TCONS_00001540;TCONS_00001543;TCONS_00001775;TCONS_00001922;TCONS_00002077;TCONS_00002115;TCONS_00003865;TCONS_00003868;TCONS_00004711;TCONS_00006339;TCONS_00006536;TCONS_00006953;TCONS_00007158;TCONS_00007726;TCONS_00008034;TCONS_00009943;TCONS_00009945;TCONS_00009946;TCONS_00011140;TCONS_00011205;TCONS_00011214;TCONS_00012536;TCONS_000…
Cellular Component	GO:0000775	chromosome, centromeric region	20	65	8.17163e-08	1.5951e-06	TCONS_00013197;TCONS_00017143;TCONS_00017273;TCONS_00019961;TCONS_00021456;TCONS_00021457;TCONS_00022239;TCONS_00022241;TCONS_00023387;TCONS_00028302;TCONS_00036128;TCONS_00036129;TCONS_00040674;TCONS_00041380;TCONS_00043407;TCONS_00051375;TCONS_00056642;TCONS_00080672;TCONS_00085190;TCONS_00085892
Cellular Component	GO:0032991	macromolecular complex	300	2870	1.32993e-07	2.49618e-06	TCONS_00000321;TCONS_00000801;TCONS_00001249;TCONS_00001279;TCONS_00001401;TCONS_00001522;TCONS_00001523;TCONS_00001540;TCONS_00001543;TCONS_00001687;TCONS_00001850;TCONS_00001908;TCONS_00002077;TCONS_00002115;TCONS_00002337;TCONS_00002528;TCONS_00002727;TCONS_00002816;TCONS_00003012;TCONS_00003322;TCONS_00003493;TCONS_00004711;TCONS_00004924;TCONS_00006324;TCONS_00006339;TCONS_00006536;TCONS_000…
Cellular Component	GO:0030896	checkpoint clamp complex	7	8	1.50151e-07	2.71384e-06	TCONS_00009943;TCONS_00009945;TCONS_00009946;TCONS_00019032;TCONS_00019033;TCONS_00019034;TCONS_00026758
Cellular Component	GO:0000776	kinetochore	16	45	1.71019e-07	2.98061e-06	TCONS_00013197;TCONS_00017143;TCONS_00017273;TCONS_00019961;TCONS_00022239;TCONS_00022241;TCONS_00023387;TCONS_00028302;TCONS_00036128;TCONS_00036129;TCONS_00040674;TCONS_00043407;TCONS_00056642;TCONS_00080672;TCONS_00085190;TCONS_00085892
Cellular Component	GO:0000793	condensed chromosome	21	74	1.83564e-07	3.08894e-06	TCONS_00001775;TCONS_00007726;TCONS_00009943;TCONS_00009945;TCONS_00009946;TCONS_00017143;TCONS_00017273;TCONS_00018957;TCONS_00018963;TCONS_00019032;TCONS_00019033;TCONS_00019034;TCONS_00020856;TCONS_00026758;TCONS_00036128;TCONS_00036129;TCONS_00040674;TCONS_00058680;TCONS_00067586;TCONS_00080672;TCONS_00085190
Cellular Component	GO:0044444	cytoplasmic part	335	3292	3.00659e-07	4.89072e-06	TCONS_00000679;TCONS_00000680;TCONS_00001372;TCONS_00001373;TCONS_00001401;TCONS_00001540;TCONS_00001543;TCONS_00001776;TCONS_00001779;TCONS_00001850;TCONS_00002022;TCONS_00002727;TCONS_00002787;TCONS_00002818;TCONS_00003105;TCONS_00003106;TCONS_00003158;TCONS_00003159;TCONS_00003690;TCONS_00004351;TCONS_00004352;TCONS_00004438;TCONS_00004439;TCONS_00004440;TCONS_00004463;TCONS_00004711;TCONS_000…
Cellular Component	GO:0005737	cytoplasm	435	4467	4.76437e-07	7.50004e-06	TCONS_00000679;TCONS_00000680;TCONS_00000864;TCONS_00001372;TCONS_00001373;TCONS_00001401;TCONS_00001540;TCONS_00001543;TCONS_00001580;TCONS_00001581;TCONS_00001776;TCONS_00001779;TCONS_00001850;TCONS_00002022;TCONS_00002727;TCONS_00002787;TCONS_00002818;TCONS_00003105;TCONS_00003106;TCONS_00003158;TCONS_00003159;TCONS_00003690;TCONS_00004146;TCONS_00004148;TCONS_00004351;TCONS_00004352;TCONS_000…
Cellular Component	GO:0000794	condensed nuclear chromosome	11	24	7.49257e-07	1.14262e-05	TCONS_00001775;TCONS_00009943;TCONS_00009945;TCONS_00009946;TCONS_00019032;TCONS_00019033;TCONS_00019034;TCONS_00026758;TCONS_00036128;TCONS_00036129;TCONS_00085190
Cellular Component	GO:0030529	intracellular ribonucleoprotein complex	66	479	8.27253e-06	0.000122333	TCONS_00001401;TCONS_00001540;TCONS_00001543;TCONS_00004711;TCONS_00006324;TCONS_00006339;TCONS_00006953;TCONS_00007759;TCONS_00015724;TCONS_00016978;TCONS_00019099;TCONS_00019403;TCONS_00019632;TCONS_00022575;TCONS_00022668;TCONS_00024287;TCONS_00027094;TCONS_00028455;TCONS_00028471;TCONS_00028646;TCONS_00030741;TCONS_00032026;TCONS_00032039;TCONS_00032511;TCONS_00034612;TCONS_00034774;TCONS_000…
Cellular Component	GO:0000315	organellar large ribosomal subunit	10	25	1.07732e-05	0.0001461	TCONS_00001401;TCONS_00006953;TCONS_00019099;TCONS_00028455;TCONS_00036903;TCONS_00065671;TCONS_00072936;TCONS_00072937;TCONS_00077161;TCONS_00084109
Cellular Component	GO:0005762	mitochondrial large ribosomal subunit	10	25	1.07732e-05	0.0001461	TCONS_00001401;TCONS_00006953;TCONS_00019099;TCONS_00028455;TCONS_00036903;TCONS_00065671;TCONS_00072936;TCONS_00072937;TCONS_00077161;TCONS_00084109
Cellular Component	GO:1990904	ribonucleoprotein complex	68	502	1.07778e-05	0.0001461	TCONS_00000801;TCONS_00001401;TCONS_00001540;TCONS_00001543;TCONS_00004711;TCONS_00006324;TCONS_00006339;TCONS_00006953;TCONS_00007759;TCONS_00015724;TCONS_00016978;TCONS_00019099;TCONS_00019403;TCONS_00019632;TCONS_00022575;TCONS_00022668;TCONS_00024287;TCONS_00027094;TCONS_00028455;TCONS_00028471;TCONS_00028646;TCONS_00030741;TCONS_00032026;TCONS_00032039;TCONS_00032511;TCONS_00034612;TCONS_000…
Cellular Component	GO:0000313	organellar ribosome	15	57	2.77541e-05	0.000356421	TCONS_00001401;TCONS_00006339;TCONS_00006953;TCONS_00019099;TCONS_00028455;TCONS_00032026;TCONS_00036903;TCONS_00043814;TCONS_00043815;TCONS_00063246;TCONS_00065671;TCONS_00072936;TCONS_00072937;TCONS_00077161;TCONS_00084109
Cellular Component	GO:0005761	mitochondrial ribosome	15	57	2.77541e-05	0.000356421	TCONS_00001401;TCONS_00006339;TCONS_00006953;TCONS_00019099;TCONS_00028455;TCONS_00032026;TCONS_00036903;TCONS_00043814;TCONS_00043815;TCONS_00063246;TCONS_00065671;TCONS_00072936;TCONS_00072937;TCONS_00077161;TCONS_00084109
Cellular Component	GO:0044429	mitochondrial part	63	491	0.000113649	0.00142207	TCONS_00001401;TCONS_00006339;TCONS_00006617;TCONS_00006953;TCONS_00007782;TCONS_00009854;TCONS_00009855;TCONS_00010449;TCONS_00011569;TCONS_00011571;TCONS_00014618;TCONS_00015506;TCONS_00018262;TCONS_00019099;TCONS_00020595;TCONS_00021797;TCONS_00022086;TCONS_00022256;TCONS_00022327;TCONS_00023736;TCONS_00024384;TCONS_00028455;TCONS_00031112;TCONS_00031114;TCONS_00032026;TCONS_00034324;TCONS_000…
Cellular Component	GO:0031312	extrinsic component of organelle membrane	5	8	0.000145836	0.0017358	TCONS_00014618;TCONS_00038506;TCONS_00050196;TCONS_00055326;TCONS_00055327
Cellular Component	GO:0031314	extrinsic component of mitochondrial inner membrane	5	8	0.000145836	0.0017358	TCONS_00014618;TCONS_00038506;TCONS_00050196;TCONS_00055326;TCONS_00055327
Cellular Component	GO:0005759	mitochondrial matrix	22	124	0.00029998	0.00348548	TCONS_00001401;TCONS_00006339;TCONS_00006617;TCONS_00006953;TCONS_00007782;TCONS_00019099;TCONS_00020595;TCONS_00022086;TCONS_00028455;TCONS_00032026;TCONS_00035755;TCONS_00036903;TCONS_00043814;TCONS_00043815;TCONS_00063246;TCONS_00065671;TCONS_00071240;TCONS_00071241;TCONS_00072936;TCONS_00072937;TCONS_00077161;TCONS_00084109
Cellular Component	GO:0005654	nucleoplasm	63	513	0.000383781	0.00435547	TCONS_00000321;TCONS_00000797;TCONS_00001249;TCONS_00001908;TCONS_00002014;TCONS_00003322;TCONS_00003493;TCONS_00006536;TCONS_00007783;TCONS_00008522;TCONS_00010836;TCONS_00012708;TCONS_00013479;TCONS_00014182;TCONS_00016622;TCONS_00018999;TCONS_00019000;TCONS_00019665;TCONS_00019694;TCONS_00019697;TCONS_00019698;TCONS_00020374;TCONS_00020464;TCONS_00020911;TCONS_00022243;TCONS_00022994;TCONS_000…
Cellular Component	GO:0044391	ribosomal subunit	23	137	0.000503559	0.00558493	TCONS_00001401;TCONS_00006339;TCONS_00006953;TCONS_00019099;TCONS_00019403;TCONS_00022575;TCONS_00022668;TCONS_00028455;TCONS_00032026;TCONS_00036903;TCONS_00037512;TCONS_00042871;TCONS_00043081;TCONS_00043814;TCONS_00043815;TCONS_00050018;TCONS_00063246;TCONS_00065671;TCONS_00072936;TCONS_00072937;TCONS_00074497;TCONS_00077161;TCONS_00084109
Cellular Component	GO:0000346	transcription export complex	4	6	0.000528991	0.00563643	TCONS_00002528;TCONS_00028683;TCONS_00035679;TCONS_00072922
Cellular Component	GO:0005840	ribosome	35	245	0.00053597	0.00563643	TCONS_00001401;TCONS_00001540;TCONS_00001543;TCONS_00006339;TCONS_00006953;TCONS_00015724;TCONS_00019099;TCONS_00019403;TCONS_00022575;TCONS_00022668;TCONS_00028455;TCONS_00030741;TCONS_00032026;TCONS_00032039;TCONS_00032511;TCONS_00034774;TCONS_00035178;TCONS_00036903;TCONS_00037512;TCONS_00037989;TCONS_00042871;TCONS_00043081;TCONS_00043814;TCONS_00043815;TCONS_00050018;TCONS_00050746;TCONS_000…
Cellular Component	GO:0044451	nucleoplasm part	54	429	0.000542853	0.00563643	TCONS_00000321;TCONS_00000797;TCONS_00001249;TCONS_00001908;TCONS_00002014;TCONS_00003322;TCONS_00003493;TCONS_00006536;TCONS_00007783;TCONS_00010836;TCONS_00012708;TCONS_00013479;TCONS_00014182;TCONS_00016622;TCONS_00018999;TCONS_00019000;TCONS_00019694;TCONS_00019697;TCONS_00019698;TCONS_00020374;TCONS_00020464;TCONS_00022243;TCONS_00022994;TCONS_00023484;TCONS_00027071;TCONS_00028307;TCONS_000…
Cellular Component	GO:0031967	organelle envelope	58	470	0.000569428	0.00567104	TCONS_00000084;TCONS_00009854;TCONS_00009855;TCONS_00010449;TCONS_00011569;TCONS_00011571;TCONS_00014618;TCONS_00015506;TCONS_00018262;TCONS_00020219;TCONS_00021797;TCONS_00022256;TCONS_00022327;TCONS_00023736;TCONS_00024327;TCONS_00024384;TCONS_00026761;TCONS_00026931;TCONS_00031112;TCONS_00031114;TCONS_00032760;TCONS_00034324;TCONS_00037565;TCONS_00037566;TCONS_00038504;TCONS_00038506;TCONS_000…
Cellular Component	GO:0031975	envelope	58	470	0.000569428	0.00567104	TCONS_00000084;TCONS_00009854;TCONS_00009855;TCONS_00010449;TCONS_00011569;TCONS_00011571;TCONS_00014618;TCONS_00015506;TCONS_00018262;TCONS_00020219;TCONS_00021797;TCONS_00022256;TCONS_00022327;TCONS_00023736;TCONS_00024327;TCONS_00024384;TCONS_00026761;TCONS_00026931;TCONS_00031112;TCONS_00031114;TCONS_00032760;TCONS_00034324;TCONS_00037565;TCONS_00037566;TCONS_00038504;TCONS_00038506;TCONS_000…
Cellular Component	GO:0005730	nucleolus	25	160	0.000880359	0.00859231	TCONS_00001922;TCONS_00019015;TCONS_00021041;TCONS_00022255;TCONS_00023749;TCONS_00023751;TCONS_00024606;TCONS_00025871;TCONS_00035475;TCONS_00035708;TCONS_00037110;TCONS_00038469;TCONS_00041323;TCONS_00041565;TCONS_00041567;TCONS_00043225;TCONS_00044354;TCONS_00044620;TCONS_00051323;TCONS_00051668;TCONS_00058548;TCONS_00059586;TCONS_00068419;TCONS_00078225;TCONS_00078304
Cellular Component	GO:0043234	protein complex	220	2274	0.000979466	0.00937214	TCONS_00000321;TCONS_00001249;TCONS_00001279;TCONS_00001522;TCONS_00001523;TCONS_00001687;TCONS_00001850;TCONS_00001908;TCONS_00002115;TCONS_00002337;TCONS_00002528;TCONS_00002727;TCONS_00002816;TCONS_00003322;TCONS_00003493;TCONS_00004924;TCONS_00006536;TCONS_00007158;TCONS_00007359;TCONS_00007726;TCONS_00007782;TCONS_00007783;TCONS_00007872;TCONS_00008225;TCONS_00008437;TCONS_00008519;TCONS_000…
Cellular Component	GO:0032993	protein-DNA complex	16	88	0.00146106	0.0137115	TCONS_00001522;TCONS_00001523;TCONS_00002077;TCONS_00012536;TCONS_00016622;TCONS_00018527;TCONS_00018999;TCONS_00019000;TCONS_00019694;TCONS_00019718;TCONS_00037492;TCONS_00037606;TCONS_00044241;TCONS_00044242;TCONS_00045880;TCONS_00063782
Cellular Component	GO:0043596	nuclear replication fork	8	29	0.00150319	0.0137733	TCONS_00012536;TCONS_00018527;TCONS_00019718;TCONS_00033403;TCONS_00037492;TCONS_00044241;TCONS_00044242;TCONS_00045880
Cellular Component	GO:0070652	HAUS complex	5	12	0.00157226	0.0137733	TCONS_00002115;TCONS_00014236;TCONS_00014240;TCONS_00056106;TCONS_00056107
Cellular Component	GO:1902555	endoribonuclease complex	5	12	0.00157226	0.0137733	TCONS_00017642;TCONS_00026739;TCONS_00036114;TCONS_00037110;TCONS_00078304
Cellular Component	GO:0000777	condensed chromosome kinetochore	7	23	0.00158054	0.0137733	TCONS_00017143;TCONS_00017273;TCONS_00036128;TCONS_00036129;TCONS_00040674;TCONS_00080672;TCONS_00085190
Cellular Component	GO:0000445	THO complex part of transcription export complex	3	4	0.0019012	0.0157251	TCONS_00002528;TCONS_00028683;TCONS_00035679
Cellular Component	GO:0005656	nuclear pre-replicative complex	3	4	0.0019012	0.0157251	TCONS_00018999;TCONS_00019000;TCONS_00037606
Cellular Component	GO:0036387	pre-replicative complex	3	4	0.0019012	0.0157251	TCONS_00018999;TCONS_00019000;TCONS_00037606
Cellular Component	GO:0030894	replisome	7	24	0.00207954	0.0166363	TCONS_00012536;TCONS_00018527;TCONS_00019718;TCONS_00037492;TCONS_00044241;TCONS_00044242;TCONS_00045880
Cellular Component	GO:0043601	nuclear replisome	7	24	0.00207954	0.0166363	TCONS_00012536;TCONS_00018527;TCONS_00019718;TCONS_00037492;TCONS_00044241;TCONS_00044242;TCONS_00045880
Cellular Component	GO:0015934	large ribosomal subunit	13	69	0.00284459	0.0223897	TCONS_00001401;TCONS_00006953;TCONS_00019099;TCONS_00028455;TCONS_00036903;TCONS_00043081;TCONS_00050018;TCONS_00065671;TCONS_00072936;TCONS_00072937;TCONS_00074497;TCONS_00077161;TCONS_00084109
Cellular Component	GO:0005657	replication fork	8	32	0.00297364	0.0230339	TCONS_00012536;TCONS_00018527;TCONS_00019718;TCONS_00033403;TCONS_00037492;TCONS_00044241;TCONS_00044242;TCONS_00045880
Cellular Component	GO:0005635	nuclear envelope	17	104	0.00344101	0.0262377	TCONS_00000084;TCONS_00020219;TCONS_00024327;TCONS_00026761;TCONS_00026931;TCONS_00032760;TCONS_00040122;TCONS_00040123;TCONS_00042618;TCONS_00046184;TCONS_00046356;TCONS_00055772;TCONS_00067090;TCONS_00069305;TCONS_00079994;TCONS_00079995;TCONS_00080916
Cellular Component	GO:0000784	nuclear chromosome, telomeric region	8	33	0.00365546	0.0274441	TCONS_00002077;TCONS_00008034;TCONS_00011140;TCONS_00032634;TCONS_00054511;TCONS_00054512;TCONS_00055763;TCONS_00070971
Cellular Component	GO:0000811	GINS complex	3	5	0.00447058	0.032083	TCONS_00016622;TCONS_00019694;TCONS_00063782
Cellular Component	GO:0031261	DNA replication preinitiation complex	3	5	0.00447058	0.032083	TCONS_00016622;TCONS_00019694;TCONS_00063782
Cellular Component	GO:0032299	ribonuclease H2 complex	3	5	0.00447058	0.032083	TCONS_00027093;TCONS_00030258;TCONS_00030259
Cellular Component	GO:0000779	condensed chromosome, centromeric region	7	28	0.00537261	0.0379976	TCONS_00017143;TCONS_00017273;TCONS_00036128;TCONS_00036129;TCONS_00040674;TCONS_00080672;TCONS_00085190
Cellular Component	GO:0000808	origin recognition complex	4	10	0.00570938	0.0398026	TCONS_00014677;TCONS_00033692;TCONS_00066871;TCONS_00066872
Cellular Component	GO:0030880	RNA polymerase complex	14	84	0.00633339	0.0424456	TCONS_00000321;TCONS_00003322;TCONS_00004924;TCONS_00018527;TCONS_00019697;TCONS_00019698;TCONS_00027071;TCONS_00044081;TCONS_00045657;TCONS_00045660;TCONS_00045880;TCONS_00056646;TCONS_00063966;TCONS_00085512
Cellular Component	GO:0043626	PCNA complex	2	2	0.00634944	0.0424456	TCONS_00040563;TCONS_00041868
Cellular Component	GO:0044796	DNA polymerase processivity factor complex	2	2	0.00634944	0.0424456	TCONS_00040563;TCONS_00041868
Molecular Function	GO:0008168	methyltransferase activity	25	142	1.57112e-05	0.0043853	TCONS_00000774;TCONS_00002188;TCONS_00004241;TCONS_00004302;TCONS_00011633;TCONS_00014527;TCONS_00017198;TCONS_00019958;TCONS_00021826;TCONS_00022711;TCONS_00023664;TCONS_00025554;TCONS_00027452;TCONS_00033485;TCONS_00037072;TCONS_00042847;TCONS_00046164;TCONS_00046169;TCONS_00048702;TCONS_00051270;TCONS_00051271;TCONS_00057563;TCONS_00057857;TCONS_00080286;TCONS_00081796
Molecular Function	GO:0016741	transferase activity, transferring one-carbon groups	25	145	2.27808e-05	0.0043853	TCONS_00000774;TCONS_00002188;TCONS_00004241;TCONS_00004302;TCONS_00011633;TCONS_00014527;TCONS_00017198;TCONS_00019958;TCONS_00021826;TCONS_00022711;TCONS_00023664;TCONS_00025554;TCONS_00027452;TCONS_00033485;TCONS_00037072;TCONS_00042847;TCONS_00046164;TCONS_00046169;TCONS_00048702;TCONS_00051270;TCONS_00051271;TCONS_00057563;TCONS_00057857;TCONS_00080286;TCONS_00081796
Molecular Function	GO:0004812	aminoacyl-tRNA ligase activity	6	15	0.000339554	0.0231392	TCONS_00008528;TCONS_00009547;TCONS_00012522;TCONS_00020060;TCONS_00066174;TCONS_00066175
Molecular Function	GO:0016875	ligase activity, forming carbon-oxygen bonds	6	15	0.000339554	0.0231392	TCONS_00008528;TCONS_00009547;TCONS_00012522;TCONS_00020060;TCONS_00066174;TCONS_00066175
Molecular Function	GO:0016876	ligase activity, forming aminoacyl-tRNA and related compounds	6	15	0.000339554	0.0231392	TCONS_00008528;TCONS_00009547;TCONS_00012522;TCONS_00020060;TCONS_00066174;TCONS_00066175
Molecular Function	GO:0003824	catalytic activity	268	3254	0.000360611	0.0231392	TCONS_00000138;TCONS_00000336;TCONS_00000377;TCONS_00000727;TCONS_00000774;TCONS_00001219;TCONS_00001263;TCONS_00001656;TCONS_00001958;TCONS_00002188;TCONS_00003426;TCONS_00003833;TCONS_00003834;TCONS_00004241;TCONS_00004302;TCONS_00004550;TCONS_00004584;TCONS_00006647;TCONS_00006648;TCONS_00006903;TCONS_00007005;TCONS_00007071;TCONS_00007244;TCONS_00007388;TCONS_00007544;TCONS_00008357;TCONS_000…

## Sheet: male_profile_4_and_13
GO term	GO ID	Description	out (651)	All (18003)	pvalue	p.adjust	Transcript_id
Cellular Component	GO:0022626	cytosolic ribosome	38	83	9.23701e-20	4.18436e-17	TCONS_00001910;TCONS_00008439;TCONS_00008441;TCONS_00010521;TCONS_00016031;TCONS_00020373;TCONS_00022076;TCONS_00022334;TCONS_00022574;TCONS_00022667;TCONS_00023788;TCONS_00023893;TCONS_00024870;TCONS_00025886;TCONS_00029931;TCONS_00036496;TCONS_00037513;TCONS_00038564;TCONS_00039640;TCONS_00039641;TCONS_00043080;TCONS_00043322;TCONS_00043323;TCONS_00043897;TCONS_00044085;TCONS_00046255;TCONS_000…
Cellular Component	GO:0005840	ribosome	65	245	1.38866e-17	3.14532e-15	TCONS_00001544;TCONS_00001910;TCONS_00008439;TCONS_00008441;TCONS_00008772;TCONS_00008773;TCONS_00010521;TCONS_00012921;TCONS_00015722;TCONS_00016031;TCONS_00020373;TCONS_00020652;TCONS_00020653;TCONS_00020655;TCONS_00022076;TCONS_00022334;TCONS_00022480;TCONS_00022574;TCONS_00022667;TCONS_00023788;TCONS_00023893;TCONS_00024754;TCONS_00024870;TCONS_00025886;TCONS_00027176;TCONS_00029931;TCONS_000…
Cellular Component	GO:0044445	cytosolic part	46	140	1.08188e-16	1.63364e-14	TCONS_00001910;TCONS_00008439;TCONS_00008441;TCONS_00010521;TCONS_00016031;TCONS_00020373;TCONS_00022076;TCONS_00022334;TCONS_00022574;TCONS_00022667;TCONS_00023788;TCONS_00023893;TCONS_00024870;TCONS_00025886;TCONS_00029931;TCONS_00036180;TCONS_00036496;TCONS_00037513;TCONS_00038564;TCONS_00039640;TCONS_00039641;TCONS_00040114;TCONS_00043080;TCONS_00043322;TCONS_00043323;TCONS_00043897;TCONS_000…
Cellular Component	GO:0044391	ribosomal subunit	42	137	3.55284e-14	4.02359e-12	TCONS_00001910;TCONS_00008439;TCONS_00008441;TCONS_00008772;TCONS_00008773;TCONS_00010521;TCONS_00016031;TCONS_00020373;TCONS_00022076;TCONS_00022334;TCONS_00022574;TCONS_00022667;TCONS_00023788;TCONS_00023893;TCONS_00024870;TCONS_00025886;TCONS_00029931;TCONS_00036496;TCONS_00037513;TCONS_00038564;TCONS_00039640;TCONS_00039641;TCONS_00043080;TCONS_00043322;TCONS_00043323;TCONS_00043897;TCONS_000…
Cellular Component	GO:0022625	cytosolic large ribosomal subunit	21	43	3.23939e-12	2.93489e-10	TCONS_00008439;TCONS_00008441;TCONS_00016031;TCONS_00020373;TCONS_00022334;TCONS_00023788;TCONS_00023893;TCONS_00029931;TCONS_00036496;TCONS_00038564;TCONS_00043080;TCONS_00043322;TCONS_00043323;TCONS_00044085;TCONS_00049265;TCONS_00050021;TCONS_00050959;TCONS_00051969;TCONS_00053678;TCONS_00055597;TCONS_00066803
Cellular Component	GO:1990904	ribonucleoprotein complex	88	502	1.29293e-11	9.76163e-10	TCONS_00001544;TCONS_00001910;TCONS_00003500;TCONS_00004822;TCONS_00008439;TCONS_00008441;TCONS_00008772;TCONS_00008773;TCONS_00010157;TCONS_00010521;TCONS_00012921;TCONS_00013102;TCONS_00015722;TCONS_00016031;TCONS_00016477;TCONS_00016976;TCONS_00016977;TCONS_00018658;TCONS_00020373;TCONS_00020652;TCONS_00020653;TCONS_00020655;TCONS_00022076;TCONS_00022334;TCONS_00022480;TCONS_00022574;TCONS_000…
Cellular Component	GO:0030529	intracellular ribonucleoprotein complex	84	479	3.74655e-11	2.42455e-09	TCONS_00001544;TCONS_00001910;TCONS_00004822;TCONS_00008439;TCONS_00008441;TCONS_00008772;TCONS_00008773;TCONS_00010157;TCONS_00010521;TCONS_00012921;TCONS_00013102;TCONS_00015722;TCONS_00016031;TCONS_00016477;TCONS_00016976;TCONS_00016977;TCONS_00020373;TCONS_00020652;TCONS_00020653;TCONS_00020655;TCONS_00022076;TCONS_00022334;TCONS_00022480;TCONS_00022574;TCONS_00022667;TCONS_00023788;TCONS_000…
Cellular Component	GO:0045259	proton-transporting ATP synthase complex	12	16	1.4022e-10	7.93995e-09	TCONS_00018745;TCONS_00023385;TCONS_00023386;TCONS_00029865;TCONS_00030025;TCONS_00032202;TCONS_00034983;TCONS_00034984;TCONS_00037623;TCONS_00044576;TCONS_00056411;TCONS_00068123
Cellular Component	GO:0015934	large ribosomal subunit	23	69	3.50721e-09	1.76529e-07	TCONS_00008439;TCONS_00008441;TCONS_00016031;TCONS_00020373;TCONS_00022334;TCONS_00023788;TCONS_00023893;TCONS_00029931;TCONS_00036496;TCONS_00038564;TCONS_00043080;TCONS_00043322;TCONS_00043323;TCONS_00044085;TCONS_00049265;TCONS_00050021;TCONS_00050959;TCONS_00051969;TCONS_00053247;TCONS_00053678;TCONS_00055597;TCONS_00066803;TCONS_00072937
Cellular Component	GO:0022627	cytosolic small ribosomal subunit	17	40	5.59808e-09	2.53593e-07	TCONS_00001910;TCONS_00010521;TCONS_00022076;TCONS_00022574;TCONS_00022667;TCONS_00024870;TCONS_00025886;TCONS_00037513;TCONS_00039640;TCONS_00039641;TCONS_00043897;TCONS_00046255;TCONS_00060344;TCONS_00066047;TCONS_00066049;TCONS_00066271;TCONS_00066272
Cellular Component	GO:0016469	proton-transporting two-sector ATPase complex	16	42	1.00868e-07	4.15391e-06	TCONS_00013565;TCONS_00014935;TCONS_00014936;TCONS_00014938;TCONS_00018745;TCONS_00023385;TCONS_00023386;TCONS_00029865;TCONS_00030025;TCONS_00032202;TCONS_00034983;TCONS_00034984;TCONS_00037623;TCONS_00044576;TCONS_00056411;TCONS_00068123
Cellular Component	GO:0005753	mitochondrial proton-transporting ATP synthase complex	8	11	2.96385e-07	1.11885e-05	TCONS_00018745;TCONS_00023385;TCONS_00023386;TCONS_00029865;TCONS_00030025;TCONS_00037623;TCONS_00056411;TCONS_00068123
Cellular Component	GO:0005743	mitochondrial inner membrane	46	253	3.50604e-07	1.22172e-05	TCONS_00001088;TCONS_00006601;TCONS_00008257;TCONS_00008622;TCONS_00010096;TCONS_00014456;TCONS_00015508;TCONS_00018745;TCONS_00019730;TCONS_00020692;TCONS_00022258;TCONS_00023385;TCONS_00023386;TCONS_00023423;TCONS_00024935;TCONS_00027218;TCONS_00027221;TCONS_00027941;TCONS_00029809;TCONS_00029865;TCONS_00030025;TCONS_00035486;TCONS_00035502;TCONS_00035503;TCONS_00037519;TCONS_00037623;TCONS_000…
Cellular Component	GO:0044455	mitochondrial membrane part	34	162	3.94029e-07	1.27497e-05	TCONS_00008257;TCONS_00008622;TCONS_00014456;TCONS_00015508;TCONS_00018745;TCONS_00019730;TCONS_00020692;TCONS_00023385;TCONS_00023386;TCONS_00023423;TCONS_00024935;TCONS_00027941;TCONS_00029809;TCONS_00029865;TCONS_00030025;TCONS_00035502;TCONS_00037519;TCONS_00037623;TCONS_00043811;TCONS_00044539;TCONS_00047504;TCONS_00050878;TCONS_00051320;TCONS_00054492;TCONS_00056177;TCONS_00056411;TCONS_000…
Cellular Component	GO:0005746	mitochondrial respiratory chain	16	47	6.10205e-07	1.72764e-05	TCONS_00014456;TCONS_00015508;TCONS_00019730;TCONS_00020692;TCONS_00023423;TCONS_00024935;TCONS_00027941;TCONS_00035502;TCONS_00037519;TCONS_00043811;TCONS_00044539;TCONS_00051320;TCONS_00063506;TCONS_00070487;TCONS_00070928;TCONS_00073286
Cellular Component	GO:0070469	respiratory chain	16	47	6.10205e-07	1.72764e-05	TCONS_00014456;TCONS_00015508;TCONS_00019730;TCONS_00020692;TCONS_00023423;TCONS_00024935;TCONS_00027941;TCONS_00035502;TCONS_00037519;TCONS_00043811;TCONS_00044539;TCONS_00051320;TCONS_00063506;TCONS_00070487;TCONS_00070928;TCONS_00073286
Cellular Component	GO:0019866	organelle inner membrane	48	278	9.44865e-07	2.51779e-05	TCONS_00001088;TCONS_00006601;TCONS_00008257;TCONS_00008622;TCONS_00010096;TCONS_00014456;TCONS_00015508;TCONS_00018745;TCONS_00019730;TCONS_00020692;TCONS_00022258;TCONS_00023385;TCONS_00023386;TCONS_00023423;TCONS_00024935;TCONS_00026757;TCONS_00027218;TCONS_00027221;TCONS_00027941;TCONS_00029809;TCONS_00029865;TCONS_00030025;TCONS_00035486;TCONS_00035502;TCONS_00035503;TCONS_00037519;TCONS_000…
Cellular Component	GO:0005740	mitochondrial envelope	58	366	1.36934e-06	3.44618e-05	TCONS_00001088;TCONS_00006601;TCONS_00008257;TCONS_00008622;TCONS_00010096;TCONS_00014456;TCONS_00015508;TCONS_00018263;TCONS_00018745;TCONS_00019730;TCONS_00020692;TCONS_00022258;TCONS_00023385;TCONS_00023386;TCONS_00023423;TCONS_00024935;TCONS_00027218;TCONS_00027221;TCONS_00027941;TCONS_00029809;TCONS_00029865;TCONS_00030025;TCONS_00035486;TCONS_00035502;TCONS_00035503;TCONS_00036813;TCONS_000…
Cellular Component	GO:0015935	small ribosomal subunit	19	68	1.73691e-06	4.14116e-05	TCONS_00001910;TCONS_00008772;TCONS_00008773;TCONS_00010521;TCONS_00022076;TCONS_00022574;TCONS_00022667;TCONS_00024870;TCONS_00025886;TCONS_00037513;TCONS_00039640;TCONS_00039641;TCONS_00043897;TCONS_00046255;TCONS_00060344;TCONS_00066047;TCONS_00066049;TCONS_00066271;TCONS_00066272
Cellular Component	GO:0098800	inner mitochondrial membrane protein complex	22	91	3.89352e-06	8.81883e-05	TCONS_00015508;TCONS_00018745;TCONS_00019730;TCONS_00020692;TCONS_00023385;TCONS_00023386;TCONS_00023423;TCONS_00027941;TCONS_00029865;TCONS_00030025;TCONS_00035502;TCONS_00037519;TCONS_00037623;TCONS_00044539;TCONS_00047504;TCONS_00051320;TCONS_00056411;TCONS_00066019;TCONS_00068123;TCONS_00070487;TCONS_00070928;TCONS_00073286
Cellular Component	GO:0033178	proton-transporting two-sector ATPase complex, catalytic domain	9	18	4.54163e-06	9.79695e-05	TCONS_00013565;TCONS_00014935;TCONS_00014936;TCONS_00014938;TCONS_00032202;TCONS_00034983;TCONS_00034984;TCONS_00044576;TCONS_00068123
Cellular Component	GO:0044444	cytoplasmic part	339	3292	5.38032e-06	0.000110786	TCONS_00000187;TCONS_00000438;TCONS_00000742;TCONS_00000896;TCONS_00000932;TCONS_00001069;TCONS_00001088;TCONS_00001544;TCONS_00001570;TCONS_00001797;TCONS_00001910;TCONS_00003216;TCONS_00003217;TCONS_00003222;TCONS_00003248;TCONS_00003343;TCONS_00003349;TCONS_00003525;TCONS_00004673;TCONS_00004686;TCONS_00006467;TCONS_00006557;TCONS_00006601;TCONS_00006674;TCONS_00006847;TCONS_00006874;TCONS_000…
Cellular Component	GO:0005829	cytosol	68	474	6.41424e-06	0.000126333	TCONS_00001910;TCONS_00006674;TCONS_00006944;TCONS_00007397;TCONS_00008439;TCONS_00008441;TCONS_00009500;TCONS_00010521;TCONS_00016031;TCONS_00020373;TCONS_00021997;TCONS_00022076;TCONS_00022334;TCONS_00022574;TCONS_00022667;TCONS_00023788;TCONS_00023893;TCONS_00024870;TCONS_00025886;TCONS_00027426;TCONS_00029931;TCONS_00031193;TCONS_00032197;TCONS_00034821;TCONS_00036180;TCONS_00036496;TCONS_000…
Cellular Component	GO:0005737	cytoplasm	442	4467	8.94317e-06	0.000168802	TCONS_00000187;TCONS_00000438;TCONS_00000742;TCONS_00000896;TCONS_00000927;TCONS_00000932;TCONS_00000973;TCONS_00000975;TCONS_00001069;TCONS_00001088;TCONS_00001544;TCONS_00001570;TCONS_00001797;TCONS_00001910;TCONS_00002020;TCONS_00002021;TCONS_00002217;TCONS_00002218;TCONS_00003216;TCONS_00003217;TCONS_00003222;TCONS_00003248;TCONS_00003288;TCONS_00003343;TCONS_00003349;TCONS_00003525;TCONS_000…
Cellular Component	GO:0031967	organelle envelope	66	470	1.76047e-05	0.000306728	TCONS_00001088;TCONS_00006601;TCONS_00008257;TCONS_00008622;TCONS_00010096;TCONS_00014456;TCONS_00015508;TCONS_00017326;TCONS_00018263;TCONS_00018745;TCONS_00018989;TCONS_00019730;TCONS_00020692;TCONS_00022258;TCONS_00023385;TCONS_00023386;TCONS_00023423;TCONS_00024563;TCONS_00024935;TCONS_00026757;TCONS_00027218;TCONS_00027221;TCONS_00027941;TCONS_00029809;TCONS_00029865;TCONS_00030025;TCONS_000…
Cellular Component	GO:0031975	envelope	66	470	1.76047e-05	0.000306728	TCONS_00001088;TCONS_00006601;TCONS_00008257;TCONS_00008622;TCONS_00010096;TCONS_00014456;TCONS_00015508;TCONS_00017326;TCONS_00018263;TCONS_00018745;TCONS_00018989;TCONS_00019730;TCONS_00020692;TCONS_00022258;TCONS_00023385;TCONS_00023386;TCONS_00023423;TCONS_00024563;TCONS_00024935;TCONS_00026757;TCONS_00027218;TCONS_00027221;TCONS_00027941;TCONS_00029809;TCONS_00029865;TCONS_00030025;TCONS_000…
Cellular Component	GO:0045261	proton-transporting ATP synthase complex, catalytic core F(1)	5	6	2.21419e-05	0.000371492	TCONS_00032202;TCONS_00034983;TCONS_00034984;TCONS_00044576;TCONS_00068123
Cellular Component	GO:0031966	mitochondrial membrane	50	332	2.92939e-05	0.000473933	TCONS_00001088;TCONS_00006601;TCONS_00008257;TCONS_00008622;TCONS_00010096;TCONS_00014456;TCONS_00015508;TCONS_00018745;TCONS_00019730;TCONS_00020692;TCONS_00022258;TCONS_00023385;TCONS_00023386;TCONS_00023423;TCONS_00024935;TCONS_00027218;TCONS_00027221;TCONS_00027941;TCONS_00029809;TCONS_00029865;TCONS_00030025;TCONS_00035486;TCONS_00035502;TCONS_00035503;TCONS_00036813;TCONS_00036816;TCONS_000…
Cellular Component	GO:0098798	mitochondrial protein complex	24	121	5.12351e-05	0.000800328	TCONS_00015508;TCONS_00015645;TCONS_00018530;TCONS_00018745;TCONS_00019730;TCONS_00020692;TCONS_00023385;TCONS_00023386;TCONS_00023423;TCONS_00027941;TCONS_00029865;TCONS_00030025;TCONS_00035502;TCONS_00037519;TCONS_00037623;TCONS_00044539;TCONS_00047504;TCONS_00051320;TCONS_00056411;TCONS_00066019;TCONS_00068123;TCONS_00070487;TCONS_00070928;TCONS_00073286
Cellular Component	GO:0098803	respiratory chain complex	12	40	6.51323e-05	0.000983498	TCONS_00015508;TCONS_00019730;TCONS_00020692;TCONS_00023423;TCONS_00027941;TCONS_00035502;TCONS_00037519;TCONS_00044539;TCONS_00051320;TCONS_00070487;TCONS_00070928;TCONS_00073286
Cellular Component	GO:0044429	mitochondrial part	66	491	6.91683e-05	0.00101075	TCONS_00001088;TCONS_00006601;TCONS_00008257;TCONS_00008622;TCONS_00010096;TCONS_00014456;TCONS_00015508;TCONS_00015645;TCONS_00018263;TCONS_00018530;TCONS_00018745;TCONS_00019730;TCONS_00020692;TCONS_00022258;TCONS_00023385;TCONS_00023386;TCONS_00023423;TCONS_00024935;TCONS_00027218;TCONS_00027221;TCONS_00027941;TCONS_00029809;TCONS_00029865;TCONS_00030025;TCONS_00035357;TCONS_00035486;TCONS_000…
Cellular Component	GO:1990204	oxidoreductase complex	11	35	8.16563e-05	0.00115595	TCONS_00015645;TCONS_00016646;TCONS_00018530;TCONS_00027941;TCONS_00035502;TCONS_00037519;TCONS_00044539;TCONS_00051320;TCONS_00070487;TCONS_00070928;TCONS_00073286
Cellular Component	GO:0000276	mitochondrial proton-transporting ATP synthase complex, coupling factor F(o)	5	8	0.000179157	0.002387	TCONS_00018745;TCONS_00023385;TCONS_00023386;TCONS_00029865;TCONS_00056411
Cellular Component	GO:0045263	proton-transporting ATP synthase complex, coupling factor F(o)	5	8	0.000179157	0.002387	TCONS_00018745;TCONS_00023385;TCONS_00023386;TCONS_00029865;TCONS_00056411
Cellular Component	GO:0043228	non-membrane-bounded organelle	176	1664	0.000406521	0.00511539	TCONS_00001241;TCONS_00001242;TCONS_00001544;TCONS_00001910;TCONS_00003016;TCONS_00003216;TCONS_00003217;TCONS_00003222;TCONS_00003517;TCONS_00003650;TCONS_00005145;TCONS_00006261;TCONS_00006262;TCONS_00006480;TCONS_00007126;TCONS_00007268;TCONS_00007269;TCONS_00007869;TCONS_00008439;TCONS_00008441;TCONS_00008772;TCONS_00008773;TCONS_00009648;TCONS_00010144;TCONS_00010521;TCONS_00011194;TCONS_000…
Cellular Component	GO:0043232	intracellular non-membrane-bounded organelle	176	1664	0.000406521	0.00511539	TCONS_00001241;TCONS_00001242;TCONS_00001544;TCONS_00001910;TCONS_00003016;TCONS_00003216;TCONS_00003217;TCONS_00003222;TCONS_00003517;TCONS_00003650;TCONS_00005145;TCONS_00006261;TCONS_00006262;TCONS_00006480;TCONS_00007126;TCONS_00007268;TCONS_00007269;TCONS_00007869;TCONS_00008439;TCONS_00008441;TCONS_00008772;TCONS_00008773;TCONS_00009648;TCONS_00010144;TCONS_00010521;TCONS_00011194;TCONS_000…
Cellular Component	GO:0005739	mitochondrion	96	836	0.000720209	0.00881769	TCONS_00000187;TCONS_00001088;TCONS_00001797;TCONS_00003248;TCONS_00004686;TCONS_00006601;TCONS_00008257;TCONS_00008622;TCONS_00008671;TCONS_00010042;TCONS_00010096;TCONS_00014456;TCONS_00015508;TCONS_00015645;TCONS_00018263;TCONS_00018530;TCONS_00018745;TCONS_00019730;TCONS_00020692;TCONS_00022258;TCONS_00022483;TCONS_00023385;TCONS_00023386;TCONS_00023423;TCONS_00024642;TCONS_00024935;TCONS_000…
Cellular Component	GO:0032991	macromolecular complex	283	2870	0.000787208	0.00938435	TCONS_00000676;TCONS_00001544;TCONS_00001570;TCONS_00001910;TCONS_00003016;TCONS_00003216;TCONS_00003217;TCONS_00003222;TCONS_00003500;TCONS_00003944;TCONS_00004087;TCONS_00004111;TCONS_00004595;TCONS_00004822;TCONS_00006261;TCONS_00006262;TCONS_00006557;TCONS_00006894;TCONS_00007111;TCONS_00007126;TCONS_00007162;TCONS_00007268;TCONS_00007269;TCONS_00007355;TCONS_00008050;TCONS_00008051;TCONS_000…
Cellular Component	GO:0030123	AP-3 adaptor complex	3	4	0.0021569	0.0250533	TCONS_00006557;TCONS_00037339;TCONS_00037341
Cellular Component	GO:0005882	intermediate filament	12	59	0.00298588	0.0325371	TCONS_00001241;TCONS_00001242;TCONS_00036046;TCONS_00041645;TCONS_00044139;TCONS_00044140;TCONS_00045750;TCONS_00051622;TCONS_00051623;TCONS_00059862;TCONS_00078083;TCONS_00081627
Cellular Component	GO:0045111	intermediate filament cytoskeleton	12	59	0.00298588	0.0325371	TCONS_00001241;TCONS_00001242;TCONS_00036046;TCONS_00041645;TCONS_00044139;TCONS_00044140;TCONS_00045750;TCONS_00051622;TCONS_00051623;TCONS_00059862;TCONS_00078083;TCONS_00081627
Cellular Component	GO:0098796	membrane protein complex	63	534	0.00301669	0.0325371	TCONS_00001570;TCONS_00004111;TCONS_00006557;TCONS_00011023;TCONS_00011024;TCONS_00011454;TCONS_00013565;TCONS_00013905;TCONS_00014935;TCONS_00014936;TCONS_00014938;TCONS_00015508;TCONS_00016646;TCONS_00016698;TCONS_00018745;TCONS_00019564;TCONS_00019730;TCONS_00020692;TCONS_00020801;TCONS_00021792;TCONS_00021793;TCONS_00023385;TCONS_00023386;TCONS_00023423;TCONS_00027941;TCONS_00029865;TCONS_000…
Cellular Component	GO:0031012	extracellular matrix	12	60	0.00345556	0.036404	TCONS_00008050;TCONS_00008051;TCONS_00008052;TCONS_00027601;TCONS_00027785;TCONS_00036141;TCONS_00056488;TCONS_00058562;TCONS_00069637;TCONS_00079074;TCONS_00080935;TCONS_00080942
Cellular Component	GO:0070069	cytochrome complex	6	20	0.00459386	0.0472958	TCONS_00015508;TCONS_00019730;TCONS_00020692;TCONS_00023423;TCONS_00044539;TCONS_00051320
Cellular Component	GO:0016459	myosin complex	17	103	0.00480078	0.0483278	TCONS_00006261;TCONS_00006262;TCONS_00011194;TCONS_00011200;TCONS_00011472;TCONS_00019859;TCONS_00034712;TCONS_00034725;TCONS_00034726;TCONS_00035522;TCONS_00039699;TCONS_00039702;TCONS_00039703;TCONS_00043463;TCONS_00048778;TCONS_00059345;TCONS_00074685

## Sheet: male_profile_5
GO term	GO ID	Description	out (651)	All (18003)	pvalue	p.adjust	Transcript_id
Cellular Component	GO:0005622	intracellular	634	9952	4.35165e-31	1.90602e-28	TCONS_00000070;TCONS_00000545;TCONS_00000679;TCONS_00000850;TCONS_00000862;TCONS_00001185;TCONS_00001372;TCONS_00001559;TCONS_00001687;TCONS_00001776;TCONS_00001850;TCONS_00001922;TCONS_00002023;TCONS_00002115;TCONS_00002337;TCONS_00002933;TCONS_00003118;TCONS_00003138;TCONS_00003155;TCONS_00003322;TCONS_00003493;TCONS_00003613;TCONS_00003688;TCONS_00003886;TCONS_00003950;TCONS_00004062;TCONS_000…
Cellular Component	GO:0044424	intracellular part	630	9923	4.64767e-30	1.01784e-27	TCONS_00000070;TCONS_00000545;TCONS_00000679;TCONS_00000850;TCONS_00000862;TCONS_00001185;TCONS_00001372;TCONS_00001559;TCONS_00001687;TCONS_00001776;TCONS_00001850;TCONS_00001922;TCONS_00002023;TCONS_00002115;TCONS_00002337;TCONS_00002933;TCONS_00003118;TCONS_00003138;TCONS_00003155;TCONS_00003322;TCONS_00003493;TCONS_00003613;TCONS_00003688;TCONS_00003886;TCONS_00004062;TCONS_00004131;TCONS_000…
Cellular Component	GO:0044446	intracellular organelle part	282	3249	5.09101e-27	7.43288e-25	TCONS_00000679;TCONS_00000850;TCONS_00000862;TCONS_00001687;TCONS_00001776;TCONS_00001922;TCONS_00002115;TCONS_00002337;TCONS_00003322;TCONS_00003493;TCONS_00004062;TCONS_00004440;TCONS_00004766;TCONS_00006323;TCONS_00006339;TCONS_00006390;TCONS_00006425;TCONS_00006616;TCONS_00006953;TCONS_00007289;TCONS_00007317;TCONS_00007376;TCONS_00007423;TCONS_00007783;TCONS_00007872;TCONS_00008199;TCONS_000…
Cellular Component	GO:0031974	membrane-enclosed lumen	134	1045	1.02738e-26	1.12498e-24	TCONS_00001922;TCONS_00002337;TCONS_00003322;TCONS_00003493;TCONS_00006339;TCONS_00006616;TCONS_00006953;TCONS_00007317;TCONS_00007783;TCONS_00008199;TCONS_00009551;TCONS_00012415;TCONS_00013480;TCONS_00014677;TCONS_00016622;TCONS_00017228;TCONS_00017247;TCONS_00018290;TCONS_00018492;TCONS_00019032;TCONS_00019033;TCONS_00019198;TCONS_00020020;TCONS_00020572;TCONS_00020599;TCONS_00020909;TCONS_000…
Cellular Component	GO:0043233	organelle lumen	131	1012	1.67943e-26	1.22599e-24	TCONS_00001922;TCONS_00002337;TCONS_00003322;TCONS_00003493;TCONS_00006339;TCONS_00006616;TCONS_00006953;TCONS_00007317;TCONS_00007783;TCONS_00008199;TCONS_00009551;TCONS_00012415;TCONS_00013480;TCONS_00014677;TCONS_00016622;TCONS_00017247;TCONS_00018290;TCONS_00018492;TCONS_00019032;TCONS_00019033;TCONS_00019198;TCONS_00020020;TCONS_00020572;TCONS_00020599;TCONS_00020909;TCONS_00021011;TCONS_000…
Cellular Component	GO:0070013	intracellular organelle lumen	131	1012	1.67943e-26	1.22599e-24	TCONS_00001922;TCONS_00002337;TCONS_00003322;TCONS_00003493;TCONS_00006339;TCONS_00006616;TCONS_00006953;TCONS_00007317;TCONS_00007783;TCONS_00008199;TCONS_00009551;TCONS_00012415;TCONS_00013480;TCONS_00014677;TCONS_00016622;TCONS_00017247;TCONS_00018290;TCONS_00018492;TCONS_00019032;TCONS_00019033;TCONS_00019198;TCONS_00020020;TCONS_00020572;TCONS_00020599;TCONS_00020909;TCONS_00021011;TCONS_000…
Cellular Component	GO:0044422	organelle part	282	3291	4.27496e-26	2.6749e-24	TCONS_00000679;TCONS_00000850;TCONS_00000862;TCONS_00001687;TCONS_00001776;TCONS_00001922;TCONS_00002115;TCONS_00002337;TCONS_00003322;TCONS_00003493;TCONS_00004062;TCONS_00004440;TCONS_00004766;TCONS_00006323;TCONS_00006339;TCONS_00006390;TCONS_00006425;TCONS_00006616;TCONS_00006953;TCONS_00007289;TCONS_00007317;TCONS_00007376;TCONS_00007423;TCONS_00007783;TCONS_00007872;TCONS_00008199;TCONS_000…
Cellular Component	GO:0044428	nuclear part	153	1318	7.01437e-26	3.84037e-24	TCONS_00001687;TCONS_00001922;TCONS_00002337;TCONS_00003322;TCONS_00003493;TCONS_00006323;TCONS_00007317;TCONS_00007783;TCONS_00008199;TCONS_00009551;TCONS_00012415;TCONS_00013480;TCONS_00014677;TCONS_00015945;TCONS_00016476;TCONS_00016622;TCONS_00017247;TCONS_00017642;TCONS_00018290;TCONS_00018492;TCONS_00018755;TCONS_00019032;TCONS_00019033;TCONS_00019198;TCONS_00019990;TCONS_00020020;TCONS_000…
Cellular Component	GO:0031981	nuclear lumen	114	865	1.065e-23	5.18298e-22	TCONS_00001922;TCONS_00002337;TCONS_00003322;TCONS_00003493;TCONS_00007317;TCONS_00007783;TCONS_00008199;TCONS_00009551;TCONS_00012415;TCONS_00013480;TCONS_00014677;TCONS_00016622;TCONS_00017247;TCONS_00018290;TCONS_00018492;TCONS_00019032;TCONS_00019033;TCONS_00019198;TCONS_00020020;TCONS_00020572;TCONS_00020909;TCONS_00021011;TCONS_00021041;TCONS_00022255;TCONS_00022994;TCONS_00023479;TCONS_000…
Cellular Component	GO:0043231	intracellular membrane-bounded organelle	449	6527	4.18037e-23	1.831e-21	TCONS_00000070;TCONS_00000679;TCONS_00001372;TCONS_00001559;TCONS_00001687;TCONS_00001776;TCONS_00001922;TCONS_00002023;TCONS_00002337;TCONS_00002933;TCONS_00003155;TCONS_00003322;TCONS_00003493;TCONS_00003613;TCONS_00003886;TCONS_00004062;TCONS_00004131;TCONS_00004440;TCONS_00004766;TCONS_00004809;TCONS_00006323;TCONS_00006339;TCONS_00006379;TCONS_00006390;TCONS_00006616;TCONS_00006621;TCONS_000…
Cellular Component	GO:0043227	membrane-bounded organelle	449	6531	4.81409e-23	1.91688e-21	TCONS_00000070;TCONS_00000679;TCONS_00001372;TCONS_00001559;TCONS_00001687;TCONS_00001776;TCONS_00001922;TCONS_00002023;TCONS_00002337;TCONS_00002933;TCONS_00003155;TCONS_00003322;TCONS_00003493;TCONS_00003613;TCONS_00003886;TCONS_00004062;TCONS_00004131;TCONS_00004440;TCONS_00004766;TCONS_00004809;TCONS_00006323;TCONS_00006339;TCONS_00006379;TCONS_00006390;TCONS_00006616;TCONS_00006621;TCONS_000…
Cellular Component	GO:0043229	intracellular organelle	510	7785	8.32774e-23	3.03963e-21	TCONS_00000070;TCONS_00000679;TCONS_00000850;TCONS_00000862;TCONS_00001372;TCONS_00001559;TCONS_00001687;TCONS_00001776;TCONS_00001922;TCONS_00002023;TCONS_00002115;TCONS_00002337;TCONS_00002933;TCONS_00003155;TCONS_00003322;TCONS_00003493;TCONS_00003613;TCONS_00003886;TCONS_00004062;TCONS_00004131;TCONS_00004440;TCONS_00004766;TCONS_00004809;TCONS_00006323;TCONS_00006339;TCONS_00006379;TCONS_000…
Cellular Component	GO:0043226	organelle	510	7869	1.32281e-21	4.45685e-20	TCONS_00000070;TCONS_00000679;TCONS_00000850;TCONS_00000862;TCONS_00001372;TCONS_00001559;TCONS_00001687;TCONS_00001776;TCONS_00001922;TCONS_00002023;TCONS_00002115;TCONS_00002337;TCONS_00002933;TCONS_00003155;TCONS_00003322;TCONS_00003493;TCONS_00003613;TCONS_00003886;TCONS_00004062;TCONS_00004131;TCONS_00004440;TCONS_00004766;TCONS_00004809;TCONS_00006323;TCONS_00006339;TCONS_00006379;TCONS_000…
Cellular Component	GO:0005730	nucleolus	42	160	3.68251e-20	1.1521e-18	TCONS_00001922;TCONS_00021011;TCONS_00021041;TCONS_00022255;TCONS_00025871;TCONS_00035475;TCONS_00035708;TCONS_00035987;TCONS_00036449;TCONS_00037110;TCONS_00038471;TCONS_00041100;TCONS_00041101;TCONS_00041323;TCONS_00041565;TCONS_00043225;TCONS_00043551;TCONS_00043768;TCONS_00043769;TCONS_00044754;TCONS_00046895;TCONS_00050713;TCONS_00051322;TCONS_00051323;TCONS_00052282;TCONS_00054144;TCONS_000…
Cellular Component	GO:0005623	cell	672	11786	1.69955e-17	4.96267e-16	TCONS_00000070;TCONS_00000545;TCONS_00000679;TCONS_00000850;TCONS_00000862;TCONS_00001185;TCONS_00001372;TCONS_00001559;TCONS_00001579;TCONS_00001617;TCONS_00001687;TCONS_00001776;TCONS_00001850;TCONS_00001922;TCONS_00001977;TCONS_00002023;TCONS_00002115;TCONS_00002337;TCONS_00002933;TCONS_00003118;TCONS_00003138;TCONS_00003155;TCONS_00003322;TCONS_00003493;TCONS_00003613;TCONS_00003688;TCONS_000…
Cellular Component	GO:0044464	cell part	652	11331	2.69677e-17	7.38241e-16	TCONS_00000070;TCONS_00000545;TCONS_00000679;TCONS_00000850;TCONS_00000862;TCONS_00001185;TCONS_00001372;TCONS_00001559;TCONS_00001617;TCONS_00001687;TCONS_00001776;TCONS_00001850;TCONS_00001922;TCONS_00001977;TCONS_00002023;TCONS_00002115;TCONS_00002337;TCONS_00002933;TCONS_00003118;TCONS_00003138;TCONS_00003155;TCONS_00003322;TCONS_00003493;TCONS_00003613;TCONS_00003688;TCONS_00003886;TCONS_000…
Cellular Component	GO:0032991	macromolecular complex	229	2870	1.11632e-16	2.87617e-15	TCONS_00000850;TCONS_00001185;TCONS_00001687;TCONS_00001850;TCONS_00002115;TCONS_00002337;TCONS_00003118;TCONS_00003138;TCONS_00003322;TCONS_00003493;TCONS_00004925;TCONS_00005004;TCONS_00006323;TCONS_00006339;TCONS_00006953;TCONS_00007289;TCONS_00007317;TCONS_00007423;TCONS_00007679;TCONS_00007684;TCONS_00007783;TCONS_00007872;TCONS_00008199;TCONS_00009419;TCONS_00009484;TCONS_00009551;TCONS_000…
Cellular Component	GO:0005634	nucleus	295	4175	1.38917e-14	3.38033e-13	TCONS_00000070;TCONS_00001559;TCONS_00001687;TCONS_00001922;TCONS_00002337;TCONS_00002933;TCONS_00003322;TCONS_00003493;TCONS_00003613;TCONS_00003886;TCONS_00004131;TCONS_00004809;TCONS_00006323;TCONS_00007000;TCONS_00007317;TCONS_00007620;TCONS_00007783;TCONS_00007827;TCONS_00007981;TCONS_00008199;TCONS_00009551;TCONS_00009878;TCONS_00009956;TCONS_00010268;TCONS_00010954;TCONS_00011099;TCONS_000…
Cellular Component	GO:0043234	protein complex	174	2274	6.02865e-11	1.38976e-09	TCONS_00001185;TCONS_00001687;TCONS_00001850;TCONS_00002115;TCONS_00002337;TCONS_00003138;TCONS_00003322;TCONS_00003493;TCONS_00004925;TCONS_00005004;TCONS_00007289;TCONS_00007317;TCONS_00007423;TCONS_00007679;TCONS_00007684;TCONS_00007783;TCONS_00007872;TCONS_00008199;TCONS_00009419;TCONS_00009484;TCONS_00009551;TCONS_00009854;TCONS_00013480;TCONS_00014238;TCONS_00014240;TCONS_00014677;TCONS_000…
Cellular Component	GO:0043228	non-membrane-bounded organelle	137	1664	8.47443e-11	1.76752e-09	TCONS_00000850;TCONS_00000862;TCONS_00001922;TCONS_00002115;TCONS_00006339;TCONS_00006425;TCONS_00006953;TCONS_00007289;TCONS_00007423;TCONS_00014238;TCONS_00014240;TCONS_00014677;TCONS_00015723;TCONS_00016622;TCONS_00017247;TCONS_00018290;TCONS_00018963;TCONS_00019032;TCONS_00019033;TCONS_00019198;TCONS_00019403;TCONS_00019534;TCONS_00019961;TCONS_00020020;TCONS_00020405;TCONS_00020414;TCONS_000…
Cellular Component	GO:0043232	intracellular non-membrane-bounded organelle	137	1664	8.47443e-11	1.76752e-09	TCONS_00000850;TCONS_00000862;TCONS_00001922;TCONS_00002115;TCONS_00006339;TCONS_00006425;TCONS_00006953;TCONS_00007289;TCONS_00007423;TCONS_00014238;TCONS_00014240;TCONS_00014677;TCONS_00015723;TCONS_00016622;TCONS_00017247;TCONS_00018290;TCONS_00018963;TCONS_00019032;TCONS_00019033;TCONS_00019198;TCONS_00019403;TCONS_00019534;TCONS_00019961;TCONS_00020020;TCONS_00020405;TCONS_00020414;TCONS_000…
Cellular Component	GO:0005739	mitochondrion	79	836	3.87123e-09	7.70727e-08	TCONS_00001372;TCONS_00006339;TCONS_00006616;TCONS_00006953;TCONS_00007376;TCONS_00008151;TCONS_00009854;TCONS_00010409;TCONS_00013137;TCONS_00014946;TCONS_00017228;TCONS_00017468;TCONS_00019957;TCONS_00020599;TCONS_00020762;TCONS_00020955;TCONS_00022327;TCONS_00022962;TCONS_00026671;TCONS_00026866;TCONS_00027070;TCONS_00029028;TCONS_00029869;TCONS_00033432;TCONS_00034324;TCONS_00035601;TCONS_000…
Cellular Component	GO:0030529	intracellular ribonucleoprotein complex	50	479	1.61327e-07	3.07223e-06	TCONS_00000850;TCONS_00003118;TCONS_00006323;TCONS_00006339;TCONS_00006953;TCONS_00014156;TCONS_00015723;TCONS_00016476;TCONS_00019403;TCONS_00019453;TCONS_00022527;TCONS_00027094;TCONS_00030741;TCONS_00030933;TCONS_00031393;TCONS_00032039;TCONS_00032042;TCONS_00033581;TCONS_00034571;TCONS_00034614;TCONS_00037110;TCONS_00038686;TCONS_00039715;TCONS_00039719;TCONS_00042871;TCONS_00043079;TCONS_000…
Cellular Component	GO:1990904	ribonucleoprotein complex	50	502	6.68891e-07	1.22073e-05	TCONS_00000850;TCONS_00003118;TCONS_00006323;TCONS_00006339;TCONS_00006953;TCONS_00014156;TCONS_00015723;TCONS_00016476;TCONS_00019403;TCONS_00019453;TCONS_00022527;TCONS_00027094;TCONS_00030741;TCONS_00030933;TCONS_00031393;TCONS_00032039;TCONS_00032042;TCONS_00033581;TCONS_00034571;TCONS_00034614;TCONS_00037110;TCONS_00038686;TCONS_00039715;TCONS_00039719;TCONS_00042871;TCONS_00043079;TCONS_000…
Cellular Component	GO:0044444	cytoplasmic part	207	3292	6.41227e-06	0.000112343	TCONS_00000679;TCONS_00000850;TCONS_00001185;TCONS_00001372;TCONS_00001776;TCONS_00001850;TCONS_00002023;TCONS_00003138;TCONS_00003155;TCONS_00003688;TCONS_00004062;TCONS_00004440;TCONS_00004766;TCONS_00006339;TCONS_00006390;TCONS_00006425;TCONS_00006616;TCONS_00006621;TCONS_00006953;TCONS_00007141;TCONS_00007376;TCONS_00007679;TCONS_00007872;TCONS_00008145;TCONS_00008151;TCONS_00008507;TCONS_000…
Cellular Component	GO:0044429	mitochondrial part	46	491	9.55503e-06	0.000160966	TCONS_00006339;TCONS_00006616;TCONS_00006953;TCONS_00007376;TCONS_00009854;TCONS_00017228;TCONS_00020599;TCONS_00022327;TCONS_00026671;TCONS_00027070;TCONS_00029028;TCONS_00034324;TCONS_00035601;TCONS_00036817;TCONS_00039715;TCONS_00039719;TCONS_00040135;TCONS_00040253;TCONS_00044031;TCONS_00050834;TCONS_00050879;TCONS_00051425;TCONS_00053627;TCONS_00053707;TCONS_00053710;TCONS_00054471;TCONS_000…
Cellular Component	GO:0005654	nucleoplasm	47	513	1.37217e-05	0.000222596	TCONS_00003322;TCONS_00003493;TCONS_00007317;TCONS_00007783;TCONS_00008199;TCONS_00009551;TCONS_00012415;TCONS_00013480;TCONS_00016622;TCONS_00017247;TCONS_00018492;TCONS_00020909;TCONS_00022994;TCONS_00023479;TCONS_00027073;TCONS_00028309;TCONS_00028371;TCONS_00029025;TCONS_00032632;TCONS_00036010;TCONS_00037969;TCONS_00040247;TCONS_00040836;TCONS_00040837;TCONS_00043865;TCONS_00044081;TCONS_000…
Cellular Component	GO:0044454	nuclear chromosome part	24	193	1.63485e-05	0.00025112	TCONS_00014677;TCONS_00016622;TCONS_00017247;TCONS_00018290;TCONS_00019032;TCONS_00019033;TCONS_00019198;TCONS_00020020;TCONS_00020572;TCONS_00026746;TCONS_00026747;TCONS_00036040;TCONS_00048911;TCONS_00052545;TCONS_00052546;TCONS_00052547;TCONS_00055623;TCONS_00055763;TCONS_00055776;TCONS_00064266;TCONS_00064323;TCONS_00064324;TCONS_00081444;TCONS_00085215
Cellular Component	GO:0005840	ribosome	28	245	1.66267e-05	0.00025112	TCONS_00000850;TCONS_00006339;TCONS_00006953;TCONS_00015723;TCONS_00019403;TCONS_00030741;TCONS_00032039;TCONS_00032042;TCONS_00034571;TCONS_00038686;TCONS_00039715;TCONS_00039719;TCONS_00042871;TCONS_00043079;TCONS_00048865;TCONS_00051728;TCONS_00055595;TCONS_00058192;TCONS_00058220;TCONS_00059642;TCONS_00061712;TCONS_00063246;TCONS_00066046;TCONS_00074373;TCONS_00074493;TCONS_00074497;TCONS_000…
Cellular Component	GO:0000228	nuclear chromosome	24	194	1.78339e-05	0.000260375	TCONS_00014677;TCONS_00016622;TCONS_00017247;TCONS_00018290;TCONS_00019032;TCONS_00019033;TCONS_00019198;TCONS_00020020;TCONS_00020572;TCONS_00026746;TCONS_00026747;TCONS_00036040;TCONS_00048911;TCONS_00052545;TCONS_00052546;TCONS_00052547;TCONS_00055623;TCONS_00055763;TCONS_00055776;TCONS_00064266;TCONS_00064323;TCONS_00064324;TCONS_00081444;TCONS_00085215
Cellular Component	GO:0005694	chromosome	39	410	3.21554e-05	0.000454324	TCONS_00007423;TCONS_00014677;TCONS_00016622;TCONS_00017247;TCONS_00018290;TCONS_00018963;TCONS_00019032;TCONS_00019033;TCONS_00019198;TCONS_00019961;TCONS_00020020;TCONS_00020405;TCONS_00020572;TCONS_00022239;TCONS_00026746;TCONS_00026747;TCONS_00026888;TCONS_00028273;TCONS_00031384;TCONS_00036040;TCONS_00040674;TCONS_00041380;TCONS_00048911;TCONS_00051375;TCONS_00051480;TCONS_00052545;TCONS_000…
Cellular Component	GO:0000775	chromosome, centromeric region	12	65	4.91132e-05	0.000672237	TCONS_00019961;TCONS_00020405;TCONS_00022239;TCONS_00026746;TCONS_00026747;TCONS_00028273;TCONS_00031384;TCONS_00040674;TCONS_00041380;TCONS_00051375;TCONS_00055776;TCONS_00063422
Cellular Component	GO:0044427	chromosomal part	35	365	6.85369e-05	0.000909671	TCONS_00007423;TCONS_00014677;TCONS_00016622;TCONS_00017247;TCONS_00018290;TCONS_00019032;TCONS_00019033;TCONS_00019198;TCONS_00019961;TCONS_00020020;TCONS_00020405;TCONS_00020572;TCONS_00022239;TCONS_00026746;TCONS_00026747;TCONS_00028273;TCONS_00031384;TCONS_00036040;TCONS_00040674;TCONS_00041380;TCONS_00048911;TCONS_00051375;TCONS_00051480;TCONS_00052545;TCONS_00052546;TCONS_00052547;TCONS_000…
Cellular Component	GO:0005719	nuclear euchromatin	3	3	0.000107512	0.00138501	TCONS_00052545;TCONS_00052546;TCONS_00052547
Cellular Component	GO:1902494	catalytic complex	54	672	0.000119229	0.00149206	TCONS_00003322;TCONS_00003493;TCONS_00004925;TCONS_00005004;TCONS_00007317;TCONS_00013480;TCONS_00017247;TCONS_00017642;TCONS_00019198;TCONS_00021787;TCONS_00022635;TCONS_00023479;TCONS_00024893;TCONS_00027073;TCONS_00028387;TCONS_00029025;TCONS_00030730;TCONS_00036010;TCONS_00036040;TCONS_00036114;TCONS_00037110;TCONS_00038176;TCONS_00044081;TCONS_00045764;TCONS_00047259;TCONS_00048951;TCONS_000…
Cellular Component	GO:0030880	RNA polymerase complex	13	84	0.000160333	0.00195072	TCONS_00003322;TCONS_00004925;TCONS_00027073;TCONS_00029025;TCONS_00044081;TCONS_00052483;TCONS_00056646;TCONS_00058197;TCONS_00063966;TCONS_00064266;TCONS_00073529;TCONS_00073530;TCONS_00073571
Cellular Component	GO:0044451	nucleoplasm part	38	429	0.000180612	0.00213805	TCONS_00003322;TCONS_00003493;TCONS_00007317;TCONS_00007783;TCONS_00008199;TCONS_00009551;TCONS_00013480;TCONS_00016622;TCONS_00017247;TCONS_00018492;TCONS_00022994;TCONS_00023479;TCONS_00027073;TCONS_00028309;TCONS_00028371;TCONS_00029025;TCONS_00036010;TCONS_00037969;TCONS_00040247;TCONS_00043865;TCONS_00044081;TCONS_00044256;TCONS_00049568;TCONS_00051103;TCONS_00052483;TCONS_00056646;TCONS_000…
Cellular Component	GO:0005737	cytoplasm	257	4467	0.000241757	0.00278657	TCONS_00000545;TCONS_00000679;TCONS_00000850;TCONS_00001185;TCONS_00001372;TCONS_00001776;TCONS_00001850;TCONS_00002023;TCONS_00003138;TCONS_00003155;TCONS_00003688;TCONS_00004062;TCONS_00004150;TCONS_00004440;TCONS_00004766;TCONS_00006339;TCONS_00006390;TCONS_00006425;TCONS_00006616;TCONS_00006621;TCONS_00006953;TCONS_00007141;TCONS_00007376;TCONS_00007679;TCONS_00007786;TCONS_00007811;TCONS_000…
Cellular Component	GO:0005759	mitochondrial matrix	16	124	0.000265671	0.00298369	TCONS_00006339;TCONS_00006616;TCONS_00006953;TCONS_00020599;TCONS_00027070;TCONS_00039715;TCONS_00039719;TCONS_00055458;TCONS_00055460;TCONS_00058192;TCONS_00058220;TCONS_00059642;TCONS_00063246;TCONS_00065604;TCONS_00074373;TCONS_00077161
Cellular Component	GO:0000313	organellar ribosome	10	57	0.000319661	0.00341491	TCONS_00006339;TCONS_00006953;TCONS_00039715;TCONS_00039719;TCONS_00058192;TCONS_00058220;TCONS_00059642;TCONS_00063246;TCONS_00074373;TCONS_00077161
Cellular Component	GO:0005761	mitochondrial ribosome	10	57	0.000319661	0.00341491	TCONS_00006339;TCONS_00006953;TCONS_00039715;TCONS_00039719;TCONS_00058192;TCONS_00058220;TCONS_00059642;TCONS_00063246;TCONS_00074373;TCONS_00077161
Cellular Component	GO:0098687	chromosomal region	14	102	0.000332667	0.00345496	TCONS_00019961;TCONS_00020405;TCONS_00022239;TCONS_00026746;TCONS_00026747;TCONS_00028273;TCONS_00031384;TCONS_00040674;TCONS_00041380;TCONS_00048911;TCONS_00051375;TCONS_00055763;TCONS_00055776;TCONS_00063422
Cellular Component	GO:0055029	nuclear DNA-directed RNA polymerase complex	12	79	0.000339186	0.00345496	TCONS_00003322;TCONS_00027073;TCONS_00029025;TCONS_00044081;TCONS_00052483;TCONS_00056646;TCONS_00058197;TCONS_00063966;TCONS_00064266;TCONS_00073529;TCONS_00073530;TCONS_00073571
Cellular Component	GO:0000428	DNA-directed RNA polymerase complex	12	80	0.000382065	0.00380328	TCONS_00003322;TCONS_00027073;TCONS_00029025;TCONS_00044081;TCONS_00052483;TCONS_00056646;TCONS_00058197;TCONS_00063966;TCONS_00064266;TCONS_00073529;TCONS_00073530;TCONS_00073571
Cellular Component	GO:0031090	organelle membrane	66	910	0.000421014	0.00409787	TCONS_00000679;TCONS_00001776;TCONS_00004062;TCONS_00004440;TCONS_00004766;TCONS_00007376;TCONS_00007872;TCONS_00008507;TCONS_00009854;TCONS_00010106;TCONS_00013590;TCONS_00019369;TCONS_00019565;TCONS_00021572;TCONS_00022327;TCONS_00023838;TCONS_00026671;TCONS_00027278;TCONS_00027493;TCONS_00028452;TCONS_00029028;TCONS_00032655;TCONS_00032656;TCONS_00033741;TCONS_00034324;TCONS_00035345;TCONS_000…
Cellular Component	GO:0044452	nucleolar part	5	15	0.000486441	0.00463176	TCONS_00025871;TCONS_00037110;TCONS_00043551;TCONS_00073529;TCONS_00073530
Cellular Component	GO:0016592	mediator complex	10	61	0.000562273	0.0052399	TCONS_00007783;TCONS_00009551;TCONS_00018492;TCONS_00028371;TCONS_00037969;TCONS_00040247;TCONS_00043865;TCONS_00057800;TCONS_00070393;TCONS_00073518
Cellular Component	GO:0000777	condensed chromosome kinetochore	6	23	0.000574576	0.00524301	TCONS_00026746;TCONS_00026747;TCONS_00028273;TCONS_00040674;TCONS_00055776;TCONS_00063422
Cellular Component	GO:1990234	transferase complex	39	473	0.000625286	0.00558929	TCONS_00003322;TCONS_00003493;TCONS_00004925;TCONS_00005004;TCONS_00007317;TCONS_00013480;TCONS_00022635;TCONS_00023479;TCONS_00024893;TCONS_00027073;TCONS_00028387;TCONS_00029025;TCONS_00030730;TCONS_00036010;TCONS_00038176;TCONS_00044081;TCONS_00047259;TCONS_00048951;TCONS_00049423;TCONS_00052483;TCONS_00054441;TCONS_00055623;TCONS_00056646;TCONS_00057669;TCONS_00058197;TCONS_00058454;TCONS_000…
Cellular Component	GO:0005666	DNA-directed RNA polymerase III complex	5	17	0.000925775	0.00810979	TCONS_00003322;TCONS_00044081;TCONS_00052483;TCONS_00058197;TCONS_00063966
Cellular Component	GO:0000791	euchromatin	3	5	0.00100006	0.00858876	TCONS_00052545;TCONS_00052546;TCONS_00052547
Cellular Component	GO:0061695	transferase complex, transferring phosphorus-containing groups	16	141	0.00111263	0.00937179	TCONS_00003322;TCONS_00004925;TCONS_00027073;TCONS_00029025;TCONS_00044081;TCONS_00052483;TCONS_00055623;TCONS_00056646;TCONS_00058197;TCONS_00063966;TCONS_00064266;TCONS_00064323;TCONS_00064324;TCONS_00073529;TCONS_00073530;TCONS_00073571
Cellular Component	GO:0000776	kinetochore	8	45	0.00114703	0.00947923	TCONS_00019961;TCONS_00022239;TCONS_00026746;TCONS_00026747;TCONS_00028273;TCONS_00040674;TCONS_00055776;TCONS_00063422
Cellular Component	GO:0000779	condensed chromosome, centromeric region	6	28	0.00174992	0.0141938	TCONS_00026746;TCONS_00026747;TCONS_00028273;TCONS_00040674;TCONS_00055776;TCONS_00063422
Cellular Component	GO:0070652	HAUS complex	4	12	0.0018567	0.0146273	TCONS_00002115;TCONS_00014238;TCONS_00014240;TCONS_00056107
Cellular Component	GO:0000818	nuclear MIS12/MIND complex	3	6	0.0019293	0.0146273	TCONS_00026746;TCONS_00026747;TCONS_00055776
Cellular Component	GO:0031967	organelle envelope	37	470	0.00193695	0.0146273	TCONS_00007376;TCONS_00009854;TCONS_00015945;TCONS_00017228;TCONS_00022327;TCONS_00026671;TCONS_00026761;TCONS_00029028;TCONS_00032759;TCONS_00034324;TCONS_00035601;TCONS_00036817;TCONS_00040135;TCONS_00040253;TCONS_00040466;TCONS_00041319;TCONS_00044031;TCONS_00050834;TCONS_00050879;TCONS_00051425;TCONS_00053627;TCONS_00053707;TCONS_00053710;TCONS_00054471;TCONS_00054472;TCONS_00056475;TCONS_000…
Cellular Component	GO:0031975	envelope	37	470	0.00193695	0.0146273	TCONS_00007376;TCONS_00009854;TCONS_00015945;TCONS_00017228;TCONS_00022327;TCONS_00026671;TCONS_00026761;TCONS_00029028;TCONS_00032759;TCONS_00034324;TCONS_00035601;TCONS_00036817;TCONS_00040135;TCONS_00040253;TCONS_00040466;TCONS_00041319;TCONS_00044031;TCONS_00050834;TCONS_00050879;TCONS_00051425;TCONS_00053627;TCONS_00053707;TCONS_00053710;TCONS_00054471;TCONS_00054472;TCONS_00056475;TCONS_000…
Cellular Component	GO:0044391	ribosomal subunit	15	137	0.00224	0.0166292	TCONS_00000850;TCONS_00006339;TCONS_00006953;TCONS_00019403;TCONS_00042871;TCONS_00043079;TCONS_00055595;TCONS_00058220;TCONS_00059642;TCONS_00063246;TCONS_00066046;TCONS_00074373;TCONS_00074493;TCONS_00074497;TCONS_00077161
Cellular Component	GO:0010008	endosome membrane	7	40	0.00254543	0.0184578	TCONS_00007872;TCONS_00019565;TCONS_00040286;TCONS_00063617;TCONS_00068517;TCONS_00074908;TCONS_00079122
Cellular Component	GO:0000793	condensed chromosome	10	74	0.00257061	0.0184578	TCONS_00018963;TCONS_00019032;TCONS_00019033;TCONS_00026746;TCONS_00026747;TCONS_00028273;TCONS_00040674;TCONS_00051480;TCONS_00055776;TCONS_00063422
Cellular Component	GO:0005740	mitochondrial envelope	30	366	0.00276054	0.0195019	TCONS_00007376;TCONS_00009854;TCONS_00017228;TCONS_00022327;TCONS_00026671;TCONS_00029028;TCONS_00034324;TCONS_00035601;TCONS_00036817;TCONS_00040135;TCONS_00040253;TCONS_00044031;TCONS_00050834;TCONS_00050879;TCONS_00051425;TCONS_00053627;TCONS_00053707;TCONS_00053710;TCONS_00054471;TCONS_00054472;TCONS_00056475;TCONS_00056476;TCONS_00058909;TCONS_00059909;TCONS_00061562;TCONS_00063335;TCONS_000…
Cellular Component	GO:0044440	endosomal part	7	41	0.00294566	0.0204794	TCONS_00007872;TCONS_00019565;TCONS_00040286;TCONS_00063617;TCONS_00068517;TCONS_00074908;TCONS_00079122
Cellular Component	GO:0000439	core TFIIH complex	3	7	0.00325701	0.0219472	TCONS_00025112;TCONS_00074333;TCONS_00081940
Cellular Component	GO:0000444	MIS12/MIND type complex	3	7	0.00325701	0.0219472	TCONS_00026746;TCONS_00026747;TCONS_00055776
Cellular Component	GO:0098805	whole membrane	24	280	0.00401584	0.0266506	TCONS_00001776;TCONS_00007376;TCONS_00007872;TCONS_00013590;TCONS_00019369;TCONS_00019565;TCONS_00021572;TCONS_00023838;TCONS_00026671;TCONS_00032655;TCONS_00032656;TCONS_00035345;TCONS_00036817;TCONS_00040286;TCONS_00044881;TCONS_00051425;TCONS_00053707;TCONS_00053710;TCONS_00055759;TCONS_00059909;TCONS_00063617;TCONS_00068517;TCONS_00074908;TCONS_00079122
Cellular Component	GO:0000790	nuclear chromatin	11	93	0.00461711	0.0301835	TCONS_00017247;TCONS_00018290;TCONS_00019198;TCONS_00020020;TCONS_00020572;TCONS_00036040;TCONS_00052545;TCONS_00052546;TCONS_00052547;TCONS_00081444;TCONS_00085215
Cellular Component	GO:0000794	condensed nuclear chromosome	5	24	0.0048225	0.0308277	TCONS_00019032;TCONS_00019033;TCONS_00026746;TCONS_00026747;TCONS_00055776
Cellular Component	GO:0031966	mitochondrial membrane	27	332	0.00485642	0.0308277	TCONS_00007376;TCONS_00009854;TCONS_00022327;TCONS_00026671;TCONS_00029028;TCONS_00034324;TCONS_00036817;TCONS_00040253;TCONS_00044031;TCONS_00050834;TCONS_00050879;TCONS_00051425;TCONS_00053627;TCONS_00053707;TCONS_00053710;TCONS_00054471;TCONS_00054472;TCONS_00056475;TCONS_00056476;TCONS_00058909;TCONS_00059909;TCONS_00061562;TCONS_00063335;TCONS_00066017;TCONS_00070933;TCONS_00075320;TCONS_000…
Cellular Component	GO:0005768	endosome	14	137	0.00574906	0.0359727	TCONS_00002023;TCONS_00006621;TCONS_00007872;TCONS_00008145;TCONS_00012718;TCONS_00014510;TCONS_00018531;TCONS_00019565;TCONS_00040286;TCONS_00063617;TCONS_00064254;TCONS_00068517;TCONS_00074908;TCONS_00079122
Cellular Component	GO:0005778	peroxisomal membrane	5	26	0.00689963	0.0419727	TCONS_00013590;TCONS_00019369;TCONS_00023838;TCONS_00044881;TCONS_00055759
Cellular Component	GO:0031903	microbody membrane	5	26	0.00689963	0.0419727	TCONS_00013590;TCONS_00019369;TCONS_00023838;TCONS_00044881;TCONS_00055759
Cellular Component	GO:0019866	organelle inner membrane	23	278	0.00728548	0.0437129	TCONS_00009854;TCONS_00022327;TCONS_00029028;TCONS_00034324;TCONS_00040253;TCONS_00040466;TCONS_00041319;TCONS_00044031;TCONS_00050834;TCONS_00050879;TCONS_00053627;TCONS_00054471;TCONS_00054472;TCONS_00056475;TCONS_00056476;TCONS_00058909;TCONS_00061562;TCONS_00063335;TCONS_00066017;TCONS_00067090;TCONS_00070933;TCONS_00075320;TCONS_00083171
Cellular Component	GO:0098588	bounding membrane of organelle	43	615	0.00765887	0.0453322	TCONS_00000679;TCONS_00001776;TCONS_00004062;TCONS_00004440;TCONS_00004766;TCONS_00007376;TCONS_00007872;TCONS_00008507;TCONS_00010106;TCONS_00013590;TCONS_00019369;TCONS_00019565;TCONS_00021572;TCONS_00023838;TCONS_00026671;TCONS_00027278;TCONS_00027493;TCONS_00028452;TCONS_00032655;TCONS_00032656;TCONS_00033741;TCONS_00035345;TCONS_00036817;TCONS_00037035;TCONS_00038176;TCONS_00038562;TCONS_000…
Molecular Function	GO:1901363	heterocyclic compound binding	128	2306	4.80817e-05	0.00731097	TCONS_00000363;TCONS_00000364;TCONS_00001118;TCONS_00001528;TCONS_00001708;TCONS_00001717;TCONS_00001852;TCONS_00001853;TCONS_00002449;TCONS_00004110;TCONS_00006782;TCONS_00007665;TCONS_00008212;TCONS_00008490;TCONS_00010948;TCONS_00010953;TCONS_00011219;TCONS_00011284;TCONS_00012333;TCONS_00012573;TCONS_00013062;TCONS_00013129;TCONS_00013244;TCONS_00013354;TCONS_00013549;TCONS_00014860;TCONS_000…
Molecular Function	GO:0097159	organic cyclic compound binding	128	2309	5.1305e-05	0.00731097	TCONS_00000363;TCONS_00000364;TCONS_00001118;TCONS_00001528;TCONS_00001708;TCONS_00001717;TCONS_00001852;TCONS_00001853;TCONS_00002449;TCONS_00004110;TCONS_00006782;TCONS_00007665;TCONS_00008212;TCONS_00008490;TCONS_00010948;TCONS_00010953;TCONS_00011219;TCONS_00011284;TCONS_00012333;TCONS_00012573;TCONS_00013062;TCONS_00013129;TCONS_00013244;TCONS_00013354;TCONS_00013549;TCONS_00014860;TCONS_000…
Molecular Function	GO:0003676	nucleic acid binding	103	1806	0.000140424	0.0133403	TCONS_00000363;TCONS_00000364;TCONS_00001118;TCONS_00001528;TCONS_00001708;TCONS_00001717;TCONS_00001852;TCONS_00001853;TCONS_00002449;TCONS_00006782;TCONS_00007665;TCONS_00008490;TCONS_00010948;TCONS_00010953;TCONS_00011219;TCONS_00011284;TCONS_00012333;TCONS_00012573;TCONS_00013062;TCONS_00013129;TCONS_00013244;TCONS_00013354;TCONS_00013549;TCONS_00014860;TCONS_00014999;TCONS_00018319;TCONS_000…
Biological Process	GO:0034660	ncRNA metabolic process	6	10	5.0492e-06	0.00235293	TCONS_00025677;TCONS_00051967;TCONS_00059578;TCONS_00059579;TCONS_00060387;TCONS_00068319
Biological Process	GO:0006364	rRNA processing	4	5	4.70443e-05	0.00655774	TCONS_00059578;TCONS_00059579;TCONS_00060387;TCONS_00068319
Biological Process	GO:0016072	rRNA metabolic process	4	5	4.70443e-05	0.00655774	TCONS_00059578;TCONS_00059579;TCONS_00060387;TCONS_00068319
Biological Process	GO:0034470	ncRNA processing	5	9	5.62896e-05	0.00655774	TCONS_00051967;TCONS_00059578;TCONS_00059579;TCONS_00060387;TCONS_00068319
Biological Process	GO:2001021	negative regulation of response to DNA damage stimulus	3	3	0.000178389	0.0166259	TCONS_00033718;TCONS_00048521;TCONS_00048522

## Sheet: male_profile_6
GO term	GO ID	Description	out (651)	All (18003)	pvalue	p.adjust	Transcript_id
Cellular Component	GO:0016020	membrane	537	7227	4.52296e-06	0.000937596	TCONS_00000146;TCONS_00000243;TCONS_00000346;TCONS_00000398;TCONS_00000399;TCONS_00000687;TCONS_00001423;TCONS_00001425;TCONS_00001741;TCONS_00002136;TCONS_00002364;TCONS_00002538;TCONS_00003048;TCONS_00003112;TCONS_00003164;TCONS_00003166;TCONS_00003234;TCONS_00003339;TCONS_00003454;TCONS_00003479;TCONS_00003717;TCONS_00003871;TCONS_00004000;TCONS_00004066;TCONS_00004104;TCONS_00004267;TCONS_000…
Cellular Component	GO:0030016	myofibril	14	58	1.33181e-05	0.000937596	TCONS_00003221;TCONS_00028430;TCONS_00032519;TCONS_00033374;TCONS_00033376;TCONS_00040393;TCONS_00045715;TCONS_00045965;TCONS_00052292;TCONS_00064042;TCONS_00066258;TCONS_00071077;TCONS_00071781;TCONS_00077113
Cellular Component	GO:0030017	sarcomere	14	58	1.33181e-05	0.000937596	TCONS_00003221;TCONS_00028430;TCONS_00032519;TCONS_00033374;TCONS_00033376;TCONS_00040393;TCONS_00045715;TCONS_00045965;TCONS_00052292;TCONS_00064042;TCONS_00066258;TCONS_00071077;TCONS_00071781;TCONS_00077113
Cellular Component	GO:0043292	contractile fiber	14	58	1.33181e-05	0.000937596	TCONS_00003221;TCONS_00028430;TCONS_00032519;TCONS_00033374;TCONS_00033376;TCONS_00040393;TCONS_00045715;TCONS_00045965;TCONS_00052292;TCONS_00064042;TCONS_00066258;TCONS_00071077;TCONS_00071781;TCONS_00077113
Cellular Component	GO:0044449	contractile fiber part	14	58	1.33181e-05	0.000937596	TCONS_00003221;TCONS_00028430;TCONS_00032519;TCONS_00033374;TCONS_00033376;TCONS_00040393;TCONS_00045715;TCONS_00045965;TCONS_00052292;TCONS_00064042;TCONS_00066258;TCONS_00071077;TCONS_00071781;TCONS_00077113
Cellular Component	GO:0044425	membrane part	425	5614	1.83984e-05	0.00107937	TCONS_00000146;TCONS_00000243;TCONS_00000398;TCONS_00000399;TCONS_00000687;TCONS_00001423;TCONS_00001425;TCONS_00001741;TCONS_00002364;TCONS_00003048;TCONS_00003112;TCONS_00003234;TCONS_00003339;TCONS_00003454;TCONS_00003479;TCONS_00003717;TCONS_00003871;TCONS_00004000;TCONS_00004066;TCONS_00004104;TCONS_00004371;TCONS_00004575;TCONS_00004907;TCONS_00006469;TCONS_00006762;TCONS_00006827;TCONS_000…
Cellular Component	GO:0031224	intrinsic component of membrane	391	5144	3.54956e-05	0.00178492	TCONS_00000146;TCONS_00000243;TCONS_00000398;TCONS_00000399;TCONS_00000687;TCONS_00001423;TCONS_00001425;TCONS_00001741;TCONS_00002364;TCONS_00003048;TCONS_00003112;TCONS_00003234;TCONS_00003339;TCONS_00003454;TCONS_00003479;TCONS_00003871;TCONS_00004000;TCONS_00004066;TCONS_00004104;TCONS_00004371;TCONS_00004575;TCONS_00004907;TCONS_00006762;TCONS_00006827;TCONS_00006938;TCONS_00007103;TCONS_000…
Cellular Component	GO:0016021	integral component of membrane	387	5129	7.92052e-05	0.00314969	TCONS_00000146;TCONS_00000243;TCONS_00000398;TCONS_00000399;TCONS_00000687;TCONS_00001423;TCONS_00001425;TCONS_00001741;TCONS_00002364;TCONS_00003048;TCONS_00003112;TCONS_00003234;TCONS_00003339;TCONS_00003454;TCONS_00003479;TCONS_00003871;TCONS_00004000;TCONS_00004066;TCONS_00004104;TCONS_00004371;TCONS_00004575;TCONS_00004907;TCONS_00006762;TCONS_00006827;TCONS_00006938;TCONS_00007103;TCONS_000…
Cellular Component	GO:0001891	phagocytic cup	4	5	8.05318e-05	0.00314969	TCONS_00046991;TCONS_00046993;TCONS_00046994;TCONS_00046995
Cellular Component	GO:0005576	extracellular region	82	847	0.00012357	0.00434967	TCONS_00000186;TCONS_00000592;TCONS_00000600;TCONS_00001375;TCONS_00001674;TCONS_00003069;TCONS_00004500;TCONS_00008048;TCONS_00011036;TCONS_00011141;TCONS_00014337;TCONS_00019065;TCONS_00020399;TCONS_00021460;TCONS_00021462;TCONS_00023201;TCONS_00024497;TCONS_00024523;TCONS_00024787;TCONS_00025492;TCONS_00025821;TCONS_00025830;TCONS_00026043;TCONS_00027481;TCONS_00027510;TCONS_00027527;TCONS_000…
Cellular Component	GO:0030054	cell junction	18	110	0.000216957	0.00694264	TCONS_00012368;TCONS_00015841;TCONS_00035027;TCONS_00042979;TCONS_00045555;TCONS_00051981;TCONS_00051982;TCONS_00053515;TCONS_00053517;TCONS_00054706;TCONS_00057449;TCONS_00062376;TCONS_00066816;TCONS_00066817;TCONS_00066818;TCONS_00067238;TCONS_00067239;TCONS_00071174
Cellular Component	GO:0005886	plasma membrane	109	1230	0.000340354	0.00998373	TCONS_00002136;TCONS_00003164;TCONS_00003166;TCONS_00003717;TCONS_00004464;TCONS_00004972;TCONS_00008804;TCONS_00010780;TCONS_00010781;TCONS_00011115;TCONS_00011442;TCONS_00011690;TCONS_00011770;TCONS_00013280;TCONS_00014087;TCONS_00014228;TCONS_00016987;TCONS_00017073;TCONS_00018266;TCONS_00018330;TCONS_00018646;TCONS_00018647;TCONS_00018777;TCONS_00020267;TCONS_00020271;TCONS_00021561;TCONS_000…
Cellular Component	GO:0071944	cell periphery	113	1288	0.00038691	0.0104763	TCONS_00002136;TCONS_00003164;TCONS_00003166;TCONS_00003717;TCONS_00004464;TCONS_00004972;TCONS_00008804;TCONS_00010780;TCONS_00010781;TCONS_00011115;TCONS_00011223;TCONS_00011442;TCONS_00011690;TCONS_00011770;TCONS_00013280;TCONS_00014087;TCONS_00014228;TCONS_00016987;TCONS_00017073;TCONS_00018266;TCONS_00018330;TCONS_00018646;TCONS_00018647;TCONS_00018777;TCONS_00020267;TCONS_00020271;TCONS_000…
Cellular Component	GO:0030018	Z disc	5	12	0.000587935	0.0137969	TCONS_00028430;TCONS_00064042;TCONS_00071077;TCONS_00071781;TCONS_00077113
Cellular Component	GO:0031674	I band	5	12	0.000587935	0.0137969	TCONS_00028430;TCONS_00064042;TCONS_00071077;TCONS_00071781;TCONS_00077113
Cellular Component	GO:0005581	collagen trimer	18	134	0.00233267	0.0443167	TCONS_00004011;TCONS_00008647;TCONS_00014451;TCONS_00014453;TCONS_00023574;TCONS_00024937;TCONS_00024948;TCONS_00044500;TCONS_00046533;TCONS_00059212;TCONS_00059326;TCONS_00060472;TCONS_00069449;TCONS_00070789;TCONS_00070792;TCONS_00070794;TCONS_00071497;TCONS_00071499
Cellular Component	GO:0005865	striated muscle thin filament	8	38	0.00245993	0.0443167	TCONS_00003221;TCONS_00032519;TCONS_00033374;TCONS_00033376;TCONS_00040393;TCONS_00045715;TCONS_00045965;TCONS_00066258
Cellular Component	GO:0036379	myofilament	8	38	0.00245993	0.0443167	TCONS_00003221;TCONS_00032519;TCONS_00033374;TCONS_00033376;TCONS_00040393;TCONS_00045715;TCONS_00045965;TCONS_00066258
Cellular Component	GO:0046658	anchored component of plasma membrane	4	10	0.00260477	0.0443167	TCONS_00010780;TCONS_00010781;TCONS_00037107;TCONS_00048615
Cellular Component	GO:0000323	lytic vacuole	14	94	0.00264389	0.0443167	TCONS_00007394;TCONS_00008775;TCONS_00008840;TCONS_00017372;TCONS_00027167;TCONS_00037416;TCONS_00038091;TCONS_00045574;TCONS_00045575;TCONS_00051022;TCONS_00063686;TCONS_00063999;TCONS_00074425;TCONS_00080025
Cellular Component	GO:0005764	lysosome	14	94	0.00264389	0.0443167	TCONS_00007394;TCONS_00008775;TCONS_00008840;TCONS_00017372;TCONS_00027167;TCONS_00037416;TCONS_00038091;TCONS_00045574;TCONS_00045575;TCONS_00051022;TCONS_00063686;TCONS_00063999;TCONS_00074425;TCONS_00080025
Molecular Function	GO:0001530	lipopolysaccharide binding	4	4	1.02507e-05	0.00337247	TCONS_00048506;TCONS_00049642;TCONS_00049643;TCONS_00049644
Molecular Function	GO:0004185	serine-type carboxypeptidase activity	4	6	0.000140233	0.0153789	TCONS_00021772;TCONS_00058271;TCONS_00066238;TCONS_00066239
Molecular Function	GO:0070008	serine-type exopeptidase activity	4	6	0.000140233	0.0153789	TCONS_00021772;TCONS_00058271;TCONS_00066238;TCONS_00066239
Molecular Function	GO:0008289	lipid binding	15	93	0.000211619	0.0174057	TCONS_00011627;TCONS_00020577;TCONS_00025642;TCONS_00040663;TCONS_00048506;TCONS_00049642;TCONS_00049643;TCONS_00049644;TCONS_00050236;TCONS_00051229;TCONS_00059251;TCONS_00065398;TCONS_00069569;TCONS_00077550;TCONS_00077551
Molecular Function	GO:0016627	oxidoreductase activity, acting on the CH-CH group of donors	7	24	0.000269461	0.0177306	TCONS_00017732;TCONS_00033275;TCONS_00033277;TCONS_00033281;TCONS_00039950;TCONS_00052041;TCONS_00052043
Biological Process	GO:0035023	regulation of Rho protein signal transduction	7	17	1.50972e-05	0.00791095	TCONS_00034559;TCONS_00034566;TCONS_00034568;TCONS_00059127;TCONS_00059128;TCONS_00073385;TCONS_00083958
Biological Process	GO:0007266	Rho protein signal transduction	7	21	7.52317e-05	0.0197107	TCONS_00034559;TCONS_00034566;TCONS_00034568;TCONS_00059127;TCONS_00059128;TCONS_00073385;TCONS_00083958
Biological Process	GO:0046578	regulation of Ras protein signal transduction	7	23	0.000144815	0.0252944	TCONS_00034559;TCONS_00034566;TCONS_00034568;TCONS_00059127;TCONS_00059128;TCONS_00073385;TCONS_00083958

[truncated: 3 more sheets: male_profile_7, male_profile_11, male_profile_12_and_15]
