# Supplementary material for: A time-course transcriptome analysis of gonads from yellow catfish (Pelteobagrus fulvidraco) reveals genes associated with gonad development
Source: BMC Genomics. 2022 May 31;23(Suppl 1):409. doi: 10.1186/s12864-022-08651-0 (PMC9153201; doi:10.1186/s12864-022-08651-0)
Supplement: Supplementary file 6 — Additional file 6: Table S5. KEGG enrichment results of the clustered genes which exhibit the similar expression profiles in female or male entire gonad development stages. [file 12864_2022_8651_MOESM6_ESM.xlsx]

## Sheet: female_profile_4
KEGG_A_class	KEGG_B_class	Pathway	out (1191)	All (14228)	Pvalue	Qvalue	Pathway ID	Transcript_id	K_IDs
Environmental Information Processing	Signaling molecules and interaction	ECM-receptor interaction	45	190	9.96922e-11	3.28984e-08	ko04512	TCONS_00043359;TCONS_00035231;TCONS_00043355;TCONS_00073590;TCONS_00033164;TCONS_00029765;TCONS_00069637;TCONS_00029760;TCONS_00029764;TCONS_00057449;TCONS_00079070;TCONS_00079077;TCONS_00023578;TCONS_00057582;TCONS_00061425;TCONS_00071934;TCONS_00037890;TCONS_00035091;TCONS_00047352;TCONS_00008052;TCONS_00008051;TCONS_00056569;TCONS_00042579;TCONS_00003846;TCONS_00079763;TCONS_00079762;TCONS_000…	K04659+K04659+K04659+K04659+K05636+K05717+K05717+K05717+K05717+K05719+K06236+K06236+K06236+K06238+K06238+K06238+K06238+K06240+K06243+K06245+K06245+K06247+K06251+K06252+K06252+K06252+K06252+K06252+K06254+K06254+K06255+K06255+K06256+K06258+K06258+K06476+K06480+K06482+K06493+K06586+K06824+K08131+K08131+K16857+K19719
Environmental Information Processing	Signal transduction	PI3K-Akt signaling pathway	97	749	8.23272e-06	0.00124549	ko04151	TCONS_00058863;TCONS_00058862;TCONS_00000880;TCONS_00022168;TCONS_00056199;TCONS_00056197;TCONS_00021911;TCONS_00045755;TCONS_00065816;TCONS_00027458;TCONS_00043204;TCONS_00026803;TCONS_00032372;TCONS_00032075;TCONS_00034399;TCONS_00031203;TCONS_00043119;TCONS_00027853;TCONS_00019450;TCONS_00049375;TCONS_00019553;TCONS_00036739;TCONS_00020737;TCONS_00042707;TCONS_00022965;TCONS_00043359;TCONS_000…	K01596+K01596+K02161+K02583+K02649+K02649+K02677+K03258+K04347+K04354+K04354+K04354+K04356+K04358+K04358+K04358+K04358+K04358+K04360+K04361+K04362+K04503+K04536+K04540+K04547+K04659+K04659+K04659+K04659+K05084+K05084+K05084+K05091+K05093+K05094+K05095+K05096+K05096+K05099+K05103+K05448+K05449+K05462+K05462+K05466+K05631+K05631+K05636+K05717+K05717+K05717+K05717+K05719+K05725+K05725+K05870+K06071+…
Organismal Systems	Digestive system	Protein digestion and absorption	41	243	1.13226e-05	0.00124549	ko04974	TCONS_00069728;TCONS_00046709;TCONS_00048752;TCONS_00060201;TCONS_00067290;TCONS_00028389;TCONS_00028390;TCONS_00058234;TCONS_00079070;TCONS_00079077;TCONS_00023578;TCONS_00057582;TCONS_00061425;TCONS_00071934;TCONS_00037890;TCONS_00069449;TCONS_00069457;TCONS_00069451;TCONS_00072980;TCONS_00046457;TCONS_00014451;TCONS_00014453;TCONS_00024937;TCONS_00014448;TCONS_00024948;TCONS_00008647;TCONS_000…	K01278+K01312+K01539+K01539+K01540+K01540+K01540+K05334+K06236+K06236+K06236+K06238+K06238+K06238+K06238+K06823+K06823+K06823+K08131+K08131+K08132+K08132+K08132+K08132+K08132+K08133+K08187+K09632+K14211+K16629+K16629+K16630+K19719+K19721+K19721+K19721+K19721+K19721+K19721+K19721+K19721
Human Diseases	Cardiovascular diseases	Hypertrophic cardiomyopathy (HCM)	40	243	2.60544e-05	0.00189455	ko05410	TCONS_00066284;TCONS_00066281;TCONS_00035556;TCONS_00023708;TCONS_00066702;TCONS_00066703;TCONS_00066701;TCONS_00024228;TCONS_00058359;TCONS_00060108;TCONS_00057449;TCONS_00022408;TCONS_00044846;TCONS_00019947;TCONS_00019948;TCONS_00023680;TCONS_00040611;TCONS_00021731;TCONS_00023668;TCONS_00059955;TCONS_00019727;TCONS_00067687;TCONS_00071078;TCONS_00071077;TCONS_00074535;TCONS_00034794;TCONS_000…	K04859+K04859+K04860+K04862+K04866+K04866+K04866+K04867+K04873+K04873+K05719+K05853+K05853+K05853+K05853+K06476+K06480+K06482+K06493+K06586+K07199+K07200+K07610+K07610+K09290+K10373+K12045+K12314+K12314+K12563+K12567+K12567+K12567+K12567+K12569+K12569+K13375+K13377+K17751+K17751
Human Diseases	Cardiovascular diseases	Dilated cardiomyopathy (DCM)	40	244	2.87053e-05	0.00189455	ko05414	TCONS_00066284;TCONS_00066281;TCONS_00035556;TCONS_00023708;TCONS_00066702;TCONS_00066703;TCONS_00066701;TCONS_00024228;TCONS_00058359;TCONS_00060108;TCONS_00057449;TCONS_00013911;TCONS_00022408;TCONS_00044846;TCONS_00019947;TCONS_00019948;TCONS_00023680;TCONS_00040611;TCONS_00021731;TCONS_00023668;TCONS_00059955;TCONS_00071078;TCONS_00071077;TCONS_00047541;TCONS_00074535;TCONS_00034794;TCONS_000…	K04859+K04859+K04860+K04862+K04866+K04866+K04866+K04867+K04873+K04873+K05719+K05852+K05853+K05853+K05853+K05853+K06476+K06480+K06482+K06493+K06586+K07610+K07610+K08046+K09290+K10373+K12045+K12314+K12314+K12563+K12567+K12567+K12567+K12567+K12569+K12569+K13375+K13377+K17751+K17751
Metabolism	Xenobiotics biodegradation and metabolism	Drug metabolism - cytochrome P450	15	63	0.000167085	0.00918969	ko00982	TCONS_00069999;TCONS_00069996;TCONS_00025569;TCONS_00056981;TCONS_00055266;TCONS_00006334;TCONS_00055260;TCONS_00003454;TCONS_00055259;TCONS_00055267;TCONS_00006327;TCONS_00064057;TCONS_00064063;TCONS_00064059;TCONS_00064060	K00274+K00274+K00485+K00699+K00699+K00699+K00699+K00699+K00699+K00699+K00699+K00799+K00799+K00799+K00799
Human Diseases	Cancers	Proteoglycans in cancer	70	554	0.000313697	0.0130971	ko05205	TCONS_00018599;TCONS_00032413;TCONS_00002488;TCONS_00059241;TCONS_00069685;TCONS_00056199;TCONS_00056197;TCONS_00021911;TCONS_00085468;TCONS_00016450;TCONS_00045755;TCONS_00049375;TCONS_00019553;TCONS_00033548;TCONS_00033546;TCONS_00045748;TCONS_00020363;TCONS_00002954;TCONS_00036739;TCONS_00062562;TCONS_00004162;TCONS_00018701;TCONS_00067692;TCONS_00067695;TCONS_00046898;TCONS_00085609;TCONS_000…	K00182+K00572+K01064+K02375+K02432+K02649+K02649+K02677+K02842+K02842+K03258+K04361+K04362+K04437+K04437+K04441+K04441+K04500+K04503+K04515+K04515+K04960+K05084+K05084+K05084+K05099+K05448+K05717+K05717+K05717+K05717+K05719+K05725+K05725+K05762+K05859+K06236+K06236+K06236+K06251+K06255+K06255+K06256+K06276+K06276+K06493+K06625+K07293+K08007+K08007+K08109+K08122+K09069+K10380+K10380+K10380+K10380+…
Human Diseases	Cardiovascular diseases	Arrhythmogenic right ventricular cardiomyopathy (ARVC)	31	193	0.000317506	0.0130971	ko05412	TCONS_00066284;TCONS_00066281;TCONS_00035556;TCONS_00023708;TCONS_00066702;TCONS_00066703;TCONS_00066701;TCONS_00024228;TCONS_00058359;TCONS_00060108;TCONS_00057449;TCONS_00022408;TCONS_00044846;TCONS_00019947;TCONS_00019948;TCONS_00023680;TCONS_00040611;TCONS_00021731;TCONS_00023668;TCONS_00059955;TCONS_00025477;TCONS_00026054;TCONS_00025480;TCONS_00071078;TCONS_00071077;TCONS_00080818;TCONS_000…	K04859+K04859+K04860+K04862+K04866+K04866+K04866+K04867+K04873+K04873+K05719+K05853+K05853+K05853+K05853+K06476+K06480+K06482+K06493+K06586+K06736+K07372+K07601+K07610+K07610+K10381+K10381+K12563+K12569+K12569+K21073
Organismal Systems	Excretory system	Proximal tubule bicarbonate reclamation	17	82	0.000377523	0.0138425	ko04964	TCONS_00078032;TCONS_00064217;TCONS_00070660;TCONS_00036184;TCONS_00036185;TCONS_00048752;TCONS_00060201;TCONS_00067290;TCONS_00028389;TCONS_00028390;TCONS_00058863;TCONS_00058862;TCONS_00043287;TCONS_00079895;TCONS_00066318;TCONS_00060410;TCONS_00055489	K00261+K00261+K01425+K01425+K01425+K01539+K01539+K01540+K01540+K01540+K01596+K01596+K13575+K13575+K13576+K18245+K18246
Organismal Systems	Nervous system	Synaptic vesicle cycle	23	130	0.000457662	0.0151028	ko04721	TCONS_00002815;TCONS_00041940;TCONS_00009403;TCONS_00084245;TCONS_00022948;TCONS_00037704;TCONS_00050672;TCONS_00026766;TCONS_00050668;TCONS_00000857;TCONS_00006778;TCONS_00002892;TCONS_00039594;TCONS_00039593;TCONS_00062263;TCONS_00076247;TCONS_00066512;TCONS_00006899;TCONS_00043493;TCONS_00043494;TCONS_00007001;TCONS_00007002;TCONS_00025381	K02146+K02154+K04344+K06027+K06027+K07882+K08486+K08486+K08486+K11826+K12302+K12302+K13504+K13504+K14636+K14636+K15015+K15290+K15292+K15292+K15294+K15294+K18211
Organismal Systems	Digestive system	Salivary secretion	28	174	0.000587557	0.0176267	ko04970	TCONS_00048752;TCONS_00060201;TCONS_00067290;TCONS_00028389;TCONS_00028390;TCONS_00010140;TCONS_00076509;TCONS_00021911;TCONS_00020916;TCONS_00063727;TCONS_00018701;TCONS_00025850;TCONS_00025849;TCONS_00025846;TCONS_00058381;TCONS_00036076;TCONS_00047311;TCONS_00024697;TCONS_00047541;TCONS_00041626;TCONS_00081155;TCONS_00039594;TCONS_00039593;TCONS_00054539;TCONS_00061550;TCONS_00084451;TCONS_000…	K01539+K01539+K01540+K01540+K01540+K02183+K02183+K02677+K04143+K04936+K04960+K04963+K04963+K04963+K04975+K05850+K05850+K05858+K08046+K10951+K13240+K13504+K13504+K13855+K13899+K13912+K19477+K19477
Cellular Processes	Cellular community - eukaryotes	Focal adhesion	66	535	0.000877283	0.0241253	ko04510	TCONS_00035046;TCONS_00000059;TCONS_00002357;TCONS_00024763;TCONS_00002354;TCONS_00000880;TCONS_00056199;TCONS_00056197;TCONS_00021911;TCONS_00003330;TCONS_00003328;TCONS_00049375;TCONS_00033548;TCONS_00033546;TCONS_00036739;TCONS_00043359;TCONS_00035231;TCONS_00043355;TCONS_00073590;TCONS_00053651;TCONS_00027212;TCONS_00085609;TCONS_00028597;TCONS_00064617;TCONS_00033164;TCONS_00062376;TCONS_000…	K00889+K00907+K00907+K00907+K00907+K02161+K02649+K02649+K02677+K03853+K03853+K04361+K04437+K04437+K04503+K04659+K04659+K04659+K04659+K05096+K05096+K05099+K05448+K05449+K05636+K05700+K05717+K05717+K05717+K05717+K05719+K05725+K05725+K05726+K05735+K05735+K06236+K06236+K06236+K06238+K06238+K06238+K06238+K06240+K06243+K06245+K06245+K06247+K06251+K06252+K06252+K06252+K06252+K06252+K06276+K06276+K06476+…
Human Diseases	Substance dependence	Nicotine addiction	12	52	0.00099148	0.0251683	ko05033	TCONS_00009403;TCONS_00042494;TCONS_00008610;TCONS_00008611;TCONS_00073452;TCONS_00044230;TCONS_00079703;TCONS_00079700;TCONS_00079701;TCONS_00006778;TCONS_00002892;TCONS_00066512	K04344+K05175+K05181+K05181+K05198+K05200+K05208+K05208+K05208+K12302+K12302+K15015
Environmental Information Processing	Signaling molecules and interaction	Neuroactive ligand-receptor interaction	40	290	0.00116257	0.0274035	ko04080	TCONS_00046709;TCONS_00020916;TCONS_00021401;TCONS_00045819;TCONS_00080380;TCONS_00062607;TCONS_00062606;TCONS_00045594;TCONS_00045913;TCONS_00043324;TCONS_00049242;TCONS_00018777;TCONS_00017539;TCONS_00027234;TCONS_00016851;TCONS_00080842;TCONS_00070766;TCONS_00011307;TCONS_00031427;TCONS_00051726;TCONS_00065574;TCONS_00049430;TCONS_00050125;TCONS_00082229;TCONS_00051101;TCONS_00016705;TCONS_000…	K01312+K04143+K04174+K04216+K04222+K04223+K04223+K04228+K04228+K04235+K04261+K04265+K04270+K04271+K04272+K04277+K04577+K04580+K04583+K04583+K04587+K04589+K04589+K04603+K04615+K04805+K04807+K04817+K05062+K05175+K05181+K05181+K05198+K05200+K05205+K05208+K05208+K05208+K05219+K08362
Environmental Information Processing	Signal transduction	Calcium signaling pathway	51	397	0.00136876	0.0301128	ko04020	TCONS_00000059;TCONS_00002357;TCONS_00024763;TCONS_00002354;TCONS_00012785;TCONS_00012786;TCONS_00010140;TCONS_00076509;TCONS_00021911;TCONS_00020916;TCONS_00080380;TCONS_00062607;TCONS_00062606;TCONS_00009403;TCONS_00049375;TCONS_00062562;TCONS_00004162;TCONS_00082229;TCONS_00054334;TCONS_00018701;TCONS_00015551;TCONS_00025850;TCONS_00025849;TCONS_00025846;TCONS_00067692;TCONS_00067695;TCONS_000…	K00907+K00907+K00907+K00907+K00911+K00911+K02183+K02183+K02677+K04143+K04222+K04223+K04223+K04344+K04361+K04515+K04515+K04603+K04633+K04960+K04961+K04963+K04963+K04963+K05084+K05084+K05084+K05208+K05208+K05208+K05219+K05850+K05850+K05852+K05853+K05853+K05853+K05853+K05857+K05858+K05859+K05869+K05871+K07190+K07190+K09565+K09565+K13240+K15040+K16059+K20858
Organismal Systems	Development	Axon guidance	59	478	0.00159073	0.0328087	ko04360	TCONS_00056199;TCONS_00056197;TCONS_00021911;TCONS_00079948;TCONS_00062562;TCONS_00004162;TCONS_00071121;TCONS_00059200;TCONS_00085609;TCONS_00066157;TCONS_00071352;TCONS_00001077;TCONS_00082400;TCONS_00037571;TCONS_00020558;TCONS_00001946;TCONS_00057449;TCONS_00051895;TCONS_00059876;TCONS_00014150;TCONS_00024863;TCONS_00042567;TCONS_00016305;TCONS_00001859;TCONS_00015864;TCONS_00058036;TCONS_000…	K02649+K02649+K02677+K04352+K04515+K04515+K04671+K04964+K05099+K05103+K05104+K05105+K05108+K05462+K05462+K05463+K05719+K05725+K05725+K05735+K05735+K05743+K05859+K06521+K06521+K06529+K06619+K06724+K06753+K06820+K06820+K06838+K06838+K06840+K06840+K06842+K06843+K06843+K06843+K06850+K07293+K07520+K07520+K07520+K07521+K07523+K07524+K07526+K07526+K07528+K07528+K07528+K07531+K11988+K11988+K16351+K17333+…
Metabolism	Glycan biosynthesis and metabolism	Glycosphingolipid biosynthesis - ganglio series	8	29	0.00205218	0.0398364	ko00604	TCONS_00032171;TCONS_00032172;TCONS_00084525;TCONS_00000956;TCONS_00044604;TCONS_00044603;TCONS_00015091;TCONS_00015081	K03371+K03371+K03372+K03375+K03376+K03376+K12309+K12309

## Sheet: female_profile_6_and_1
KEGG_A_class	KEGG_B_class	Pathway	out (1601)	All (14228)	Pvalue	Qvalue	Pathway ID	Transcript_id	K_IDs
Genetic Information Processing	Translation	Ribosome	77	264	1.00162e-15	3.30536e-13	ko03010	TCONS_00047303;TCONS_00059962;TCONS_00021459;TCONS_00074492;TCONS_00043079;TCONS_00043080;TCONS_00085285;TCONS_00007832;TCONS_00059827;TCONS_00022335;TCONS_00053678;TCONS_00053810;TCONS_00029930;TCONS_00029931;TCONS_00008439;TCONS_00008441;TCONS_00029010;TCONS_00023789;TCONS_00043344;TCONS_00043342;TCONS_00038563;TCONS_00001544;TCONS_00043322;TCONS_00043323;TCONS_00034821;TCONS_00034539;TCONS_000…	K02866+K02871+K02875+K02877+K02880+K02880+K02881+K02882+K02883+K02885+K02889+K02891+K02896+K02896+K02898+K02898+K02900+K02901+K02903+K02903+K02912+K02915+K02918+K02918+K02920+K02921+K02921+K02922+K02923+K02930+K02930+K02932+K02932+K02934+K02934+K02937+K02938+K02938+K02940+K02940+K02941+K02942+K02943+K02943+K02957+K02958+K02958+K02964+K02966+K02966+K02969+K02971+K02974+K02974+K02974+K02974+K02975+…
Organismal Systems	Digestive system	Cholesterol metabolism	36	143	2.27909e-06	0.000328604	ko04979	TCONS_00069539;TCONS_00071486;TCONS_00069538;TCONS_00069540;TCONS_00071487;TCONS_00066189;TCONS_00066191;TCONS_00028984;TCONS_00037094;TCONS_00073069;TCONS_00073068;TCONS_00075391;TCONS_00083716;TCONS_00071055;TCONS_00061859;TCONS_00061856;TCONS_00063561;TCONS_00067476;TCONS_00067475;TCONS_00071059;TCONS_00085482;TCONS_00085483;TCONS_00061191;TCONS_00058549;TCONS_00058559;TCONS_00058561;TCONS_000…	K00488+K00488+K00488+K00488+K00488+K00637+K00637+K00650+K01059+K04524+K04524+K05641+K05641+K05664+K05683+K05683+K05684+K05770+K05770+K06233+K06259+K06259+K08760+K08760+K08760+K08760+K08760+K08760+K13050+K14349+K14462+K14462+K15040+K16835+K20464+K22283
Metabolism	Global and overview maps	Metabolic pathways	371	2686	2.98731e-06	0.000328604	ko01100	TCONS_00003122;TCONS_00016299;TCONS_00016300;TCONS_00057374;TCONS_00030293;TCONS_00045909;TCONS_00031021;TCONS_00043029;TCONS_00019203;TCONS_00042580;TCONS_00081722;TCONS_00014388;TCONS_00068273;TCONS_00001785;TCONS_00073287;TCONS_00035503;TCONS_00033275;TCONS_00033279;TCONS_00033281;TCONS_00022048;TCONS_00017732;TCONS_00064216;TCONS_00077058;TCONS_00077057;TCONS_00016294;TCONS_00009917;TCONS_000…	K00008+K00011+K00011+K00019+K00025+K00030+K00079+K00079+K00108+K00128+K00128+K00140+K00232+K00232+K00234+K00235+K00251+K00251+K00251+K00252+K00255+K00261+K00275+K00275+K00287+K00306+K00315+K00357+K00357+K00382+K00416+K00451+K00451+K00452+K00453+K00456+K00457+K00472+K00486+K00488+K00488+K00488+K00488+K00488+K00500+K00509+K00510+K00510+K00542+K00542+K00542+K00544+K00544+K00545+K00547+K00605+K00613+…
Human Diseases	Endocrine and metabolic diseases	Maturity onset diabetes of the young	16	41	4.03606e-06	0.000332975	ko04950	TCONS_00046868;TCONS_00046852;TCONS_00010506;TCONS_00024423;TCONS_00068829;TCONS_00029771;TCONS_00029769;TCONS_00050888;TCONS_00051801;TCONS_00037830;TCONS_00010829;TCONS_00043836;TCONS_00025999;TCONS_00019738;TCONS_00019739;TCONS_00054579	K07292+K07292+K07593+K07594+K07595+K08025+K08025+K08027+K08027+K08027+K08034+K08034+K08035+K08036+K08036+K08037
Organismal Systems	Digestive system	Fat digestion and absorption	25	88	8.25646e-06	0.000544926	ko04975	TCONS_00063251;TCONS_00063253;TCONS_00025517;TCONS_00041905;TCONS_00018947;TCONS_00048533;TCONS_00005100;TCONS_00075391;TCONS_00083716;TCONS_00061859;TCONS_00061856;TCONS_00063561;TCONS_00085482;TCONS_00085483;TCONS_00061191;TCONS_00058549;TCONS_00058559;TCONS_00058561;TCONS_00009766;TCONS_00011016;TCONS_00051839;TCONS_00051837;TCONS_00043305;TCONS_00024853;TCONS_00024852	K01047+K01047+K01080+K01080+K01080+K01080+K01080+K05641+K05641+K05683+K05683+K05684+K06259+K06259+K08760+K08760+K08760+K08760+K08760+K08760+K11155+K11155+K13509+K14462+K14462
Organismal Systems	Digestive system	Bile secretion	46	214	1.04554e-05	0.000575048	ko04976	TCONS_00003453;TCONS_00003455;TCONS_00055262;TCONS_00006329;TCONS_00025323;TCONS_00030698;TCONS_00030699;TCONS_00030693;TCONS_00071141;TCONS_00054102;TCONS_00071055;TCONS_00078232;TCONS_00061859;TCONS_00061856;TCONS_00063561;TCONS_00053066;TCONS_00058373;TCONS_00083917;TCONS_00083920;TCONS_00083916;TCONS_00025493;TCONS_00047540;TCONS_00000609;TCONS_00011541;TCONS_00011540;TCONS_00044821;TCONS_000…	K00699+K00699+K00699+K00699+K01253+K01539+K01539+K01539+K04588+K05658+K05664+K05667+K05683+K05683+K05684+K05742+K07299+K07424+K07424+K07424+K08041+K08046+K08049+K08524+K08524+K08524+K08524+K08537+K08537+K09864+K09869+K09869+K09869+K12040+K13575+K13575+K14158+K14341+K14341+K14341+K14341+K14341+K14349+K14361+K18245+K18245
Human Diseases	Cardiovascular diseases	Hypertrophic cardiomyopathy (HCM)	49	243	3.30144e-05	0.00155639	ko05410	TCONS_00078980;TCONS_00077516;TCONS_00078979;TCONS_00020271;TCONS_00060111;TCONS_00074618;TCONS_00074619;TCONS_00074617;TCONS_00057448;TCONS_00022413;TCONS_00077337;TCONS_00045965;TCONS_00036251;TCONS_00027912;TCONS_00077873;TCONS_00071283;TCONS_00040713;TCONS_00003544;TCONS_00053378;TCONS_00032052;TCONS_00032051;TCONS_00050175;TCONS_00050176;TCONS_00029825;TCONS_00029824;TCONS_00029826;TCONS_000…	K01283+K01283+K01283+K04857+K04871+K04871+K04871+K04871+K05719+K05853+K05853+K05865+K06265+K06485+K06493+K06588+K07199+K07200+K07200+K07610+K07610+K10351+K10351+K10366+K10366+K10366+K10373+K10373+K10373+K10373+K10373+K10373+K10374+K10374+K10375+K12045+K12045+K12045+K12314+K12314+K12314+K12314+K12564+K12566+K12566+K12568+K12569+K13376+K17751
Organismal Systems	Digestive system	Vitamin digestion and absorption	19	63	3.9561e-05	0.00163189	ko04977	TCONS_00061191;TCONS_00058549;TCONS_00058559;TCONS_00058561;TCONS_00009766;TCONS_00011016;TCONS_00024853;TCONS_00024852;TCONS_00068187;TCONS_00068188;TCONS_00011795;TCONS_00011794;TCONS_00042786;TCONS_00057861;TCONS_00073620;TCONS_00020151;TCONS_00020150;TCONS_00014917;TCONS_00025810	K08760+K08760+K08760+K08760+K08760+K08760+K14462+K14462+K14609+K14609+K14610+K14610+K14611+K14616+K14617+K14620+K14620+K14621+K14621
Metabolism	Carbohydrate metabolism	Starch and sucrose metabolism	21	77	8.24214e-05	0.00302212	ko00500	TCONS_00002021;TCONS_00042751;TCONS_00062438;TCONS_00033699;TCONS_00022356;TCONS_00011800;TCONS_00010554;TCONS_00077527;TCONS_00077529;TCONS_00016975;TCONS_00011545;TCONS_00008663;TCONS_00007221;TCONS_00007219;TCONS_00007223;TCONS_00017564;TCONS_00000825;TCONS_00015769;TCONS_00015763;TCONS_00015762;TCONS_00012990	K00688+K00688+K00688+K00693+K00693+K00750+K00750+K01084+K01084+K01194+K01196+K01513+K01513+K01513+K01513+K01810+K01835+K12047+K12047+K12047+K12317
Human Diseases	Cardiovascular diseases	Dilated cardiomyopathy (DCM)	47	244	0.000150917	0.00494151	ko05414	TCONS_00020271;TCONS_00060111;TCONS_00074618;TCONS_00074619;TCONS_00074617;TCONS_00057448;TCONS_00013913;TCONS_00022413;TCONS_00077337;TCONS_00045965;TCONS_00036251;TCONS_00027912;TCONS_00077873;TCONS_00071283;TCONS_00032052;TCONS_00032051;TCONS_00025493;TCONS_00047540;TCONS_00000609;TCONS_00050175;TCONS_00050176;TCONS_00029825;TCONS_00029824;TCONS_00029826;TCONS_00008111;TCONS_00036580;TCONS_000…	K04857+K04871+K04871+K04871+K04871+K05719+K05852+K05853+K05853+K05865+K06265+K06485+K06493+K06588+K07610+K07610+K08041+K08046+K08049+K10351+K10351+K10366+K10366+K10366+K10373+K10373+K10373+K10373+K10373+K10373+K10374+K10374+K10375+K12045+K12045+K12045+K12314+K12314+K12314+K12314+K12564+K12566+K12566+K12568+K12569+K13376+K17751
Organismal Systems	Circulatory system	Adrenergic signaling in cardiomyocytes	66	377	0.000164717	0.00494151	ko04261	TCONS_00030698;TCONS_00030699;TCONS_00030693;TCONS_00026258;TCONS_00026272;TCONS_00067950;TCONS_00066676;TCONS_00066679;TCONS_00009759;TCONS_00026667;TCONS_00044026;TCONS_00043744;TCONS_00020362;TCONS_00045745;TCONS_00069817;TCONS_00078674;TCONS_00078664;TCONS_00041113;TCONS_00049658;TCONS_00037333;TCONS_00053950;TCONS_00010754;TCONS_00020271;TCONS_00060111;TCONS_00074618;TCONS_00074619;TCONS_000…	K01539+K01539+K01539+K02183+K02183+K02183+K02677+K02677+K03456+K04136+K04136+K04142+K04441+K04441+K04450+K04515+K04515+K04515+K04634+K04634+K04845+K04848+K04857+K04871+K04871+K04871+K04871+K05742+K05850+K05850+K05850+K05852+K05853+K05853+K05858+K05858+K05865+K08014+K08041+K08046+K08049+K09048+K09048+K09048+K10351+K10351+K10373+K10373+K10373+K10373+K10373+K10373+K10374+K10374+K10375+K11583+K11583+…
Metabolism	Lipid metabolism	Arachidonic acid metabolism	21	81	0.000180817	0.00497246	ko00590	TCONS_00031021;TCONS_00043029;TCONS_00080110;TCONS_00028064;TCONS_00063251;TCONS_00063253;TCONS_00033395;TCONS_00066138;TCONS_00024466;TCONS_00024468;TCONS_00024475;TCONS_00013217;TCONS_00014917;TCONS_00025810;TCONS_00024312;TCONS_00028754;TCONS_00021097;TCONS_00041851;TCONS_00040522;TCONS_00041849;TCONS_00021096	K00079+K00079+K00509+K00807+K01047+K01047+K01254+K01831+K07418+K07418+K07418+K08726+K14621+K14621+K16342+K16817+K18592+K18592+K18592+K18592+K18592
Metabolism	Metabolism of cofactors and vitamins	Nicotinate and nicotinamide metabolism	19	72	0.00028241	0.00716887	ko00760	TCONS_00019246;TCONS_00062282;TCONS_00030178;TCONS_00030177;TCONS_00049006;TCONS_00049005;TCONS_00012915;TCONS_00051001;TCONS_00008663;TCONS_00007221;TCONS_00007219;TCONS_00007223;TCONS_00018935;TCONS_00004833;TCONS_00057637;TCONS_00057638;TCONS_00004832;TCONS_00023730;TCONS_00082313	K00858+K01081+K01081+K01081+K01081+K01081+K01081+K01081+K01513+K01513+K01513+K01513+K03426+K03783+K03783+K03783+K03783+K06989+K19970
Organismal Systems	Immune system	Complement and coagulation cascades	30	142	0.000465431	0.0109709	ko04610	TCONS_00000410;TCONS_00030798;TCONS_00026093;TCONS_00026094;TCONS_00030804;TCONS_00051013;TCONS_00051012;TCONS_00042739;TCONS_00049328;TCONS_00034705;TCONS_00071374;TCONS_00071372;TCONS_00085558;TCONS_00085559;TCONS_00085186;TCONS_00085184;TCONS_00070768;TCONS_00037076;TCONS_00037073;TCONS_00011141;TCONS_00043802;TCONS_00080167;TCONS_00002432;TCONS_00005109;TCONS_00005110;TCONS_00055632;TCONS_000…	K01313+K01314+K01315+K01315+K01320+K01323+K01323+K01335+K01344+K03898+K03902+K03902+K03903+K03903+K03904+K03904+K03909+K03911+K03911+K03983+K03983+K03994+K03997+K03998+K03998+K04000+K04004+K04004+K04004+K04008
Organismal Systems	Digestive system	Mineral absorption	25	117	0.00112401	0.0247282	ko04978	TCONS_00022137;TCONS_00068388;TCONS_00010664;TCONS_00010666;TCONS_00030698;TCONS_00030699;TCONS_00030693;TCONS_00080290;TCONS_00010691;TCONS_00058238;TCONS_00008804;TCONS_00058237;TCONS_00036085;TCONS_00038354;TCONS_00047312;TCONS_00074637;TCONS_00032423;TCONS_00032422;TCONS_00040695;TCONS_00008552;TCONS_00055285;TCONS_00020044;TCONS_00020043;TCONS_00046963;TCONS_00049214	K00510+K00510+K00522+K00522+K01539+K01539+K01539+K04981+K05011+K05334+K05334+K05334+K05850+K05850+K05850+K12040+K14078+K14078+K14158+K14683+K14686+K14704+K14704+K14706+K14736
Metabolism	Global and overview maps	Carbon metabolism	44	246	0.00122376	0.02524	ko01200	TCONS_00030293;TCONS_00045909;TCONS_00014388;TCONS_00073287;TCONS_00035503;TCONS_00064216;TCONS_00006650;TCONS_00020028;TCONS_00047333;TCONS_00019206;TCONS_00019207;TCONS_00042924;TCONS_00077446;TCONS_00077452;TCONS_00002714;TCONS_00065739;TCONS_00004486;TCONS_00004487;TCONS_00058751;TCONS_00007965;TCONS_00028006;TCONS_00045674;TCONS_00045673;TCONS_00076923;TCONS_00046085;TCONS_00017564;TCONS_000…	K00025+K00030+K00140+K00234+K00235+K00261+K00382+K00605+K00615+K00615+K00615+K00627+K00814+K00814+K00814+K00830+K00863+K00863+K00873+K00873+K01623+K01647+K01647+K01681+K01689+K01810+K01847+K01895+K01900+K01900+K01958+K01966+K03781+K03841+K05605+K07514+K07514+K07514+K08074+K11517+K11517+K11517+K11529+K19269
Organismal Systems	Circulatory system	Cardiac muscle contraction	40	221	0.00158631	0.030793	ko04260	TCONS_00067472;TCONS_00030698;TCONS_00030699;TCONS_00030693;TCONS_00015508;TCONS_00006601;TCONS_00006603;TCONS_00042027;TCONS_00019730;TCONS_00024935;TCONS_00011079;TCONS_00014455;TCONS_00020271;TCONS_00060111;TCONS_00074618;TCONS_00074619;TCONS_00074617;TCONS_00053066;TCONS_00022413;TCONS_00077337;TCONS_00045965;TCONS_00050175;TCONS_00050176;TCONS_00008111;TCONS_00036580;TCONS_00008109;TCONS_000…	K00416+K01539+K01539+K01539+K02263+K02264+K02264+K02265+K02266+K02270+K02270+K02270+K04857+K04871+K04871+K04871+K04871+K05742+K05853+K05853+K05865+K10351+K10351+K10373+K10373+K10373+K10373+K10373+K10373+K10374+K10374+K10375+K12045+K12045+K12045+K12314+K12314+K12314+K12314+K17751
Environmental Information Processing	Signal transduction	Calcium signaling pathway	64	397	0.00188103	0.0344855	ko04020	TCONS_00049105;TCONS_00049106;TCONS_00066636;TCONS_00026258;TCONS_00026272;TCONS_00067950;TCONS_00066676;TCONS_00066679;TCONS_00028726;TCONS_00027670;TCONS_00027671;TCONS_00026667;TCONS_00044026;TCONS_00043744;TCONS_00008462;TCONS_00008463;TCONS_00071526;TCONS_00030896;TCONS_00023276;TCONS_00023275;TCONS_00057666;TCONS_00011400;TCONS_00001509;TCONS_00042770;TCONS_00078674;TCONS_00078664;TCONS_000…	K00871+K00871+K00907+K02183+K02183+K02183+K02677+K02677+K04129+K04130+K04130+K04136+K04136+K04142+K04150+K04150+K04194+K04198+K04258+K04258+K04282+K04323+K04348+K04348+K04515+K04515+K04515+K04633+K04634+K04634+K04857+K04960+K04963+K05084+K05217+K05850+K05850+K05850+K05852+K05853+K05853+K05857+K05857+K05858+K05858+K05863+K05863+K05863+K05865+K05871+K07190+K07190+K08041+K08049+K09565+K12042+K12042+…
Metabolism	Lipid metabolism	Linoleic acid metabolism	12	44	0.00267825	0.046517	ko00591	TCONS_00063251;TCONS_00063253;TCONS_00024466;TCONS_00024468;TCONS_00024475;TCONS_00083917;TCONS_00083920;TCONS_00083916;TCONS_00014917;TCONS_00025810;TCONS_00024312;TCONS_00028754	K01047+K01047+K07418+K07418+K07418+K07424+K07424+K07424+K14621+K14621+K16342+K16817
Metabolism	Metabolism of cofactors and vitamins	Folate biosynthesis	14	56	0.00299453	0.0494097	ko00790	TCONS_00016299;TCONS_00016300;TCONS_00031021;TCONS_00043029;TCONS_00016294;TCONS_00026691;TCONS_00026690;TCONS_00033722;TCONS_00034681;TCONS_00034680;TCONS_00034683;TCONS_00009423;TCONS_00034684;TCONS_00025972	K00011+K00011+K00079+K00079+K00287+K00357+K00357+K00500+K01077+K01077+K01077+K01077+K01077+K15376

## Sheet: female_profile_9
KEGG_A_class	KEGG_B_class	Pathway	out (333)	All (14228)	Pvalue	Qvalue	Pathway ID	Transcript_id	K_IDs
Genetic Information Processing	Translation	Ribosome	18	264	5.10565e-05	0.0142958	ko03010	TCONS_00059964;TCONS_00061713;TCONS_00022334;TCONS_00083435;TCONS_00053811;TCONS_00051676;TCONS_00070143;TCONS_00053152;TCONS_00014858;TCONS_00014859;TCONS_00048865;TCONS_00015723;TCONS_00055595;TCONS_00038840;TCONS_00043813;TCONS_00058221;TCONS_00063888;TCONS_00022075	K02871+K02874+K02885+K02890+K02891+K02895+K02907+K02911+K02913+K02913+K02914+K02917+K02936+K02959+K02961+K02967+K02974+K02981
Genetic Information Processing	Transcription	RNA polymerase	7	49	0.000133267	0.0186573	ko03020	TCONS_00074334;TCONS_00073529;TCONS_00029025;TCONS_00004925;TCONS_00048462;TCONS_00015818;TCONS_00026970	K03000+K03005+K03011+K03012+K03013+K03017+K03020
Human Diseases	Neurodegenerative diseases	Huntington disease	22	406	0.000234296	0.0218676	ko05016	TCONS_00067608;TCONS_00027038;TCONS_00049570;TCONS_00065979;TCONS_00034395;TCONS_00015509;TCONS_00014456;TCONS_00029025;TCONS_00004925;TCONS_00048462;TCONS_00015818;TCONS_00000391;TCONS_00022962;TCONS_00027942;TCONS_00040087;TCONS_00058731;TCONS_00058709;TCONS_00063876;TCONS_00012497;TCONS_00023502;TCONS_00011454;TCONS_00076275	K00414+K00418+K00420+K00432+K02159+K02263+K02270+K03011+K03012+K03013+K03017+K03936+K03955+K03967+K04565+K09048+K09048+K09565+K10411+K10412+K11827+K15040
Genetic Information Processing	Folding, sorting and degradation	Proteasome	8	78	0.000467021	0.0326915	ko03050	TCONS_00052096;TCONS_00063302;TCONS_00052302;TCONS_00066568;TCONS_00078517;TCONS_00034166;TCONS_00045742;TCONS_00066426	K02726+K02732+K02734+K02735+K03036+K03038+K06691+K06700

## Sheet: female_profile_10
KEGG_A_class	KEGG_B_class	Pathway	out (542)	All (14228)	Pvalue	Qvalue	Pathway ID	Transcript_id	K_IDs
Human Diseases	Cancers	Proteoglycans in cancer	47	554	2.22688e-07	6.54704e-05	ko05205	TCONS_00019182;TCONS_00035967;TCONS_00037227;TCONS_00023845;TCONS_00056201;TCONS_00034307;TCONS_00034312;TCONS_00063189;TCONS_00045756;TCONS_00002335;TCONS_00032515;TCONS_00017275;TCONS_00036390;TCONS_00036273;TCONS_00045954;TCONS_00020364;TCONS_00036741;TCONS_00074828;TCONS_00078665;TCONS_00077366;TCONS_00069254;TCONS_00001188;TCONS_00020469;TCONS_00079085;TCONS_00079078;TCONS_00045527;TCONS_000…	K00444+K00572+K00922+K02235+K02649+K03099+K03099+K03099+K03258+K04345+K04365+K04368+K04393+K04437+K04437+K04441+K04503+K04515+K04515+K05083+K05085+K06225+K06225+K06236+K06236+K06255+K06255+K06270+K06270+K06625+K07532+K08107+K08107+K08268+K08523+K08845+K09069+K10380+K10380+K10380+K10380+K10380+K12330+K12823+K13376+K17388+K17457
Cellular Processes	Cellular community - eukaryotes	Focal adhesion	43	535	3.08339e-06	0.000453258	ko04510	TCONS_00002355;TCONS_00037227;TCONS_00084470;TCONS_00053393;TCONS_00056201;TCONS_00034307;TCONS_00034312;TCONS_00063189;TCONS_00024425;TCONS_00032515;TCONS_00017275;TCONS_00036390;TCONS_00036273;TCONS_00045954;TCONS_00036741;TCONS_00077366;TCONS_00008048;TCONS_00080960;TCONS_00055978;TCONS_00079085;TCONS_00079078;TCONS_00070090;TCONS_00070096;TCONS_00071501;TCONS_00071499;TCONS_00071938;TCONS_000…	K00907+K00922+K01110+K02161+K02649+K03099+K03099+K03099+K04363+K04365+K04368+K04393+K04437+K04437+K04503+K05083+K05636+K05703+K05732+K06236+K06236+K06237+K06237+K06237+K06237+K06238+K06252+K06270+K06270+K06274+K06275+K06275+K06279+K06482+K06483+K06485+K06584+K06587+K08131+K08131+K13709+K17388+K17457
Organismal Systems	Excretory system	Endocrine and other factor-regulated calcium reabsorption	16	120	1.2514e-05	0.00122637	ko04961	TCONS_00002411;TCONS_00056117;TCONS_00060199;TCONS_00070045;TCONS_00074812;TCONS_00055873;TCONS_00002335;TCONS_00066491;TCONS_00034931;TCONS_00034930;TCONS_00021571;TCONS_00047315;TCONS_00038356;TCONS_00001848;TCONS_00024708;TCONS_00015735	K01528+K01528+K01539+K01539+K01539+K01540+K04345+K04632+K04634+K04634+K04645+K05850+K05850+K05858+K05858+K11826
Organismal Systems	Digestive system	Protein digestion and absorption	24	243	1.9453e-05	0.00127985	ko04974	TCONS_00057365;TCONS_00029072;TCONS_00081868;TCONS_00060199;TCONS_00070045;TCONS_00074812;TCONS_00055873;TCONS_00000221;TCONS_00079085;TCONS_00079078;TCONS_00070090;TCONS_00070096;TCONS_00071501;TCONS_00071499;TCONS_00071938;TCONS_00069453;TCONS_00046458;TCONS_00072981;TCONS_00010233;TCONS_00062114;TCONS_00073274;TCONS_00057286;TCONS_00070794;TCONS_00070793	K01291+K01298+K01346+K01539+K01539+K01539+K01540+K04926+K06236+K06236+K06237+K06237+K06237+K06237+K06238+K06823+K08131+K08131+K09632+K16617+K19721+K19721+K19721+K19721
Human Diseases	Infectious diseases	Human papillomavirus infection	56	831	2.17662e-05	0.00127985	ko05165	TCONS_00019182;TCONS_00035967;TCONS_00037227;TCONS_00084470;TCONS_00040735;TCONS_00053274;TCONS_00053273;TCONS_00053276;TCONS_00023845;TCONS_00056201;TCONS_00034307;TCONS_00034312;TCONS_00063189;TCONS_00002335;TCONS_00017275;TCONS_00023147;TCONS_00036390;TCONS_00023061;TCONS_00036741;TCONS_00066491;TCONS_00020843;TCONS_00035658;TCONS_00008048;TCONS_00062761;TCONS_00052333;TCONS_00079085;TCONS_000…	K00444+K00572+K00922+K01110+K02147+K02154+K02154+K02154+K02235+K02649+K03099+K03099+K03099+K04345+K04368+K04385+K04393+K04498+K04503+K04632+K05631+K05631+K05636+K06061+K06094+K06236+K06236+K06237+K06237+K06237+K06237+K06238+K06252+K06482+K06483+K06485+K06584+K06587+K06618+K06625+K07209+K07209+K08131+K08131+K10691+K11220+K11404+K11584+K12076+K12076+K12076+K16175+K16175+K18952+K20995+K20995
Human Diseases	Cancers	Non-small cell lung cancer	17	154	8.02091e-05	0.00393025	ko05223	TCONS_00037227;TCONS_00056201;TCONS_00034307;TCONS_00034312;TCONS_00063189;TCONS_00032515;TCONS_00017275;TCONS_00066387;TCONS_00036741;TCONS_00077366;TCONS_00042927;TCONS_00035470;TCONS_00044823;TCONS_00073268;TCONS_00080315;TCONS_00065987;TCONS_00022372	K00922+K02649+K03099+K03099+K03099+K04365+K04368+K04411+K04503+K05083+K06618+K06625+K08524+K08525+K08845+K09850+K11224
Cellular Processes	Cellular community - eukaryotes	Tight junction	33	445	0.000204778	0.00860067	ko04530	TCONS_00002335;TCONS_00036390;TCONS_00036741;TCONS_00077366;TCONS_00020843;TCONS_00035658;TCONS_00026143;TCONS_00026137;TCONS_00038785;TCONS_00052333;TCONS_00019954;TCONS_00050007;TCONS_00067350;TCONS_00015828;TCONS_00055602;TCONS_00003545;TCONS_00045483;TCONS_00027310;TCONS_00048296;TCONS_00048290;TCONS_00067267;TCONS_00050153;TCONS_00001329;TCONS_00001335;TCONS_00043807;TCONS_00031281;TCONS_000…	K04345+K04393+K04503+K05083+K05631+K05631+K05702+K05702+K06087+K06094+K06098+K06104+K06104+K06274+K07198+K07200+K07374+K07839+K12076+K12076+K12076+K12791+K16175+K16175+K16819+K17260+K17388+K18952+K20638+K21110+K21110+K21110+K21112
Human Diseases	Drug resistance	Endocrine resistance	20	223	0.000346569	0.011425	ko01522	TCONS_00037227;TCONS_00053393;TCONS_00056201;TCONS_00034307;TCONS_00034312;TCONS_00063189;TCONS_00002335;TCONS_00032515;TCONS_00017275;TCONS_00020364;TCONS_00036741;TCONS_00066491;TCONS_00077366;TCONS_00060323;TCONS_00042927;TCONS_00035470;TCONS_00042781;TCONS_00080315;TCONS_00051808;TCONS_00051806	K00922+K02161+K02649+K03099+K03099+K03099+K04345+K04365+K04368+K04441+K04503+K04632+K05083+K06279+K06618+K06625+K08523+K08845+K20995+K20995
Environmental Information Processing	Signaling molecules and interaction	ECM-receptor interaction	18	190	0.000349744	0.011425	ko04512	TCONS_00008048;TCONS_00079085;TCONS_00079078;TCONS_00070090;TCONS_00070096;TCONS_00071501;TCONS_00071499;TCONS_00071938;TCONS_00079764;TCONS_00045527;TCONS_00045530;TCONS_00077535;TCONS_00069320;TCONS_00030161;TCONS_00054167;TCONS_00002916;TCONS_00046458;TCONS_00072981	K05636+K06236+K06236+K06237+K06237+K06237+K06237+K06238+K06252+K06255+K06255+K06482+K06483+K06485+K06584+K06587+K08131+K08131
Human Diseases	Cancers	Glioma	16	161	0.000432288	0.0117758	ko05214	TCONS_00037227;TCONS_00084470;TCONS_00056201;TCONS_00034307;TCONS_00034312;TCONS_00063189;TCONS_00024425;TCONS_00032515;TCONS_00017275;TCONS_00036741;TCONS_00074828;TCONS_00078665;TCONS_00060323;TCONS_00042927;TCONS_00035470;TCONS_00080315	K00922+K01110+K02649+K03099+K03099+K03099+K04363+K04365+K04368+K04503+K04515+K04515+K06279+K06618+K06625+K08845
Organismal Systems	Endocrine system	Thyroid hormone signaling pathway	27	352	0.000452651	0.0117758	ko04919	TCONS_00057388;TCONS_00037227;TCONS_00060199;TCONS_00070045;TCONS_00074812;TCONS_00055873;TCONS_00056201;TCONS_00002335;TCONS_00017275;TCONS_00023061;TCONS_00036741;TCONS_00022424;TCONS_00001848;TCONS_00024708;TCONS_00073182;TCONS_00025683;TCONS_00073022;TCONS_00044823;TCONS_00073268;TCONS_00003440;TCONS_00027032;TCONS_00007107;TCONS_00055354;TCONS_00070217;TCONS_00070219;TCONS_00051808;TCONS_000…	K00850+K00922+K01539+K01539+K01539+K01540+K02649+K04345+K04368+K04498+K04503+K05857+K05858+K05858+K07299+K08268+K08362+K08524+K08525+K11220+K11404+K15162+K15164+K17902+K17902+K20995+K20995
Environmental Information Processing	Signal transduction	FoxO signaling pathway	26	335	0.000480647	0.0117758	ko04068	TCONS_00037227;TCONS_00084470;TCONS_00056201;TCONS_00034307;TCONS_00034312;TCONS_00063189;TCONS_00032515;TCONS_00017275;TCONS_00066387;TCONS_00020364;TCONS_00010402;TCONS_00023061;TCONS_00074229;TCONS_00036741;TCONS_00035470;TCONS_00055602;TCONS_00003545;TCONS_00020651;TCONS_00020649;TCONS_00080315;TCONS_00084344;TCONS_00054278;TCONS_00054590;TCONS_00059577;TCONS_00001892;TCONS_00045443	K00922+K01110+K02649+K03099+K03099+K03099+K04365+K04368+K04411+K04441+K04468+K04498+K04501+K04503+K06625+K07198+K07200+K07209+K07209+K08845+K11838+K13302+K13304+K13376+K16172+K17848
Organismal Systems	Development	Axon guidance	33	478	0.000730041	0.0165102	ko04360	TCONS_00019182;TCONS_00037227;TCONS_00056201;TCONS_00042769;TCONS_00036390;TCONS_00074828;TCONS_00078665;TCONS_00047462;TCONS_00000980;TCONS_00004629;TCONS_00080960;TCONS_00024323;TCONS_00001188;TCONS_00020469;TCONS_00030263;TCONS_00044873;TCONS_00015862;TCONS_00057440;TCONS_00040206;TCONS_00046950;TCONS_00007912;TCONS_00020106;TCONS_00067957;TCONS_00054464;TCONS_00059838;TCONS_00027527;TCONS_000…	K00444+K00922+K02649+K04348+K04393+K04515+K04515+K05103+K05112+K05463+K05703+K05746+K06225+K06225+K06268+K06521+K06521+K06724+K06755+K06820+K06821+K06840+K06840+K06841+K06842+K06850+K07526+K07528+K07529+K07532+K16621+K17388+K18952
Organismal Systems	Endocrine system	Estrogen signaling pathway	21	257	0.000854068	0.0171553	ko04915	TCONS_00037227;TCONS_00053393;TCONS_00056201;TCONS_00034307;TCONS_00034312;TCONS_00063189;TCONS_00002335;TCONS_00017275;TCONS_00017132;TCONS_00074321;TCONS_00066491;TCONS_00034931;TCONS_00034930;TCONS_00048589;TCONS_00001848;TCONS_00024708;TCONS_00065877;TCONS_00060323;TCONS_00070869;TCONS_00035221;TCONS_00042781	K00922+K02161+K02649+K03099+K03099+K03099+K04345+K04368+K04534+K04615+K04632+K04634+K04634+K05002+K05858+K05858+K06068+K06279+K07604+K07604+K08523
Organismal Systems	Immune system	Platelet activation	23	294	0.000898028	0.0171553	ko04611	TCONS_00002355;TCONS_00037227;TCONS_00056201;TCONS_00081423;TCONS_00002335;TCONS_00020364;TCONS_00066491;TCONS_00034931;TCONS_00034930;TCONS_00080960;TCONS_00055978;TCONS_00001848;TCONS_00024708;TCONS_00079085;TCONS_00079078;TCONS_00085407;TCONS_00007718;TCONS_00015828;TCONS_00055787;TCONS_00054244;TCONS_00010413;TCONS_00082260;TCONS_00018240	K00907+K00922+K02649+K03914+K04345+K04441+K04632+K04634+K04634+K05703+K05732+K05858+K05858+K06236+K06236+K06270+K06270+K06274+K07532+K12330+K16059+K17388+K18952
Environmental Information Processing	Signal transduction	PI3K-Akt signaling pathway	46	749	0.000933621	0.0171553	ko04151	TCONS_00037227;TCONS_00084470;TCONS_00053393;TCONS_00056201;TCONS_00034307;TCONS_00034312;TCONS_00063189;TCONS_00045756;TCONS_00081423;TCONS_00024425;TCONS_00017275;TCONS_00036741;TCONS_00030827;TCONS_00077366;TCONS_00069254;TCONS_00047462;TCONS_00056170;TCONS_00020843;TCONS_00035658;TCONS_00008048;TCONS_00079085;TCONS_00079078;TCONS_00070090;TCONS_00070096;TCONS_00071501;TCONS_00071499;TCONS_000…	K00922+K01110+K02161+K02649+K03099+K03099+K03099+K03258+K03914+K04363+K04368+K04503+K05081+K05083+K05085+K05103+K05121+K05631+K05631+K05636+K06236+K06236+K06237+K06237+K06237+K06237+K06238+K06252+K06482+K06483+K06485+K06584+K06587+K06625+K06630+K07198+K07209+K07209+K08131+K08131+K08524+K11584+K13302+K13304+K16172+K16198
Human Diseases	Cancers	Gastric cancer	23	303	0.00134339	0.0222346	ko05226	TCONS_00019182;TCONS_00035967;TCONS_00037227;TCONS_00053393;TCONS_00023845;TCONS_00056201;TCONS_00034307;TCONS_00034312;TCONS_00063189;TCONS_00032515;TCONS_00017275;TCONS_00023147;TCONS_00074229;TCONS_00036741;TCONS_00077366;TCONS_00060323;TCONS_00042927;TCONS_00035470;TCONS_00044823;TCONS_00073268;TCONS_00080315;TCONS_00037655;TCONS_00059577	K00444+K00572+K00922+K02161+K02235+K02649+K03099+K03099+K03099+K04365+K04368+K04385+K04501+K04503+K05083+K06279+K06618+K06625+K08524+K08525+K08845+K10056+K13376
Human Diseases	Cancers	Chronic myeloid leukemia	17	196	0.0013613	0.0222346	ko05220	TCONS_00037227;TCONS_00056201;TCONS_00034307;TCONS_00034312;TCONS_00063189;TCONS_00032515;TCONS_00017275;TCONS_00074229;TCONS_00036741;TCONS_00060323;TCONS_00042927;TCONS_00035470;TCONS_00020651;TCONS_00020649;TCONS_00080315;TCONS_00022372;TCONS_00059577	K00922+K02649+K03099+K03099+K03099+K04365+K04368+K04501+K04503+K06279+K06618+K06625+K07209+K07209+K08845+K11224+K13376
Human Diseases	Endocrine and metabolic diseases	AGE-RAGE signaling pathway in diabetic complications	21	269	0.00151697	0.0234731	ko04933	TCONS_00037227;TCONS_00053393;TCONS_00056201;TCONS_00036390;TCONS_00020364;TCONS_00074229;TCONS_00036741;TCONS_00022424;TCONS_00001848;TCONS_00024708;TCONS_00065877;TCONS_00079085;TCONS_00079078;TCONS_00070090;TCONS_00070096;TCONS_00071501;TCONS_00071499;TCONS_00003440;TCONS_00022372;TCONS_00059577;TCONS_00018240	K00922+K02161+K02649+K04393+K04441+K04501+K04503+K05857+K05858+K05858+K06068+K06236+K06236+K06237+K06237+K06237+K06237+K11220+K11224+K13376+K18952
Human Diseases	Cancers	Small cell lung cancer	19	237	0.00184541	0.0271275	ko05222	TCONS_00037227;TCONS_00084470;TCONS_00053393;TCONS_00056201;TCONS_00036741;TCONS_00008048;TCONS_00070090;TCONS_00070096;TCONS_00071501;TCONS_00071499;TCONS_00077535;TCONS_00030161;TCONS_00042927;TCONS_00035470;TCONS_00020651;TCONS_00020649;TCONS_00044823;TCONS_00073268;TCONS_00009589	K00922+K01110+K02161+K02649+K04503+K05636+K06237+K06237+K06237+K06237+K06482+K06485+K06618+K06625+K07209+K07209+K08524+K08525+K09848
Organismal Systems	Endocrine system	Parathyroid hormone synthesis, secretion and action	21	277	0.00216983	0.0303777	ko04928	TCONS_00053393;TCONS_00002335;TCONS_00032515;TCONS_00017275;TCONS_00066491;TCONS_00034931;TCONS_00034930;TCONS_00001848;TCONS_00024708;TCONS_00035470;TCONS_00048350;TCONS_00042781;TCONS_00044823;TCONS_00073268;TCONS_00080315;TCONS_00017116;TCONS_00058060;TCONS_00014651;TCONS_00054244;TCONS_00037710;TCONS_00077021	K02161+K04345+K04365+K04368+K04632+K04634+K04634+K05858+K05858+K06625+K07996+K08523+K08524+K08525+K08845+K09260+K09262+K09278+K12330+K13293+K16834
Organismal Systems	Endocrine system	GnRH signaling pathway	18	226	0.00258164	0.0345001	ko04912	TCONS_00034307;TCONS_00034312;TCONS_00063189;TCONS_00002335;TCONS_00017275;TCONS_00036390;TCONS_00022534;TCONS_00075181;TCONS_00020364;TCONS_00074828;TCONS_00078665;TCONS_00066491;TCONS_00034931;TCONS_00034930;TCONS_00001848;TCONS_00024708;TCONS_00065877;TCONS_00042781	K03099+K03099+K03099+K04345+K04368+K04393+K04421+K04428+K04441+K04515+K04515+K04632+K04634+K04634+K05858+K05858+K06068+K08523
Human Diseases	Cancers	Pathways in cancer	64	1185	0.00270668	0.0345984	ko05200	TCONS_00019182;TCONS_00035967;TCONS_00064056;TCONS_00037227;TCONS_00084470;TCONS_00053393;TCONS_00023845;TCONS_00056201;TCONS_00034307;TCONS_00034312;TCONS_00063189;TCONS_00081423;TCONS_00002335;TCONS_00024425;TCONS_00032515;TCONS_00017275;TCONS_00023147;TCONS_00036390;TCONS_00066387;TCONS_00023061;TCONS_00074229;TCONS_00036741;TCONS_00074828;TCONS_00078665;TCONS_00066491;TCONS_00034931;TCONS_000…	K00444+K00572+K00799+K00922+K01110+K02161+K02235+K02649+K03099+K03099+K03099+K03914+K04345+K04363+K04365+K04368+K04385+K04393+K04411+K04498+K04501+K04503+K04515+K04515+K04632+K04634+K04634+K05083+K05636+K05858+K05858+K06225+K06225+K06229+K06237+K06237+K06237+K06237+K06482+K06485+K06618+K06625+K07209+K07209+K07299+K07532+K08268+K08524+K08525+K08773+K08845+K09292+K09848+K09850+K10056+K10456+K11220+…
Environmental Information Processing	Signal transduction	Hippo signaling pathway	25	362	0.00308674	0.0364279	ko04390	TCONS_00019182;TCONS_00035967;TCONS_00023845;TCONS_00053102;TCONS_00023147;TCONS_00074229;TCONS_00036741;TCONS_00062855;TCONS_00052333;TCONS_00056281;TCONS_00071607;TCONS_00067914;TCONS_00067909;TCONS_00065987;TCONS_00048296;TCONS_00048290;TCONS_00067267;TCONS_00059577;TCONS_00001329;TCONS_00001335;TCONS_00056342;TCONS_00035731;TCONS_00070063;TCONS_00043807;TCONS_00018240	K00444+K00572+K02235+K03213+K04385+K04501+K04503+K04676+K06094+K06630+K08791+K09448+K09448+K09850+K12076+K12076+K12076+K13376+K16175+K16175+K16198+K16621+K16798+K16819+K18952
Human Diseases	Cancers	Pancreatic cancer	16	194	0.00309761	0.0364279	ko05212	TCONS_00037227;TCONS_00056201;TCONS_00032515;TCONS_00017275;TCONS_00036390;TCONS_00074229;TCONS_00036741;TCONS_00077366;TCONS_00042927;TCONS_00035470;TCONS_00020651;TCONS_00020649;TCONS_00049667;TCONS_00080315;TCONS_00003440;TCONS_00059577	K00922+K02649+K04365+K04368+K04393+K04501+K04503+K05083+K06618+K06625+K07209+K07209+K08773+K08845+K11220+K13376
Organismal Systems	Excretory system	Aldosterone-regulated sodium reabsorption	9	80	0.00330855	0.0374121	ko04960	TCONS_00037227;TCONS_00060199;TCONS_00070045;TCONS_00074812;TCONS_00055873;TCONS_00056201;TCONS_00054278;TCONS_00022012;TCONS_00001892	K00922+K01539+K01539+K01539+K01540+K02649+K13302+K13358+K16172
Organismal Systems	Nervous system	Synaptic vesicle cycle	12	130	0.00402354	0.0438119	ko04721	TCONS_00002411;TCONS_00056117;TCONS_00040735;TCONS_00053274;TCONS_00053273;TCONS_00053276;TCONS_00021571;TCONS_00013587;TCONS_00015735;TCONS_00066513;TCONS_00084856;TCONS_00027521	K01528+K01528+K02147+K02154+K02154+K02154+K04645+K08155+K11826+K15015+K15290+K15294
Human Diseases	Cancers	Endometrial cancer	13	149	0.00456791	0.0476161	ko05213	TCONS_00037227;TCONS_00084470;TCONS_00056201;TCONS_00034307;TCONS_00034312;TCONS_00063189;TCONS_00032515;TCONS_00017275;TCONS_00023147;TCONS_00036741;TCONS_00077366;TCONS_00035470;TCONS_00080315	K00922+K01110+K02649+K03099+K03099+K03099+K04365+K04368+K04385+K04503+K05083+K06625+K08845
Human Diseases	Cancers	Hepatocellular carcinoma	25	374	0.00469683	0.0476161	ko05225	TCONS_00019182;TCONS_00035967;TCONS_00064056;TCONS_00037227;TCONS_00084470;TCONS_00023845;TCONS_00056201;TCONS_00034307;TCONS_00034312;TCONS_00063189;TCONS_00032515;TCONS_00017275;TCONS_00023147;TCONS_00074229;TCONS_00036741;TCONS_00060323;TCONS_00042927;TCONS_00035470;TCONS_00080315;TCONS_00001040;TCONS_00066742;TCONS_00043604;TCONS_00043607;TCONS_00021742;TCONS_00059577	K00444+K00572+K00799+K00922+K01110+K02235+K02649+K03099+K03099+K03099+K04365+K04368+K04385+K04501+K04503+K06279+K06618+K06625+K08845+K10456+K11647+K11648+K11648+K11651+K13376
Human Diseases	Endocrine and metabolic diseases	Insulin resistance	21	297	0.00490598	0.0480786	ko04931	TCONS_00020953;TCONS_00037227;TCONS_00084470;TCONS_00056201;TCONS_00053601;TCONS_00028212;TCONS_00049237;TCONS_00065877;TCONS_00055602;TCONS_00003545;TCONS_00020651;TCONS_00020649;TCONS_00073182;TCONS_00085216;TCONS_00058959;TCONS_00022555;TCONS_00026896;TCONS_00001892;TCONS_00070217;TCONS_00070219;TCONS_00018240	K00820+K00922+K01110+K02649+K04373+K04373+K05695+K06068+K07198+K07200+K07209+K07209+K07299+K08745+K08765+K09113+K09667+K16172+K17902+K17902+K18952
Human Diseases	Cancers	Prostate cancer	19	260	0.00513233	0.0486744	ko05215	TCONS_00064056;TCONS_00037227;TCONS_00084470;TCONS_00053393;TCONS_00056201;TCONS_00034307;TCONS_00034312;TCONS_00063189;TCONS_00024425;TCONS_00032515;TCONS_00017275;TCONS_00023061;TCONS_00036741;TCONS_00077366;TCONS_00042927;TCONS_00035470;TCONS_00020651;TCONS_00020649;TCONS_00080315	K00799+K00922+K01110+K02161+K02649+K03099+K03099+K03099+K04363+K04365+K04368+K04498+K04503+K05083+K06618+K06625+K07209+K07209+K08845

## Sheet: female_profile_11
KEGG_A_class	KEGG_B_class	Pathway	out (1438)	All (14228)	Pvalue	Qvalue	Pathway ID	Transcript_id	K_IDs
Human Diseases	Infectious diseases	Staphylococcus aureus infection	41	98	2.01578e-16	6.73271e-14	ko05150	TCONS_00057964;TCONS_00058707;TCONS_00057961;TCONS_00060508;TCONS_00011339;TCONS_00011346;TCONS_00061944;TCONS_00061945;TCONS_00042736;TCONS_00042737;TCONS_00042967;TCONS_00042966;TCONS_00010555;TCONS_00060019;TCONS_00060021;TCONS_00031423;TCONS_00031422;TCONS_00000585;TCONS_00046324;TCONS_00057963;TCONS_00057962;TCONS_00080168;TCONS_00037716;TCONS_00037715;TCONS_00017584;TCONS_00069525;TCONS_000…	K01330+K01330+K01330+K01331+K01332+K01332+K01334+K01334+K01335+K01335+K03987+K03988+K03989+K03989+K03989+K03990+K03990+K03990+K03992+K03993+K03993+K03994+K04004+K04004+K04010+K06464+K06464+K06496+K06496+K06498+K06752+K06752+K06752+K06752+K06752+K06752+K06856+K07604+K07604+K10785+K10785
Organismal Systems	Immune system	Complement and coagulation cascades	49	142	2.54492e-15	4.25002e-13	ko04610	TCONS_00030802;TCONS_00030803;TCONS_00057964;TCONS_00058707;TCONS_00057961;TCONS_00060508;TCONS_00011339;TCONS_00011346;TCONS_00061944;TCONS_00061945;TCONS_00042736;TCONS_00042737;TCONS_00019090;TCONS_00062373;TCONS_00064069;TCONS_00085560;TCONS_00085187;TCONS_00080709;TCONS_00019064;TCONS_00042967;TCONS_00042966;TCONS_00010555;TCONS_00060019;TCONS_00060021;TCONS_00031423;TCONS_00031422;TCONS_000…	K01320+K01320+K01330+K01330+K01330+K01331+K01332+K01332+K01334+K01334+K01335+K01335+K01343+K01348+K01348+K03903+K03904+K03907+K03912+K03987+K03988+K03989+K03989+K03989+K03990+K03990+K03990+K03992+K03993+K03993+K03994+K03995+K03995+K03999+K03999+K04000+K04004+K04004+K04008+K04008+K04008+K04008+K04008+K04008+K04010+K06464+K06464+K17252+K17252
Genetic Information Processing	Translation	Ribosome	71	264	5.12819e-15	5.70938e-13	ko03010	TCONS_00020373;TCONS_00051312;TCONS_00059965;TCONS_00059963;TCONS_00014960;TCONS_00061714;TCONS_00053247;TCONS_00053246;TCONS_00085286;TCONS_00037987;TCONS_00037988;TCONS_00083436;TCONS_00038687;TCONS_00046028;TCONS_00038689;TCONS_00046027;TCONS_00038688;TCONS_00038686;TCONS_00044085;TCONS_00023893;TCONS_00023894;TCONS_00007532;TCONS_00029009;TCONS_00009623;TCONS_00036497;TCONS_00036496;TCONS_000…	K02865+K02868+K02871+K02871+K02872+K02874+K02879+K02879+K02881+K02887+K02887+K02890+K02891+K02891+K02891+K02891+K02891+K02891+K02893+K02894+K02894+K02896+K02900+K02902+K02905+K02905+K02905+K02908+K02910+K02910+K02912+K02916+K02917+K02920+K02920+K02920+K02920+K02923+K02923+K02923+K02924+K02925+K02925+K02936+K02943+K02947+K02947+K02948+K02948+K02949+K02954+K02954+K02955+K02956+K02960+K02960+K02960+…
Environmental Information Processing	Signaling molecules and interaction	Cytokine-cytokine receptor interaction	77	301	6.91818e-15	5.77668e-13	ko04060	TCONS_00046929;TCONS_00028419;TCONS_00059017;TCONS_00049400;TCONS_00059008;TCONS_00068547;TCONS_00001244;TCONS_00053338;TCONS_00001243;TCONS_00058419;TCONS_00045410;TCONS_00045409;TCONS_00045411;TCONS_00049429;TCONS_00008818;TCONS_00054772;TCONS_00003381;TCONS_00022218;TCONS_00060278;TCONS_00060277;TCONS_00041688;TCONS_00057779;TCONS_00068422;TCONS_00052373;TCONS_00051417;TCONS_00081518;TCONS_000…	K03160+K03161+K04179+K04179+K04179+K04182+K04184+K04184+K04184+K04188+K04193+K04193+K04193+K04193+K04388+K04721+K04738+K04738+K05055+K05055+K05060+K05061+K05069+K05071+K05071+K05081+K05132+K05135+K05136+K05136+K05137+K05143+K05152+K05152+K05152+K05153+K05153+K05408+K05408+K05408+K05408+K05408+K05416+K05433+K05453+K05472+K05473+K05475+K05491+K05505+K05507+K05512+K05512+K05512+K05513+K05513+K06454+…
Human Diseases	Immune diseases	Systemic lupus erythematosus	44	134	4.96434e-13	3.31618e-11	ko05322	TCONS_00057964;TCONS_00058707;TCONS_00057961;TCONS_00060508;TCONS_00011339;TCONS_00011346;TCONS_00046929;TCONS_00028419;TCONS_00042967;TCONS_00042966;TCONS_00010555;TCONS_00060019;TCONS_00060021;TCONS_00031423;TCONS_00031422;TCONS_00000585;TCONS_00080168;TCONS_00044381;TCONS_00044380;TCONS_00053419;TCONS_00053418;TCONS_00056508;TCONS_00049046;TCONS_00021049;TCONS_00021048;TCONS_00019712;TCONS_000…	K01330+K01330+K01330+K01331+K01332+K01332+K03160+K03161+K03987+K03988+K03989+K03989+K03989+K03990+K03990+K03990+K03994+K03995+K03995+K03999+K03999+K04000+K06498+K06752+K06752+K06752+K06752+K06752+K06752+K06856+K10651+K10651+K10651+K10785+K10785+K11087+K11251+K11251+K11251+K11251+K11253+K11253+K11253+K11254
Organismal Systems	Immune system	Antigen processing and presentation	49	161	6.15114e-13	3.42414e-11	ko04612	TCONS_00013972;TCONS_00013973;TCONS_00081389;TCONS_00081390;TCONS_00059847;TCONS_00076284;TCONS_00077759;TCONS_00030128;TCONS_00031233;TCONS_00058415;TCONS_00007059;TCONS_00007061;TCONS_00007060;TCONS_00058867;TCONS_00058868;TCONS_00058865;TCONS_00077417;TCONS_00082012;TCONS_00009335;TCONS_00082034;TCONS_00008865;TCONS_00082015;TCONS_00080484;TCONS_00008863;TCONS_00080490;TCONS_00080483;TCONS_000…	K01363+K01363+K01365+K01365+K01368+K01369+K01369+K05654+K05870+K06454+K06505+K06505+K06505+K06696+K06696+K06696+K06697+K06751+K06751+K06751+K06751+K06751+K06751+K06751+K06751+K06751+K06751+K06751+K06751+K06751+K06751+K06752+K06752+K06752+K06752+K06752+K06752+K08054+K08055+K08055+K08055+K08057+K08058+K08059+K08059+K08065+K09489+K10785+K10785
Human Diseases	Immune diseases	Autoimmune thyroid disease	29	66	1.13454e-12	5.41335e-11	ko05320	TCONS_00072468;TCONS_00071762;TCONS_00046929;TCONS_00028419;TCONS_00071097;TCONS_00082012;TCONS_00009335;TCONS_00082034;TCONS_00008865;TCONS_00082015;TCONS_00080484;TCONS_00008863;TCONS_00080490;TCONS_00080483;TCONS_00051779;TCONS_00082013;TCONS_00082008;TCONS_00007429;TCONS_00080427;TCONS_00021049;TCONS_00021048;TCONS_00019712;TCONS_00021050;TCONS_00021046;TCONS_00084838;TCONS_00022809;TCONS_000…	K01353+K01353+K03160+K03161+K06538+K06751+K06751+K06751+K06751+K06751+K06751+K06751+K06751+K06751+K06751+K06751+K06751+K06751+K06751+K06752+K06752+K06752+K06752+K06752+K06752+K06856+K08522+K10785+K10785
Organismal Systems	Immune system	Intestinal immune network for IgA production	28	66	7.90834e-12	3.30173e-10	ko04672	TCONS_00046929;TCONS_00028419;TCONS_00001244;TCONS_00053338;TCONS_00001243;TCONS_00078424;TCONS_00078423;TCONS_00062827;TCONS_00055237;TCONS_00039822;TCONS_00020565;TCONS_00021049;TCONS_00021048;TCONS_00019712;TCONS_00021050;TCONS_00021046;TCONS_00084838;TCONS_00022809;TCONS_00003356;TCONS_00063871;TCONS_00063870;TCONS_00014809;TCONS_00014805;TCONS_00048558;TCONS_00080873;TCONS_00049458;TCONS_000…	K03160+K03161+K04184+K04184+K04184+K05153+K05153+K05433+K05475+K05513+K05513+K06752+K06752+K06752+K06752+K06752+K06752+K06856+K10031+K10031+K10031+K10785+K10785+K13072+K13073+K13073+K13073+K13375
Human Diseases	Immune diseases	Allograft rejection	27	64	2.1898e-11	8.12659e-10	ko05330	TCONS_00072468;TCONS_00071762;TCONS_00046929;TCONS_00028419;TCONS_00082012;TCONS_00009335;TCONS_00082034;TCONS_00008865;TCONS_00082015;TCONS_00080484;TCONS_00008863;TCONS_00080490;TCONS_00080483;TCONS_00051779;TCONS_00082013;TCONS_00082008;TCONS_00007429;TCONS_00080427;TCONS_00021049;TCONS_00021048;TCONS_00019712;TCONS_00021050;TCONS_00021046;TCONS_00084838;TCONS_00022809;TCONS_00014809;TCONS_000…	K01353+K01353+K03160+K03161+K06751+K06751+K06751+K06751+K06751+K06751+K06751+K06751+K06751+K06751+K06751+K06751+K06751+K06751+K06752+K06752+K06752+K06752+K06752+K06752+K06856+K10785+K10785
Human Diseases	Neurodegenerative diseases	Parkinson disease	63	261	3.08174e-11	1.0293e-09	ko05012	TCONS_00066457;TCONS_00066459;TCONS_00076668;TCONS_00067470;TCONS_00051320;TCONS_00027040;TCONS_00049569;TCONS_00049571;TCONS_00007748;TCONS_00029865;TCONS_00068123;TCONS_00070298;TCONS_00070299;TCONS_00023386;TCONS_00023385;TCONS_00028533;TCONS_00045927;TCONS_00053390;TCONS_00045926;TCONS_00053389;TCONS_00045925;TCONS_00053388;TCONS_00053391;TCONS_00058370;TCONS_00057238;TCONS_00057237;TCONS_000…	K00413+K00413+K00415+K00416+K00417+K00418+K00420+K00420+K02084+K02131+K02135+K02137+K02137+K02138+K02138+K02187+K02263+K02263+K02263+K02263+K02263+K02263+K02263+K02267+K02267+K02267+K02267+K02267+K02268+K02268+K02270+K02270+K02271+K02272+K02273+K03178+K03938+K03945+K03945+K03948+K03954+K03955+K03956+K03960+K03961+K03961+K03966+K03967+K03967+K03968+K04630+K04633+K08738+K08738+K08738+K09565+K09565+…
Human Diseases	Immune diseases	Rheumatoid arthritis	40	129	4.29071e-11	1.30281e-09	ko05323	TCONS_00081389;TCONS_00081390;TCONS_00059849;TCONS_00059848;TCONS_00032971;TCONS_00032990;TCONS_00005230;TCONS_00005232;TCONS_00005291;TCONS_00005231;TCONS_00002551;TCONS_00062827;TCONS_00042689;TCONS_00035878;TCONS_00052294;TCONS_00071324;TCONS_00055237;TCONS_00081354;TCONS_00069525;TCONS_00069524;TCONS_00071097;TCONS_00021049;TCONS_00021048;TCONS_00019712;TCONS_00021050;TCONS_00021046;TCONS_000…	K01365+K01365+K01371+K01371+K02151+K02151+K05408+K05408+K05408+K05408+K05408+K05433+K05448+K05453+K05465+K05473+K05475+K05505+K06464+K06464+K06538+K06752+K06752+K06752+K06752+K06752+K06752+K06856+K10030+K10030+K10030+K10030+K10030+K10031+K10031+K10031+K10785+K10785+K13375+K14625
Metabolism	Energy metabolism	Oxidative phosphorylation	56	223	7.60117e-11	2.11566e-09	ko00190	TCONS_00066457;TCONS_00066459;TCONS_00076668;TCONS_00067470;TCONS_00051320;TCONS_00027040;TCONS_00049569;TCONS_00049571;TCONS_00080553;TCONS_00052362;TCONS_00029865;TCONS_00068123;TCONS_00070298;TCONS_00070299;TCONS_00023386;TCONS_00023385;TCONS_00056411;TCONS_00032971;TCONS_00032990;TCONS_00070174;TCONS_00070175;TCONS_00045927;TCONS_00053390;TCONS_00045926;TCONS_00053389;TCONS_00045925;TCONS_000…	K00413+K00413+K00415+K00416+K00417+K00418+K00420+K00420+K02129+K02130+K02131+K02135+K02137+K02137+K02138+K02138+K02140+K02151+K02151+K02260+K02260+K02263+K02263+K02263+K02263+K02263+K02263+K02263+K02267+K02267+K02267+K02267+K02267+K02268+K02268+K02270+K02270+K02271+K02272+K02273+K03938+K03945+K03945+K03948+K03954+K03955+K03956+K03960+K03961+K03961+K03966+K03967+K03967+K03968+K11351+K11352
Human Diseases	Endocrine and metabolic diseases	Non-alcoholic fatty liver disease (NAFLD)	73	344	5.14356e-10	1.3215e-08	ko04932	TCONS_00066457;TCONS_00066459;TCONS_00076668;TCONS_00067470;TCONS_00051320;TCONS_00027040;TCONS_00049569;TCONS_00049571;TCONS_00046190;TCONS_00037226;TCONS_00028533;TCONS_00045927;TCONS_00053390;TCONS_00045926;TCONS_00053389;TCONS_00045925;TCONS_00053388;TCONS_00053391;TCONS_00058370;TCONS_00057238;TCONS_00057237;TCONS_00057239;TCONS_00058369;TCONS_00066419;TCONS_00066420;TCONS_00011080;TCONS_000…	K00413+K00413+K00415+K00416+K00417+K00418+K00420+K00420+K00922+K00922+K02187+K02263+K02263+K02263+K02263+K02263+K02263+K02263+K02267+K02267+K02267+K02267+K02267+K02268+K02268+K02270+K02270+K02271+K02272+K02273+K02649+K03938+K03945+K03945+K03948+K03954+K03955+K03956+K03960+K03961+K03961+K03966+K03967+K03967+K03968+K04393+K04393+K04398+K04398+K04398+K04526+K04726+K04726+K05055+K05055+K07198+K07199+…
Human Diseases	Neurodegenerative diseases	Huntington disease	82	406	5.5775e-10	1.33063e-08	ko05016	TCONS_00066457;TCONS_00066459;TCONS_00076668;TCONS_00067470;TCONS_00051320;TCONS_00027040;TCONS_00049569;TCONS_00049571;TCONS_00038101;TCONS_00008723;TCONS_00008722;TCONS_00065978;TCONS_00065977;TCONS_00038103;TCONS_00007748;TCONS_00029865;TCONS_00068123;TCONS_00070298;TCONS_00070299;TCONS_00023386;TCONS_00023385;TCONS_00028533;TCONS_00045927;TCONS_00053390;TCONS_00045926;TCONS_00053389;TCONS_000…	K00413+K00413+K00415+K00416+K00417+K00418+K00420+K00420+K00432+K00432+K00432+K00432+K00432+K00432+K02084+K02131+K02135+K02137+K02137+K02138+K02138+K02187+K02263+K02263+K02263+K02263+K02263+K02263+K02263+K02267+K02267+K02267+K02267+K02267+K02268+K02268+K02270+K02270+K02271+K02272+K02273+K03007+K03007+K03938+K03945+K03945+K03948+K03954+K03955+K03956+K03960+K03961+K03961+K03966+K03967+K03967+K03968+…
Human Diseases	Cardiovascular diseases	Viral myocarditis	43	157	6.76146e-10	1.50555e-08	ko05416	TCONS_00028533;TCONS_00046929;TCONS_00028419;TCONS_00049208;TCONS_00011762;TCONS_00066659;TCONS_00011766;TCONS_00036740;TCONS_00017222;TCONS_00017224;TCONS_00081010;TCONS_00069525;TCONS_00069524;TCONS_00056255;TCONS_00082012;TCONS_00009335;TCONS_00082034;TCONS_00008865;TCONS_00082015;TCONS_00080484;TCONS_00008863;TCONS_00080490;TCONS_00080483;TCONS_00051779;TCONS_00082013;TCONS_00082008;TCONS_000…	K02187+K03160+K03161+K03260+K04398+K04398+K04398+K04503+K04726+K04726+K05637+K06464+K06464+K06619+K06751+K06751+K06751+K06751+K06751+K06751+K06751+K06751+K06751+K06751+K06751+K06751+K06751+K06751+K06752+K06752+K06752+K06752+K06752+K06752+K06788+K06856+K08738+K08738+K08738+K10785+K10785+K12565+K17751
Human Diseases	Immune diseases	Graft-versus-host disease	24	61	1.58122e-09	3.30079e-08	ko05332	TCONS_00072468;TCONS_00071762;TCONS_00082012;TCONS_00009335;TCONS_00082034;TCONS_00008865;TCONS_00082015;TCONS_00080484;TCONS_00008863;TCONS_00080490;TCONS_00080483;TCONS_00051779;TCONS_00082013;TCONS_00082008;TCONS_00007429;TCONS_00080427;TCONS_00021049;TCONS_00021048;TCONS_00019712;TCONS_00021050;TCONS_00021046;TCONS_00084838;TCONS_00014809;TCONS_00014805	K01353+K01353+K06751+K06751+K06751+K06751+K06751+K06751+K06751+K06751+K06751+K06751+K06751+K06751+K06751+K06751+K06752+K06752+K06752+K06752+K06752+K06752+K10785+K10785
Human Diseases	Neurodegenerative diseases	Alzheimer disease	78	391	2.67082e-09	5.24737e-08	ko05010	TCONS_00058004;TCONS_00058007;TCONS_00058006;TCONS_00083968;TCONS_00066457;TCONS_00066459;TCONS_00076668;TCONS_00067470;TCONS_00051320;TCONS_00027040;TCONS_00049569;TCONS_00049571;TCONS_00007748;TCONS_00029865;TCONS_00068123;TCONS_00070298;TCONS_00070299;TCONS_00023386;TCONS_00023385;TCONS_00042721;TCONS_00010139;TCONS_00028533;TCONS_00045927;TCONS_00053390;TCONS_00045926;TCONS_00053389;TCONS_000…	K00134+K00134+K00134+K00134+K00413+K00413+K00415+K00416+K00417+K00418+K00420+K00420+K02084+K02131+K02135+K02137+K02137+K02138+K02138+K02158+K02183+K02187+K02263+K02263+K02263+K02263+K02263+K02263+K02263+K02267+K02267+K02267+K02267+K02267+K02268+K02268+K02270+K02270+K02271+K02272+K02273+K02373+K03938+K03945+K03945+K03948+K03954+K03955+K03956+K03960+K03961+K03961+K03966+K03967+K03967+K03968+K04398+…
Human Diseases	Immune diseases	Asthma	14	27	6.15631e-08	1.14234e-06	ko05310	TCONS_00046929;TCONS_00028419;TCONS_00021049;TCONS_00021048;TCONS_00019712;TCONS_00021050;TCONS_00021046;TCONS_00084838;TCONS_00022809;TCONS_00004259;TCONS_00049602;TCONS_00014809;TCONS_00014805;TCONS_00040642	K03160+K03161+K06752+K06752+K06752+K06752+K06752+K06752+K06856+K07983+K07983+K10785+K10785+K10788
Genetic Information Processing	Folding, sorting and degradation	Proteasome	25	78	9.08985e-08	1.5979e-06	ko03050	TCONS_00084463;TCONS_00009459;TCONS_00025256;TCONS_00046445;TCONS_00052197;TCONS_00055235;TCONS_00031097;TCONS_00007422;TCONS_00031101;TCONS_00031100;TCONS_00044531;TCONS_00030126;TCONS_00031099;TCONS_00030127;TCONS_00031094;TCONS_00074525;TCONS_00015857;TCONS_00077400;TCONS_00058867;TCONS_00058868;TCONS_00058865;TCONS_00077417;TCONS_00051060;TCONS_00043892;TCONS_00043891	K02730+K02730+K02730+K02731+K02736+K02738+K02738+K02739+K02739+K02739+K02739+K02740+K02740+K02740+K02741+K03029+K03031+K03066+K06696+K06696+K06696+K06697+K10881+K11599+K11599
Organismal Systems	Immune system	Natural killer cell mediated cytotoxicity	44	194	2.01222e-07	3.36041e-06	ko04650	TCONS_00046190;TCONS_00037226;TCONS_00072468;TCONS_00071762;TCONS_00028533;TCONS_00056198;TCONS_00023295;TCONS_00054772;TCONS_00017222;TCONS_00017224;TCONS_00061593;TCONS_00030441;TCONS_00071699;TCONS_00029909;TCONS_00069525;TCONS_00069524;TCONS_00048611;TCONS_00002301;TCONS_00082012;TCONS_00009335;TCONS_00082034;TCONS_00008865;TCONS_00082015;TCONS_00080484;TCONS_00008863;TCONS_00080490;TCONS_000…	K00922+K00922+K01353+K01353+K02187+K02649+K04364+K04721+K04726+K04726+K05132+K05730+K06453+K06453+K06464+K06464+K06479+K06582+K06751+K06751+K06751+K06751+K06751+K06751+K06751+K06751+K06751+K06751+K06751+K06751+K06751+K06751+K06856+K07361+K07983+K07983+K07988+K07990+K07990+K08845+K08845+K17332+K17448+K19662
Organismal Systems	Immune system	Hematopoietic cell lineage	32	121	2.44737e-07	3.89248e-06	ko04640	TCONS_00003189;TCONS_00000402;TCONS_00049644;TCONS_00049642;TCONS_00049643;TCONS_00048506;TCONS_00003191;TCONS_00060278;TCONS_00060277;TCONS_00057779;TCONS_00052373;TCONS_00051417;TCONS_00035878;TCONS_00008276;TCONS_00008278;TCONS_00077900;TCONS_00058415;TCONS_00032378;TCONS_00030403;TCONS_00000550;TCONS_00046944;TCONS_00067759;TCONS_00046971;TCONS_00049046;TCONS_00048300;TCONS_00021049;TCONS_000…	K01242+K04008+K04008+K04008+K04008+K04008+K04008+K05055+K05055+K05061+K05071+K05071+K05453+K06256+K06256+K06449+K06454+K06460+K06467+K06467+K06474+K06474+K06484+K06498+K06503+K06752+K06752+K06752+K06752+K06752+K06752+K06856
Human Diseases	Endocrine and metabolic diseases	Type I diabetes mellitus	25	83	3.49689e-07	5.30891e-06	ko04940	TCONS_00072468;TCONS_00071762;TCONS_00055967;TCONS_00082012;TCONS_00009335;TCONS_00082034;TCONS_00008865;TCONS_00082015;TCONS_00080484;TCONS_00008863;TCONS_00080490;TCONS_00080483;TCONS_00051779;TCONS_00082013;TCONS_00082008;TCONS_00007429;TCONS_00080427;TCONS_00021049;TCONS_00021048;TCONS_00019712;TCONS_00021050;TCONS_00021046;TCONS_00084838;TCONS_00014809;TCONS_00014805	K01353+K01353+K04526+K06751+K06751+K06751+K06751+K06751+K06751+K06751+K06751+K06751+K06751+K06751+K06751+K06751+K06751+K06752+K06752+K06752+K06752+K06752+K06752+K10785+K10785
Organismal Systems	Immune system	Chemokine signaling pathway	68	371	7.91935e-07	1.15003e-05	ko04062	TCONS_00046190;TCONS_00037226;TCONS_00056198;TCONS_00059017;TCONS_00049400;TCONS_00059008;TCONS_00068547;TCONS_00001244;TCONS_00053338;TCONS_00001243;TCONS_00058419;TCONS_00045410;TCONS_00045409;TCONS_00045411;TCONS_00049429;TCONS_00023295;TCONS_00047183;TCONS_00073224;TCONS_00011175;TCONS_00004399;TCONS_00020085;TCONS_00047755;TCONS_00066295;TCONS_00021793;TCONS_00028904;TCONS_00005230;TCONS_000…	K00922+K00922+K02649+K04179+K04179+K04179+K04182+K04184+K04184+K04184+K04188+K04193+K04193+K04193+K04193+K04364+K04393+K04393+K04438+K04439+K04513+K04513+K04536+K04542+K04630+K05408+K05408+K05408+K05408+K05408+K05416+K05505+K05507+K05512+K05512+K05512+K05513+K05513+K05730+K05760+K05854+K07209+K07363+K07836+K07836+K08011+K08042+K08893+K10030+K10030+K10030+K10030+K10030+K10031+K10031+K10031+K10032+…
Human Diseases	Infectious diseases	Pertussis	34	148	3.51941e-06	4.89784e-05	ko05133	TCONS_00057964;TCONS_00058707;TCONS_00057961;TCONS_00060508;TCONS_00011339;TCONS_00011346;TCONS_00010139;TCONS_00028533;TCONS_00042967;TCONS_00042966;TCONS_00010555;TCONS_00060019;TCONS_00060021;TCONS_00031423;TCONS_00031422;TCONS_00000585;TCONS_00080168;TCONS_00020085;TCONS_00047755;TCONS_00028904;TCONS_00028445;TCONS_00069525;TCONS_00069524;TCONS_00046971;TCONS_00044473;TCONS_00044471;TCONS_000…	K01330+K01330+K01330+K01331+K01332+K01332+K02183+K02187+K03987+K03988+K03989+K03989+K03989+K03990+K03990+K03990+K03994+K04513+K04513+K04630+K05765+K06464+K06464+K06484+K09444+K09444+K10030+K10030+K10030+K10030+K10030+K10155+K12799+K12800
Organismal Systems	Environmental adaptation	Thermogenesis	80	501	2.19318e-05	0.000293009	ko04714	TCONS_00066457;TCONS_00066459;TCONS_00076668;TCONS_00067470;TCONS_00051320;TCONS_00027040;TCONS_00049569;TCONS_00049571;TCONS_00020040;TCONS_00080553;TCONS_00052362;TCONS_00029865;TCONS_00068123;TCONS_00070298;TCONS_00070299;TCONS_00023386;TCONS_00023385;TCONS_00056411;TCONS_00070174;TCONS_00070175;TCONS_00045927;TCONS_00053390;TCONS_00045926;TCONS_00053389;TCONS_00045925;TCONS_00053388;TCONS_000…	K00413+K00413+K00415+K00416+K00417+K00418+K00420+K00420+K01054+K02129+K02130+K02131+K02135+K02137+K02137+K02138+K02138+K02140+K02260+K02260+K02263+K02263+K02263+K02263+K02263+K02263+K02263+K02267+K02267+K02267+K02267+K02267+K02268+K02268+K02270+K02270+K02271+K02272+K02273+K03938+K03945+K03945+K03948+K03954+K03955+K03956+K03960+K03961+K03961+K03966+K03967+K03967+K03968+K04364+K05259+K05870+K07198+…
Cellular Processes	Transport and catabolism	Phagosome	55	313	3.07576e-05	0.000395117	ko04145	TCONS_00070254;TCONS_00057964;TCONS_00058707;TCONS_00057961;TCONS_00081389;TCONS_00081390;TCONS_00059847;TCONS_00032971;TCONS_00032990;TCONS_00031423;TCONS_00031422;TCONS_00000585;TCONS_00030128;TCONS_00069525;TCONS_00069524;TCONS_00046971;TCONS_00049046;TCONS_00048300;TCONS_00001289;TCONS_00004119;TCONS_00082012;TCONS_00009335;TCONS_00082034;TCONS_00008865;TCONS_00082015;TCONS_00080484;TCONS_000…	K00921+K01330+K01330+K01330+K01365+K01365+K01368+K02151+K02151+K03990+K03990+K03990+K05654+K06464+K06464+K06484+K06498+K06503+K06560+K06560+K06751+K06751+K06751+K06751+K06751+K06751+K06751+K06751+K06751+K06751+K06751+K06751+K06751+K06751+K06752+K06752+K06752+K06752+K06752+K06752+K06856+K07342+K07374+K07887+K07889+K07897+K08009+K08010+K08011+K08054+K08057+K10062+K10066+K13885+K21421
Human Diseases	Infectious diseases	Malaria	19	69	3.59032e-05	0.000444136	ko05144	TCONS_00046929;TCONS_00028419;TCONS_00013432;TCONS_00069525;TCONS_00069524;TCONS_00021983;TCONS_00025331;TCONS_00025332;TCONS_00002904;TCONS_00072036;TCONS_00002184;TCONS_00074821;TCONS_00002186;TCONS_00002182;TCONS_00002183;TCONS_00014809;TCONS_00014805;TCONS_00044244;TCONS_00057919	K03160+K03161+K06257+K06464+K06464+K06471+K06496+K06496+K06508+K06576+K10030+K10030+K10030+K10030+K10030+K10785+K10785+K13375+K16336
Environmental Information Processing	Signaling molecules and interaction	Cell adhesion molecules (CAMs)	55	330	0.000133877	0.00159696	ko04514	TCONS_00046929;TCONS_00028419;TCONS_00015841;TCONS_00042979;TCONS_00052312;TCONS_00065754;TCONS_00044102;TCONS_00049163;TCONS_00013432;TCONS_00077900;TCONS_00058415;TCONS_00069525;TCONS_00069524;TCONS_00030403;TCONS_00000550;TCONS_00021983;TCONS_00046944;TCONS_00067759;TCONS_00071360;TCONS_00071359;TCONS_00025331;TCONS_00025332;TCONS_00071097;TCONS_00041487;TCONS_00063387;TCONS_00063067;TCONS_000…	K03160+K03161+K06081+K06081+K06087+K06087+K06087+K06087+K06257+K06449+K06454+K06464+K06464+K06467+K06467+K06471+K06474+K06474+K06492+K06492+K06496+K06496+K06538+K06547+K06585+K06746+K06747+K06751+K06751+K06751+K06751+K06751+K06751+K06751+K06751+K06751+K06751+K06751+K06751+K06751+K06751+K06752+K06752+K06752+K06752+K06752+K06752+K06766+K06771+K06785+K06797+K10785+K10785+K16336+K16338
Cellular Processes	Transport and catabolism	Peroxisome	34	182	0.00030187	0.00347671	ko04146	TCONS_00082566;TCONS_00009916;TCONS_00009915;TCONS_00062223;TCONS_00032407;TCONS_00032409;TCONS_00082068;TCONS_00016261;TCONS_00043108;TCONS_00024847;TCONS_00024846;TCONS_00000740;TCONS_00000741;TCONS_00013218;TCONS_00013216;TCONS_00003594;TCONS_00004710;TCONS_00014665;TCONS_00038744;TCONS_00050275;TCONS_00050273;TCONS_00050274;TCONS_00003610;TCONS_00003608;TCONS_00003612;TCONS_00058919;TCONS_000…	K00273+K00306+K00306+K00308+K00477+K00477+K00869+K01578+K01796+K04564+K04564+K07753+K07753+K08726+K08726+K08764+K11147+K11517+K11992+K12663+K12663+K12663+K13279+K13279+K13279+K13299+K13299+K13345+K13348+K13348+K13349+K13349+K13352+K17879
Organismal Systems	Digestive system	Cholesterol metabolism	28	143	0.000456088	0.00507778	ko04979	TCONS_00069541;TCONS_00069542;TCONS_00001413;TCONS_00078323;TCONS_00058550;TCONS_00058562;TCONS_00071051;TCONS_00061858;TCONS_00059400;TCONS_00067867;TCONS_00067866;TCONS_00048226;TCONS_00022124;TCONS_00024522;TCONS_00012940;TCONS_00041236;TCONS_00054774;TCONS_00010474;TCONS_00041180;TCONS_00041181;TCONS_00058340;TCONS_00068337;TCONS_00058551;TCONS_00058552;TCONS_00058563;TCONS_00058556;TCONS_000…	K00488+K00488+K00489+K01052+K04524+K04524+K05664+K05683+K06096+K08761+K08761+K08767+K12473+K13050+K13443+K13885+K14349+K14349+K15041+K15041+K17305+K17305+K22286+K22286+K22286+K22287+K22287+K22288
Environmental Information Processing	Signal transduction	NF-kappa B signaling pathway	37	213	0.000724487	0.00780577	ko04064	TCONS_00062373;TCONS_00064069;TCONS_00058102;TCONS_00074297;TCONS_00046929;TCONS_00028419;TCONS_00036583;TCONS_00062599;TCONS_00062600;TCONS_00071324;TCONS_00081354;TCONS_00040708;TCONS_00079679;TCONS_00079671;TCONS_00048966;TCONS_00022809;TCONS_00020650;TCONS_00034778;TCONS_00080005;TCONS_00028258;TCONS_00062507;TCONS_00002184;TCONS_00074821;TCONS_00002186;TCONS_00002182;TCONS_00002183;TCONS_000…	K01348+K01348+K03097+K03115+K03160+K03161+K03171+K04469+K04469+K05473+K05505+K05512+K05512+K05512+K05854+K06856+K07209+K07369+K07369+K07370+K07371+K10030+K10030+K10030+K10030+K10030+K10031+K10031+K10031+K10652+K10652+K10785+K10785+K10798+K12964+K16065+K19662
Organismal Systems	Circulatory system	Cardiac muscle contraction	38	221	0.000755936	0.00789009	ko04260	TCONS_00066457;TCONS_00066459;TCONS_00076668;TCONS_00067470;TCONS_00051320;TCONS_00027040;TCONS_00049569;TCONS_00049571;TCONS_00055975;TCONS_00045927;TCONS_00053390;TCONS_00045926;TCONS_00053389;TCONS_00045925;TCONS_00053388;TCONS_00053391;TCONS_00058370;TCONS_00057238;TCONS_00057237;TCONS_00057239;TCONS_00058369;TCONS_00066419;TCONS_00066420;TCONS_00011080;TCONS_00063506;TCONS_00043811;TCONS_000…	K00413+K00413+K00415+K00416+K00417+K00418+K00420+K00420+K01538+K02263+K02263+K02263+K02263+K02263+K02263+K02263+K02267+K02267+K02267+K02267+K02267+K02268+K02268+K02270+K02270+K02271+K02272+K02273+K04871+K05853+K10373+K10373+K10374+K10375+K10375+K12750+K12750+K17751
Human Diseases	Infectious diseases	Tuberculosis	55	355	0.000855035	0.00865399	ko05152	TCONS_00059847;TCONS_00073994;TCONS_00007748;TCONS_00042721;TCONS_00010139;TCONS_00028533;TCONS_00036728;TCONS_00036583;TCONS_00031423;TCONS_00031422;TCONS_00000585;TCONS_00011762;TCONS_00066659;TCONS_00011766;TCONS_00069795;TCONS_00066660;TCONS_00020085;TCONS_00047755;TCONS_00017222;TCONS_00017224;TCONS_00061593;TCONS_00071984;TCONS_00031233;TCONS_00069525;TCONS_00069524;TCONS_00049046;TCONS_000…	K01368+K01379+K02084+K02158+K02183+K02187+K02373+K03171+K03990+K03990+K03990+K04398+K04398+K04398+K04400+K04400+K04513+K04513+K04726+K04726+K05132+K05135+K05870+K06464+K06464+K06498+K06505+K06505+K06505+K06560+K06560+K06752+K06752+K06752+K06752+K06752+K06752+K06856+K07369+K07369+K07887+K07889+K07897+K07983+K07983+K08065+K08738+K08738+K08738+K10059+K10059+K10059+K11217+K12794+K13375
Human Diseases	Infectious diseases	Human cytomegalovirus infection	78	546	0.0010044	0.00986675	ko05163	TCONS_00046190;TCONS_00037226;TCONS_00010139;TCONS_00028533;TCONS_00036728;TCONS_00056198;TCONS_00036583;TCONS_00067025;TCONS_00051461;TCONS_00023295;TCONS_00011762;TCONS_00066659;TCONS_00011766;TCONS_00011175;TCONS_00036740;TCONS_00020085;TCONS_00047755;TCONS_00066295;TCONS_00021793;TCONS_00028904;TCONS_00076947;TCONS_00017222;TCONS_00017224;TCONS_00017378;TCONS_00060278;TCONS_00060277;TCONS_000…	K00922+K00922+K02183+K02187+K02373+K02649+K03171+K04260+K04346+K04364+K04398+K04398+K04398+K04438+K04503+K04513+K04513+K04536+K04542+K04630+K04639+K04726+K04726+K04959+K05055+K05055+K05135+K05408+K05408+K05408+K05408+K05408+K05448+K05654+K05760+K05870+K06751+K06751+K06751+K06751+K06751+K06751+K06751+K06751+K06751+K06751+K06751+K06751+K06751+K06751+K07209+K08042+K08055+K08055+K08055+K08057+K08058+…
Organismal Systems	Immune system	Toll-like receptor signaling pathway	30	167	0.00128242	0.0122379	ko04620	TCONS_00046190;TCONS_00037226;TCONS_00059849;TCONS_00059848;TCONS_00036728;TCONS_00056198;TCONS_00046929;TCONS_00011762;TCONS_00066659;TCONS_00011766;TCONS_00076605;TCONS_00076729;TCONS_00005230;TCONS_00005232;TCONS_00005291;TCONS_00005231;TCONS_00002551;TCONS_00081356;TCONS_00020650;TCONS_00008413;TCONS_00002184;TCONS_00074821;TCONS_00002186;TCONS_00002182;TCONS_00002183;TCONS_00081360;TCONS_000…	K00922+K00922+K01371+K01371+K02373+K02649+K03160+K04398+K04398+K04398+K04415+K04430+K05408+K05408+K05408+K05408+K05408+K05416+K07209+K09447+K10030+K10030+K10030+K10030+K10030+K12671+K12671+K12672+K12672+K12964
Human Diseases	Infectious diseases	Herpes simplex infection	64	435	0.00132744	0.0123157	ko05168	TCONS_00028533;TCONS_00075106;TCONS_00016167;TCONS_00034466;TCONS_00036728;TCONS_00043264;TCONS_00058102;TCONS_00074297;TCONS_00047363;TCONS_00031423;TCONS_00031422;TCONS_00000585;TCONS_00080168;TCONS_00011762;TCONS_00066659;TCONS_00011766;TCONS_00061593;TCONS_00020010;TCONS_00018218;TCONS_00018217;TCONS_00062827;TCONS_00030128;TCONS_00015841;TCONS_00042979;TCONS_00056555;TCONS_00007059;TCONS_000…	K02187+K02223+K02296+K02296+K02373+K03094+K03097+K03115+K03127+K03990+K03990+K03990+K03994+K04398+K04398+K04398+K05132+K05152+K05152+K05152+K05433+K05654+K06081+K06081+K06269+K06505+K06505+K06505+K06751+K06751+K06751+K06751+K06751+K06751+K06751+K06751+K06751+K06751+K06751+K06751+K06751+K06751+K06752+K06752+K06752+K06752+K06752+K06752+K07209+K08738+K08738+K08738+K08860+K09447+K11217+K12647+K12881+…
Human Diseases	Infectious diseases	Kaposi sarcoma-associated herpesvirus infection	61	430	0.00398083	0.035935	ko05167	TCONS_00046190;TCONS_00037226;TCONS_00010139;TCONS_00028533;TCONS_00036728;TCONS_00056198;TCONS_00036583;TCONS_00031423;TCONS_00031422;TCONS_00000585;TCONS_00059017;TCONS_00049400;TCONS_00059008;TCONS_00011762;TCONS_00066659;TCONS_00011766;TCONS_00076729;TCONS_00036740;TCONS_00066295;TCONS_00021793;TCONS_00017222;TCONS_00017224;TCONS_00017378;TCONS_00041688;TCONS_00061593;TCONS_00042689;TCONS_000…	K00922+K00922+K02183+K02187+K02373+K02649+K03171+K03990+K03990+K03990+K04179+K04179+K04179+K04398+K04398+K04398+K04430+K04503+K04536+K04542+K04726+K04726+K04959+K05060+K05132+K05448+K05505+K05854+K05870+K06751+K06751+K06751+K06751+K06751+K06751+K06751+K06751+K06751+K06751+K06751+K06751+K06751+K06751+K07209+K08343+K08738+K08738+K08738+K08893+K09447+K10030+K10030+K10030+K10030+K10030+K11217+K16195+…
Human Diseases	Infectious diseases	Chagas disease (American trypanosomiasis)	37	235	0.00427168	0.0366071	ko05142	TCONS_00046190;TCONS_00037226;TCONS_00036728;TCONS_00056198;TCONS_00042967;TCONS_00042966;TCONS_00031423;TCONS_00031422;TCONS_00000585;TCONS_00073310;TCONS_00008704;TCONS_00008818;TCONS_00011762;TCONS_00066659;TCONS_00011766;TCONS_00076729;TCONS_00041802;TCONS_00028904;TCONS_00054335;TCONS_00061593;TCONS_00005230;TCONS_00005232;TCONS_00005291;TCONS_00005231;TCONS_00002551;TCONS_00071699;TCONS_000…	K00922+K00922+K02373+K02649+K03987+K03988+K03990+K03990+K03990+K04354+K04382+K04388+K04398+K04398+K04398+K04430+K04500+K04630+K04633+K05132+K05408+K05408+K05408+K05408+K05408+K06453+K06453+K07209+K08057+K10030+K10030+K10030+K10030+K10030+K10785+K10785+K13375
Human Diseases	Infectious diseases	Leishmaniasis	21	113	0.00427449	0.0366071	ko05140	TCONS_00031423;TCONS_00031422;TCONS_00000585;TCONS_00061593;TCONS_00069525;TCONS_00069524;TCONS_00049046;TCONS_00021049;TCONS_00021048;TCONS_00019712;TCONS_00021050;TCONS_00021046;TCONS_00084838;TCONS_00022809;TCONS_00016646;TCONS_00001350;TCONS_00083322;TCONS_00003516;TCONS_00044244;TCONS_00021747;TCONS_00003259	K03990+K03990+K03990+K05132+K06464+K06464+K06498+K06752+K06752+K06752+K06752+K06752+K06752+K06856+K08009+K08010+K08011+K11217+K13375+K19662+K21421

## Sheet: female_profile_15
KEGG_A_class	KEGG_B_class	Pathway	out (1960)	All (14228)	Pvalue	Qvalue	Pathway ID	Transcript_id	K_IDs
Genetic Information Processing	Folding, sorting and degradation	Ubiquitin mediated proteolysis	87	319	1.08784e-10	3.56813e-08	ko04120	TCONS_00043555;TCONS_00003026;TCONS_00003027;TCONS_00045985;TCONS_00045987;TCONS_00049423;TCONS_00049424;TCONS_00061663;TCONS_00061659;TCONS_00056231;TCONS_00084158;TCONS_00072816;TCONS_00025402;TCONS_00084160;TCONS_00043031;TCONS_00008486;TCONS_00040865;TCONS_00049202;TCONS_00019819;TCONS_00049753;TCONS_00019817;TCONS_00049859;TCONS_00050310;TCONS_00050027;TCONS_00040378;TCONS_00017293;TCONS_000…	K02207+K03175+K03175+K03178+K03178+K03347+K03347+K03348+K03348+K03349+K03350+K03350+K03351+K03352+K03355+K03362+K03362+K03363+K03364+K03364+K03364+K03869+K03869+K03872+K04416+K04506+K04552+K04554+K04649+K04678+K04706+K04707+K04707+K05632+K05632+K06688+K06689+K06689+K07868+K07868+K07868+K10447+K10447+K10570+K10571+K10575+K10575+K10575+K10577+K10577+K10578+K10581+K10582+K10582+K10587+K10587+K10590+…
Cellular Processes	Cell growth and death	Cell cycle	80	300	1.9341e-09	3.17193e-07	ko04110	TCONS_00023373;TCONS_00022934;TCONS_00060568;TCONS_00084829;TCONS_00035204;TCONS_00035206;TCONS_00035205;TCONS_00035207;TCONS_00049274;TCONS_00044202;TCONS_00065278;TCONS_00025490;TCONS_00049421;TCONS_00049422;TCONS_00034534;TCONS_00034533;TCONS_00033689;TCONS_00033693;TCONS_00030140;TCONS_00030026;TCONS_00030027;TCONS_00049423;TCONS_00049424;TCONS_00061663;TCONS_00061659;TCONS_00056231;TCONS_000…	K02209+K02210+K02212+K02212+K02213+K02213+K02213+K02213+K02214+K02216+K02365+K02541+K02542+K02542+K02604+K02604+K02607+K02607+K02608+K03083+K03083+K03347+K03347+K03348+K03348+K03349+K03350+K03350+K03351+K03352+K03355+K03363+K03364+K03364+K03364+K04451+K04498+K04498+K04498+K04498+K04500+K04500+K04501+K04501+K04501+K04682+K04682+K04683+K05866+K05866+K06067+K06618+K06626+K06626+K06627+K06629+K06629+…
Genetic Information Processing	Replication and repair	Fanconi anemia pathway	35	100	6.48937e-08	7.09505e-06	ko03460	TCONS_00080968;TCONS_00080967;TCONS_00052353;TCONS_00081202;TCONS_00061584;TCONS_00071576;TCONS_00071571;TCONS_00063433;TCONS_00010333;TCONS_00000617;TCONS_00000620;TCONS_00078182;TCONS_00078184;TCONS_00064016;TCONS_00064018;TCONS_00064017;TCONS_00078416;TCONS_00083343;TCONS_00083341;TCONS_00067587;TCONS_00020375;TCONS_00008310;TCONS_00013989;TCONS_00006303;TCONS_00017081;TCONS_00038518;TCONS_000…	K02350+K02350+K03165+K03165+K03509+K03515+K03515+K08734+K08775+K10484+K10484+K10605+K10605+K10606+K10606+K10606+K10848+K10889+K10889+K10891+K10892+K10895+K10896+K10898+K10901+K10905+K10905+K10993+K11137+K11832+K13960+K15361+K15362+K15362+K15363
Genetic Information Processing	Translation	Ribosome biogenesis in eukaryotes	43	140	1.64202e-07	1.34646e-05	ko03008	TCONS_00053248;TCONS_00036697;TCONS_00038873;TCONS_00036700;TCONS_00058101;TCONS_00074296;TCONS_00074294;TCONS_00078854;TCONS_00078853;TCONS_00024961;TCONS_00043945;TCONS_00031309;TCONS_00044621;TCONS_00036973;TCONS_00038468;TCONS_00038471;TCONS_00037909;TCONS_00037910;TCONS_00080124;TCONS_00013768;TCONS_00016256;TCONS_00016257;TCONS_00077270;TCONS_00055295;TCONS_00023640;TCONS_00071632;TCONS_000…	K01164+K03097+K03097+K03097+K03097+K03115+K03115+K03685+K03685+K12619+K14284+K14290+K14521+K14536+K14538+K14538+K14539+K14539+K14544+K14546+K14548+K14548+K14550+K14554+K14555+K14556+K14556+K14556+K14558+K14559+K14561+K14564+K14565+K14567+K14567+K14569+K14569+K14570+K14571+K14572+K14573+K14573+K14575
Genetic Information Processing	Translation	RNA transport	78	343	3.66977e-06	0.000240737	ko03013	TCONS_00068004;TCONS_00068005;TCONS_00053248;TCONS_00001105;TCONS_00002444;TCONS_00002453;TCONS_00045751;TCONS_00061917;TCONS_00027966;TCONS_00036649;TCONS_00046052;TCONS_00049210;TCONS_00038474;TCONS_00036651;TCONS_00046047;TCONS_00017357;TCONS_00036646;TCONS_00024594;TCONS_00024593;TCONS_00066911;TCONS_00039728;TCONS_00010260;TCONS_00025351;TCONS_00010265;TCONS_00025347;TCONS_00025345;TCONS_000…	K00974+K00974+K01164+K02516+K03240+K03240+K03258+K03259+K03259+K03260+K03260+K03260+K03260+K03260+K03260+K03260+K03260+K03262+K03262+K03345+K05019+K09291+K09291+K09291+K09291+K09291+K09291+K09291+K10577+K10577+K12160+K12172+K12879+K12879+K12881+K12882+K13131+K13132+K13132+K13132+K13133+K13137+K13151+K14004+K14283+K14283+K14284+K14288+K14289+K14290+K14291+K14292+K14295+K14296+K14296+K14297+K14301+…
Genetic Information Processing	Transcription	Spliceosome	76	336	5.99169e-06	0.000327546	ko03040	TCONS_00023738;TCONS_00009697;TCONS_00022407;TCONS_00028079;TCONS_00016447;TCONS_00034614;TCONS_00066264;TCONS_00015823;TCONS_00001480;TCONS_00042726;TCONS_00046763;TCONS_00046765;TCONS_00044260;TCONS_00011531;TCONS_00011530;TCONS_00082269;TCONS_00016478;TCONS_00016476;TCONS_00078511;TCONS_00001607;TCONS_00001608;TCONS_00071272;TCONS_00071271;TCONS_00071273;TCONS_00028605;TCONS_00044427;TCONS_000…	K03283+K03283+K03283+K10599+K11091+K11092+K11095+K11096+K11098+K11984+K12741+K12741+K12811+K12813+K12813+K12816+K12817+K12817+K12818+K12820+K12820+K12821+K12821+K12821+K12824+K12824+K12825+K12826+K12827+K12829+K12830+K12835+K12836+K12837+K12838+K12838+K12840+K12841+K12842+K12842+K12843+K12843+K12844+K12847+K12852+K12854+K12855+K12856+K12856+K12857+K12858+K12860+K12864+K12864+K12865+K12865+K12866+…
Organismal Systems	Endocrine system	Progesterone-mediated oocyte maturation	48	193	2.45418e-05	0.00114996	ko04914	TCONS_00046188;TCONS_00006569;TCONS_00006562;TCONS_00064174;TCONS_00008544;TCONS_00061663;TCONS_00061659;TCONS_00056231;TCONS_00084158;TCONS_00072816;TCONS_00025402;TCONS_00084160;TCONS_00043031;TCONS_00019819;TCONS_00049753;TCONS_00019817;TCONS_00032512;TCONS_00038512;TCONS_00046500;TCONS_00081195;TCONS_00023757;TCONS_00014889;TCONS_00028215;TCONS_00062202;TCONS_00062198;TCONS_00020365;TCONS_000…	K00922+K02602+K02602+K02602+K02602+K03348+K03348+K03349+K03350+K03350+K03351+K03352+K03355+K03364+K03364+K03364+K04365+K04366+K04366+K04371+K04371+K04373+K04373+K04440+K04440+K04441+K04441+K04441+K04441+K04456+K04456+K04456+K04456+K04456+K04630+K05087+K05866+K05866+K06627+K07827+K08043+K08045+K08694+K10403+K11481+K21770+K21771+K21771
Environmental Information Processing	Signal transduction	Sphingolipid signaling pathway	66	294	3.09032e-05	0.00126703	ko04071	TCONS_00012363;TCONS_00046188;TCONS_00078326;TCONS_00055879;TCONS_00062351;TCONS_00036586;TCONS_00079755;TCONS_00079757;TCONS_00009761;TCONS_00056752;TCONS_00009760;TCONS_00076461;TCONS_00076458;TCONS_00076460;TCONS_00038512;TCONS_00046500;TCONS_00034942;TCONS_00081195;TCONS_00023757;TCONS_00041664;TCONS_00021915;TCONS_00021914;TCONS_00082367;TCONS_00057755;TCONS_00082372;TCONS_00062202;TCONS_000…	K00654+K00922+K01110+K01115+K01634+K03171+K03173+K03173+K03456+K03456+K03456+K04354+K04354+K04354+K04366+K04366+K04369+K04371+K04371+K04382+K04392+K04392+K04426+K04426+K04426+K04440+K04440+K04441+K04441+K04441+K04441+K04451+K04456+K04456+K04456+K04456+K04456+K04513+K04514+K04514+K04514+K04514+K04630+K04634+K04634+K04639+K04639+K04710+K04710+K04712+K04714+K04718+K05665+K06276+K07827+K07828+K07828+…
Cellular Processes	Transport and catabolism	Endocytosis	128	673	6.48731e-05	0.00236426	ko04144	TCONS_00049540;TCONS_00059802;TCONS_00041253;TCONS_00041254;TCONS_00055879;TCONS_00025552;TCONS_00003026;TCONS_00003027;TCONS_00023738;TCONS_00009697;TCONS_00022407;TCONS_00057432;TCONS_00036391;TCONS_00047184;TCONS_00073223;TCONS_00041806;TCONS_00041800;TCONS_00020178;TCONS_00009646;TCONS_00068301;TCONS_00037633;TCONS_00004009;TCONS_00009818;TCONS_00009812;TCONS_00036892;TCONS_00045304;TCONS_000…	K00889+K00889+K00910+K00910+K01115+K01528+K03175+K03175+K03283+K03283+K03283+K04237+K04393+K04393+K04393+K04500+K04500+K04513+K04646+K04678+K04679+K04705+K04707+K04707+K05087+K05632+K05632+K05704+K05704+K06503+K06503+K06503+K06503+K06564+K06751+K07876+K07879+K07888+K07901+K07903+K07937+K07937+K07937+K07941+K07941+K10365+K10396+K10396+K10396+K11247+K11824+K11825+K11827+K12182+K12182+K12182+K12182+…
Genetic Information Processing	Folding, sorting and degradation	RNA degradation	45	185	7.69956e-05	0.00252545	ko03018	TCONS_00034536;TCONS_00074358;TCONS_00056260;TCONS_00071751;TCONS_00032502;TCONS_00028855;TCONS_00032500;TCONS_00028860;TCONS_00032503;TCONS_00046363;TCONS_00054621;TCONS_00054619;TCONS_00073160;TCONS_00058915;TCONS_00073161;TCONS_00043761;TCONS_00040905;TCONS_00031147;TCONS_00052507;TCONS_00019351;TCONS_00019352;TCONS_00075006;TCONS_00040623;TCONS_00074311;TCONS_00081669;TCONS_00081664;TCONS_000…	K00850+K03514+K03679+K04077+K10643+K10643+K10643+K10643+K10643+K12571+K12572+K12572+K12580+K12580+K12580+K12581+K12584+K12585+K12589+K12591+K12591+K12597+K12598+K12599+K12600+K12600+K12603+K12603+K12603+K12604+K12604+K12605+K12605+K12605+K12606+K12607+K12607+K12607+K12614+K12614+K12616+K12617+K12617+K12619+K14443
Organismal Systems	Nervous system	Neurotrophin signaling pathway	69	321	8.76718e-05	0.00261421	ko04722	TCONS_00046188;TCONS_00030026;TCONS_00030027;TCONS_00034311;TCONS_00003026;TCONS_00003027;TCONS_00018591;TCONS_00002871;TCONS_00002868;TCONS_00032512;TCONS_00038512;TCONS_00046500;TCONS_00034942;TCONS_00081195;TCONS_00023757;TCONS_00014889;TCONS_00028215;TCONS_00021915;TCONS_00021914;TCONS_00036391;TCONS_00047184;TCONS_00073223;TCONS_00040378;TCONS_00082367;TCONS_00057755;TCONS_00082372;TCONS_000…	K00922+K03083+K03083+K03099+K03175+K03175+K04353+K04355+K04355+K04365+K04366+K04366+K04369+K04371+K04371+K04373+K04373+K04392+K04392+K04393+K04393+K04393+K04416+K04426+K04426+K04426+K04431+K04431+K04438+K04440+K04440+K04441+K04441+K04441+K04441+K04451+K04456+K04456+K04456+K04456+K04456+K04463+K04464+K04513+K04515+K04730+K06068+K06276+K06277+K06277+K06277+K06277+K06630+K07827+K07828+K07828+K08846+…
Environmental Information Processing	Signal transduction	Hippo signaling pathway - multiple species	23	75	0.00012188	0.0033314	ko04392	TCONS_00051977;TCONS_00043277;TCONS_00079888;TCONS_00080918;TCONS_00078437;TCONS_00034453;TCONS_00027820;TCONS_00027819;TCONS_00034455;TCONS_00065984;TCONS_00020999;TCONS_00004715;TCONS_00057650;TCONS_00004712;TCONS_00044099;TCONS_00043765;TCONS_00043766;TCONS_00062449;TCONS_00016793;TCONS_00037300;TCONS_00037302;TCONS_00064126;TCONS_00064127	K04412+K06685+K06685+K08791+K08960+K09448+K09448+K09448+K09448+K09850+K09851+K16682+K16682+K16682+K16684+K16685+K16685+K16686+K16687+K16820+K16820+K16822+K16822
Cellular Processes	Cellular community - eukaryotes	Adherens junction	55	250	0.000237137	0.0056238	ko04520	TCONS_00057924;TCONS_00021564;TCONS_00036697;TCONS_00038873;TCONS_00036700;TCONS_00058101;TCONS_00074296;TCONS_00074294;TCONS_00057432;TCONS_00019552;TCONS_00081195;TCONS_00023757;TCONS_00021915;TCONS_00021914;TCONS_00036391;TCONS_00047184;TCONS_00073223;TCONS_00082399;TCONS_00023441;TCONS_00062783;TCONS_00062780;TCONS_00062784;TCONS_00076937;TCONS_00000612;TCONS_00000613;TCONS_00074004;TCONS_000…	K02105+K02105+K03097+K03097+K03097+K03097+K03115+K03115+K04237+K04362+K04371+K04371+K04392+K04392+K04393+K04393+K04393+K04427+K04468+K04492+K04492+K04492+K04498+K04498+K04498+K04498+K04500+K04500+K04501+K04501+K04501+K04513+K05087+K05627+K05690+K05691+K05696+K05700+K05701+K05704+K05704+K05705+K05706+K05748+K06081+K06082+K06084+K06086+K06531+K06531+K06531+K06593+K06593+K07861+K16848
Genetic Information Processing	Replication and repair	Homologous recombination	24	83	0.00024004	0.0056238	ko03440	TCONS_00023729;TCONS_00023727;TCONS_00052353;TCONS_00081202;TCONS_00010333;TCONS_00078182;TCONS_00078184;TCONS_00054418;TCONS_00054409;TCONS_00048913;TCONS_00048911;TCONS_00042450;TCONS_00058546;TCONS_00065870;TCONS_00053239;TCONS_00017081;TCONS_00014853;TCONS_00009964;TCONS_00009965;TCONS_00059067;TCONS_00059066;TCONS_00043787;TCONS_00043785;TCONS_00035119	K02327+K02327+K03165+K03165+K08775+K10605+K10605+K10728+K10728+K10865+K10865+K10866+K10867+K10875+K10877+K10901+K12173+K15362+K15362+K20773+K20773+K20775+K20775+K20776
Metabolism	Glycan biosynthesis and metabolism	N-Glycan biosynthesis	29	109	0.000281759	0.00616112	ko00510	TCONS_00074336;TCONS_00068427;TCONS_00071564;TCONS_00000515;TCONS_00000516;TCONS_00042837;TCONS_00073890;TCONS_00071643;TCONS_00008305;TCONS_00053193;TCONS_00053192;TCONS_00033248;TCONS_00033249;TCONS_00033252;TCONS_00065587;TCONS_00044181;TCONS_00033227;TCONS_00059552;TCONS_00040911;TCONS_00059551;TCONS_00043414;TCONS_00043417;TCONS_00044448;TCONS_00044450;TCONS_00044449;TCONS_00044445;TCONS_000…	K00726+K00737+K00738+K00744+K00744+K00778+K01228+K01230+K01231+K03843+K03843+K03847+K03847+K03847+K03848+K03849+K03850+K07151+K07151+K07151+K07252+K07252+K07432+K07432+K07432+K07432+K12666+K12667+K12670
Human Diseases	Infectious diseases	Shigellosis	42	180	0.000343769	0.0069836	ko05131	TCONS_00008486;TCONS_00040865;TCONS_00081195;TCONS_00023757;TCONS_00021915;TCONS_00021914;TCONS_00036391;TCONS_00047184;TCONS_00073223;TCONS_00044332;TCONS_00062202;TCONS_00062198;TCONS_00020365;TCONS_00035809;TCONS_00035808;TCONS_00035810;TCONS_00005226;TCONS_00002535;TCONS_00083964;TCONS_00061512;TCONS_00062375;TCONS_00038878;TCONS_00045644;TCONS_00007036;TCONS_00007034;TCONS_00007047;TCONS_000…	K03362+K03362+K04371+K04371+K04392+K04392+K04393+K04393+K04393+K04438+K04440+K04440+K04441+K04441+K04441+K04441+K04514+K04514+K04514+K04514+K05700+K05704+K05704+K05740+K05740+K05740+K05740+K05748+K05759+K06106+K06484+K06689+K06689+K07210+K07863+K08846+K12366+K12366+K12836+K13708+K17388+K19241
Genetic Information Processing	Folding, sorting and degradation	Protein processing in endoplasmic reticulum	70	342	0.000361955	0.0069836	ko04141	TCONS_00073890;TCONS_00071643;TCONS_00079755;TCONS_00079757;TCONS_00023738;TCONS_00009697;TCONS_00022407;TCONS_00049423;TCONS_00049424;TCONS_00082367;TCONS_00057755;TCONS_00082372;TCONS_00031059;TCONS_00031057;TCONS_00062202;TCONS_00062198;TCONS_00053870;TCONS_00053869;TCONS_00035791;TCONS_00007160;TCONS_00063588;TCONS_00059552;TCONS_00040911;TCONS_00059551;TCONS_00072912;TCONS_00049512;TCONS_000…	K01228+K01230+K03173+K03173+K03283+K03283+K03283+K03347+K03347+K04426+K04426+K04426+K04431+K04431+K04440+K04440+K04523+K04523+K04554+K06689+K06689+K07151+K07151+K07151+K08056+K08057+K08057+K08057+K08288+K08852+K08860+K09485+K09487+K09487+K09490+K09507+K09521+K09580+K10088+K10575+K10575+K10575+K10578+K10597+K10601+K10661+K10839+K10956+K11863+K12666+K12667+K12670+K13525+K14000+K14001+K14001+K14003+…
Environmental Information Processing	Signal transduction	MAPK signaling pathway - fly	44	197	0.000682292	0.0124329	ko04013	TCONS_00034311;TCONS_00003026;TCONS_00003027;TCONS_00032112;TCONS_00032113;TCONS_00079949;TCONS_00079950;TCONS_00032512;TCONS_00081195;TCONS_00023757;TCONS_00041664;TCONS_00021915;TCONS_00021914;TCONS_00080993;TCONS_00082367;TCONS_00057755;TCONS_00082372;TCONS_00082399;TCONS_00075183;TCONS_00031059;TCONS_00031057;TCONS_00062202;TCONS_00062198;TCONS_00020365;TCONS_00035809;TCONS_00035808;TCONS_000…	K03099+K03175+K03175+K03211+K03211+K04352+K04352+K04365+K04371+K04371+K04382+K04392+K04392+K04404+K04426+K04426+K04426+K04427+K04428+K04431+K04431+K04440+K04440+K04441+K04441+K04441+K04441+K04461+K04461+K04506+K04508+K04508+K05704+K05704+K05759+K06689+K06689+K07827+K08840+K14290+K16197+K20210+K20211+K20225
Genetic Information Processing	Transcription	Basal transcription factors	21	75	0.000913738	0.0155421	ko03022	TCONS_00026255;TCONS_00085648;TCONS_00085649;TCONS_00059615;TCONS_00025467;TCONS_00027661;TCONS_00035737;TCONS_00035739;TCONS_00025469;TCONS_00025468;TCONS_00030281;TCONS_00030969;TCONS_00004194;TCONS_00027073;TCONS_00071312;TCONS_00007681;TCONS_00081431;TCONS_00066841;TCONS_00009956;TCONS_00009957;TCONS_00042523	K03122+K03124+K03124+K03126+K03129+K03129+K03129+K03129+K03129+K03129+K03130+K03130+K03131+K03132+K03139+K03141+K06634+K10843+K10844+K10844+K14535
Human Diseases	Drug resistance	Endocrine resistance	48	223	0.000947688	0.0155421	ko01522	TCONS_00046188;TCONS_00034311;TCONS_00032512;TCONS_00038512;TCONS_00046500;TCONS_00034942;TCONS_00081195;TCONS_00023757;TCONS_00083454;TCONS_00062202;TCONS_00062198;TCONS_00020365;TCONS_00035809;TCONS_00035808;TCONS_00035810;TCONS_00001532;TCONS_00014166;TCONS_00015830;TCONS_00031313;TCONS_00015829;TCONS_00031312;TCONS_00019154;TCONS_00056309;TCONS_00056304;TCONS_00009651;TCONS_00036892;TCONS_000…	K00922+K03099+K04365+K04366+K04366+K04369+K04371+K04371+K04379+K04440+K04440+K04441+K04441+K04441+K04441+K04451+K04456+K04456+K04456+K04456+K04456+K04632+K04650+K04650+K04688+K05087+K05704+K05704+K05725+K05725+K05725+K05931+K06052+K06618+K07203+K07203+K07827+K07828+K07828+K08043+K08045+K08551+K11256+K15144+K17454+K17454+K20994+K21635
Cellular Processes	Cell growth and death	Apoptosis - fly	36	156	0.00108715	0.0169802	ko04214	TCONS_00007749;TCONS_00003026;TCONS_00003027;TCONS_00024594;TCONS_00024593;TCONS_00031261;TCONS_00031262;TCONS_00032512;TCONS_00081195;TCONS_00023757;TCONS_00080993;TCONS_00051977;TCONS_00082367;TCONS_00057755;TCONS_00082372;TCONS_00082399;TCONS_00031059;TCONS_00031057;TCONS_00062202;TCONS_00062198;TCONS_00021110;TCONS_00019383;TCONS_00022352;TCONS_00052318;TCONS_00063666;TCONS_00080918;TCONS_000…	K02084+K03175+K03175+K03262+K03262+K03386+K03386+K04365+K04371+K04371+K04404+K04412+K04426+K04426+K04426+K04427+K04431+K04431+K04440+K04440+K06030+K06030+K07827+K07870+K08669+K08791+K08860+K09428+K09428+K10798+K10798+K10798+K16686+K17065+K17065+K17065
Genetic Information Processing	Replication and repair	DNA replication	19	68	0.00161515	0.0231204	ko03030	TCONS_00023373;TCONS_00022934;TCONS_00060568;TCONS_00084829;TCONS_00054754;TCONS_00054747;TCONS_00054749;TCONS_00079652;TCONS_00023729;TCONS_00023727;TCONS_00025490;TCONS_00049421;TCONS_00049422;TCONS_00064266;TCONS_00059059;TCONS_00064201;TCONS_00048746;TCONS_00075149;TCONS_00075150	K02209+K02210+K02212+K02212+K02320+K02320+K02320+K02324+K02327+K02327+K02541+K02542+K02542+K02685+K04799+K10742+K10747+K10754+K10754
Organismal Systems	Endocrine system	Prolactin signaling pathway	37	165	0.00162125	0.0231204	ko04917	TCONS_00046188;TCONS_00030026;TCONS_00030027;TCONS_00034311;TCONS_00038512;TCONS_00046500;TCONS_00034942;TCONS_00081195;TCONS_00023757;TCONS_00083454;TCONS_00062202;TCONS_00062198;TCONS_00020365;TCONS_00035809;TCONS_00035808;TCONS_00035810;TCONS_00081480;TCONS_00081478;TCONS_00014166;TCONS_00015830;TCONS_00031313;TCONS_00015829;TCONS_00031312;TCONS_00065299;TCONS_00047797;TCONS_00076505;TCONS_000…	K00922+K03083+K03083+K03099+K04366+K04366+K04369+K04371+K04371+K04379+K04440+K04440+K04441+K04441+K04441+K04441+K04447+K04447+K04456+K04456+K04456+K04456+K04456+K04692+K04695+K04698+K04698+K04699+K04699+K05081+K05704+K05704+K07827+K07828+K07828+K08551+K10151
Environmental Information Processing	Signal transduction	VEGF signaling pathway	33	146	0.00245447	0.0335445	ko04370	TCONS_00046188;TCONS_00038512;TCONS_00046500;TCONS_00034942;TCONS_00081195;TCONS_00023757;TCONS_00021915;TCONS_00021914;TCONS_00036391;TCONS_00047184;TCONS_00073223;TCONS_00020365;TCONS_00035809;TCONS_00035808;TCONS_00035810;TCONS_00014166;TCONS_00015830;TCONS_00031313;TCONS_00015829;TCONS_00031312;TCONS_00066917;TCONS_00038878;TCONS_00045644;TCONS_00051896;TCONS_00059878;TCONS_00051897;TCONS_000…	K00922+K04366+K04366+K04369+K04371+K04371+K04392+K04392+K04393+K04393+K04393+K04441+K04441+K04441+K04441+K04456+K04456+K04456+K04456+K04456+K04718+K05704+K05704+K05725+K05725+K05725+K06268+K07827+K07828+K07828+K07861+K08273+K17332
Human Diseases	Cancers	Hepatocellular carcinoma	71	374	0.00274441	0.0356551	ko05225	TCONS_00034330;TCONS_00019189;TCONS_00044591;TCONS_00046188;TCONS_00078326;TCONS_00039786;TCONS_00057924;TCONS_00021564;TCONS_00051439;TCONS_00001898;TCONS_00030026;TCONS_00030027;TCONS_00034311;TCONS_00032512;TCONS_00038512;TCONS_00046500;TCONS_00034942;TCONS_00081195;TCONS_00023757;TCONS_00001532;TCONS_00014166;TCONS_00015830;TCONS_00031313;TCONS_00015829;TCONS_00031312;TCONS_00062783;TCONS_000…	K00355+K00444+K00799+K00922+K01110+K02085+K02105+K02105+K02157+K02353+K03083+K03083+K03099+K04365+K04366+K04366+K04369+K04371+K04371+K04451+K04456+K04456+K04456+K04456+K04456+K04492+K04492+K04492+K04500+K04500+K04501+K04501+K04501+K04688+K05087+K06618+K07203+K07203+K07827+K07828+K07828+K08957+K11126+K11126+K11126+K11647+K11647+K11647+K11649+K11649+K11649+K11650+K11650+K11650+K11651+K11653+K11653+…
Environmental Information Processing	Signal transduction	mTOR signaling pathway	67	350	0.00288674	0.0356551	ko04150	TCONS_00019189;TCONS_00046188;TCONS_00078326;TCONS_00054623;TCONS_00054622;TCONS_00014938;TCONS_00014935;TCONS_00014936;TCONS_00053090;TCONS_00074473;TCONS_00001898;TCONS_00030026;TCONS_00030027;TCONS_00034311;TCONS_00045751;TCONS_00061917;TCONS_00027966;TCONS_00032512;TCONS_00038512;TCONS_00046500;TCONS_00034942;TCONS_00081195;TCONS_00023757;TCONS_00014889;TCONS_00028215;TCONS_00014166;TCONS_000…	K00444+K00922+K01110+K02145+K02145+K02147+K02147+K02147+K02148+K02148+K02353+K03083+K03083+K03099+K03258+K03259+K03259+K04365+K04366+K04366+K04369+K04371+K04371+K04373+K04373+K04456+K04456+K04456+K04456+K04456+K04513+K04688+K05087+K06276+K07203+K07203+K07206+K07206+K07207+K07207+K07208+K07298+K07827+K07828+K07828+K08267+K08272+K10421+K10421+K11137+K13302+K13302+K13780+K13780+K14004+K14995+K15728+…
Genetic Information Processing	Translation	Aminoacyl-tRNA biosynthesis	22	87	0.00293502	0.0356551	ko00970	TCONS_00007514;TCONS_00058842;TCONS_00081399;TCONS_00058836;TCONS_00043735;TCONS_00085771;TCONS_00036073;TCONS_00016056;TCONS_00074337;TCONS_00060209;TCONS_00008529;TCONS_00066176;TCONS_00003857;TCONS_00054691;TCONS_00002864;TCONS_00030917;TCONS_00002855;TCONS_00030473;TCONS_00030474;TCONS_00019338;TCONS_00009484;TCONS_00085597	K01866+K01868+K01868+K01868+K01869+K01870+K01870+K01872+K01873+K01873+K01874+K01874+K01876+K01880+K01883+K01883+K01883+K01885+K01885+K01886+K01890+K02433
Human Diseases	Infectious diseases	Vibrio cholerae infection	24	98	0.0030672	0.0359301	ko05110	TCONS_00054623;TCONS_00054622;TCONS_00014938;TCONS_00014935;TCONS_00014936;TCONS_00053090;TCONS_00074473;TCONS_00048905;TCONS_00022362;TCONS_00022361;TCONS_00028076;TCONS_00023691;TCONS_00001197;TCONS_00046853;TCONS_00019154;TCONS_00006669;TCONS_00083873;TCONS_00058861;TCONS_00058860;TCONS_00058859;TCONS_00059564;TCONS_00023327;TCONS_00041627;TCONS_00067593	K02145+K02145+K02147+K02147+K02147+K02148+K02148+K02153+K02154+K02154+K02154+K02155+K03661+K03662+K04632+K05701+K06098+K07937+K07937+K07937+K08043+K10949+K10951+K10956
Human Diseases	Cancers	Colorectal cancer	49	243	0.00352198	0.0398348	ko05210	TCONS_00046188;TCONS_00039786;TCONS_00057924;TCONS_00021564;TCONS_00051439;TCONS_00073399;TCONS_00030026;TCONS_00030027;TCONS_00034311;TCONS_00032512;TCONS_00038512;TCONS_00046500;TCONS_00034942;TCONS_00081195;TCONS_00023757;TCONS_00083454;TCONS_00021915;TCONS_00021914;TCONS_00062202;TCONS_00062198;TCONS_00001532;TCONS_00014166;TCONS_00015830;TCONS_00031313;TCONS_00015829;TCONS_00031312;TCONS_000…	K00922+K02085+K02105+K02105+K02157+K02187+K03083+K03083+K03099+K04365+K04366+K04366+K04369+K04371+K04371+K04379+K04392+K04392+K04440+K04440+K04451+K04456+K04456+K04456+K04456+K04456+K04492+K04492+K04492+K04500+K04500+K04501+K04501+K04501+K04513+K04688+K07203+K07203+K07827+K07828+K07828+K07835+K07861+K08733+K08734+K08735+K08736+K08737+K08737
Organismal Systems	Development	Dorso-ventral axis formation	19	73	0.00389803	0.0426184	ko04320	TCONS_00046492;TCONS_00054078;TCONS_00046490;TCONS_00046494;TCONS_00081115;TCONS_00081117;TCONS_00019631;TCONS_00077913;TCONS_00006569;TCONS_00006562;TCONS_00064174;TCONS_00008544;TCONS_00034311;TCONS_00032112;TCONS_00032113;TCONS_00032512;TCONS_00081195;TCONS_00023757;TCONS_00022352	K02098+K02098+K02098+K02098+K02156+K02156+K02156+K02184+K02602+K02602+K02602+K02602+K03099+K03211+K03211+K04365+K04371+K04371+K07827
Cellular Processes	Cell growth and death	Oocyte meiosis	53	269	0.00410309	0.0434134	ko04114	TCONS_00065278;TCONS_00006569;TCONS_00006562;TCONS_00064174;TCONS_00008544;TCONS_00049423;TCONS_00049424;TCONS_00061663;TCONS_00061659;TCONS_00056231;TCONS_00084158;TCONS_00072816;TCONS_00025402;TCONS_00084160;TCONS_00043031;TCONS_00008486;TCONS_00040865;TCONS_00049202;TCONS_00009761;TCONS_00056752;TCONS_00009760;TCONS_00081195;TCONS_00023757;TCONS_00014889;TCONS_00028215;TCONS_00041664;TCONS_000…	K02365+K02602+K02602+K02602+K02602+K03347+K03347+K03348+K03348+K03349+K03350+K03350+K03351+K03352+K03355+K03362+K03362+K03363+K03456+K03456+K03456+K04371+K04371+K04373+K04373+K04382+K04441+K04441+K04441+K04441+K04515+K04959+K04959+K05087+K06268+K06626+K06626+K06630+K06669+K08043+K08045+K08694+K08836+K10292+K11481+K11584+K11584+K11584+K11584+K13054+K13056+K16197+K21770

## Sheet: female_profile_17
KEGG_A_class	KEGG_B_class	Pathway	out (1025)	All (14228)	Pvalue	Qvalue	Pathway ID	Transcript_id	K_IDs
Genetic Information Processing	Replication and repair	Nucleotide excision repair	26	81	3.53708e-11	1.15663e-08	ko03420	TCONS_00080058;TCONS_00012536;TCONS_00019718;TCONS_00081940;TCONS_00074333;TCONS_00044242;TCONS_00044241;TCONS_00037493;TCONS_00037492;TCONS_00040563;TCONS_00041868;TCONS_00011140;TCONS_00057797;TCONS_00057796;TCONS_00073043;TCONS_00073044;TCONS_00036686;TCONS_00036685;TCONS_00042890;TCONS_00040040;TCONS_00079643;TCONS_00085820;TCONS_00085822;TCONS_00025112;TCONS_00074879;TCONS_00085632	K02202+K02325+K02328+K03142+K03144+K03504+K03504+K03506+K03506+K04802+K04802+K07466+K10739+K10739+K10739+K10739+K10755+K10755+K10755+K10756+K10756+K10842+K10842+K10845+K10847+K10849
Genetic Information Processing	Replication and repair	DNA replication	23	68	1.45385e-10	2.37704e-08	ko03030	TCONS_00018527;TCONS_00012536;TCONS_00019718;TCONS_00045880;TCONS_00044242;TCONS_00044241;TCONS_00037493;TCONS_00037492;TCONS_00040563;TCONS_00041868;TCONS_00011140;TCONS_00057797;TCONS_00057796;TCONS_00073043;TCONS_00073044;TCONS_00030259;TCONS_00030258;TCONS_00027093;TCONS_00036686;TCONS_00036685;TCONS_00042890;TCONS_00040040;TCONS_00079643	K02321+K02325+K02328+K02684+K03504+K03504+K03506+K03506+K04802+K04802+K07466+K10739+K10739+K10739+K10739+K10743+K10743+K10745+K10755+K10755+K10755+K10756+K10756
Genetic Information Processing	Translation	RNA transport	57	343	2.09026e-09	2.27838e-07	ko03013	TCONS_00068008;TCONS_00054387;TCONS_00054385;TCONS_00021117;TCONS_00081795;TCONS_00081794;TCONS_00002727;TCONS_00001656;TCONS_00063714;TCONS_00027965;TCONS_00049876;TCONS_00056155;TCONS_00027963;TCONS_00024595;TCONS_00021041;TCONS_00078304;TCONS_00037110;TCONS_00025648;TCONS_00025652;TCONS_00016818;TCONS_00039729;TCONS_00026761;TCONS_00068492;TCONS_00072922;TCONS_00002528;TCONS_00028683;TCONS_000…	K00974+K03231+K03231+K03238+K03239+K03239+K03245+K03257+K03259+K03259+K03259+K03259+K03259+K03262+K03537+K03539+K03540+K03680+K03680+K05019+K05019+K07936+K12160+K12812+K12878+K12880+K12882+K12883+K13025+K13126+K13129+K13129+K13130+K13130+K13135+K13135+K13151+K13151+K13176+K14284+K14285+K14285+K14288+K14290+K14294+K14297+K14302+K14303+K14305+K14306+K14313+K14318+K14320+K14323+K14530+K15516+K18645
Cellular Processes	Cell growth and death	Cell cycle	51	300	6.80502e-09	5.5631e-07	ko04110	TCONS_00013952;TCONS_00085892;TCONS_00080058;TCONS_00036070;TCONS_00035208;TCONS_00049275;TCONS_00044205;TCONS_00067167;TCONS_00014677;TCONS_00066872;TCONS_00066871;TCONS_00033692;TCONS_00030139;TCONS_00071423;TCONS_00043001;TCONS_00068119;TCONS_00001229;TCONS_00001227;TCONS_00001533;TCONS_00076942;TCONS_00001279;TCONS_00070024;TCONS_00040563;TCONS_00041868;TCONS_00055318;TCONS_00050983;TCONS_000…	K02087+K02180+K02202+K02206+K02213+K02214+K02216+K02603+K02605+K02606+K02606+K02607+K02608+K03353+K03875+K04377+K04377+K04377+K04451+K04498+K04682+K04683+K04802+K04802+K05868+K06626+K06627+K06627+K06627+K06627+K06627+K06627+K06627+K06628+K06628+K06631+K06632+K06632+K06635+K06635+K06637+K06637+K06639+K06639+K06670+K08866+K09993+K10151+K16197+K21771+K21771
Genetic Information Processing	Replication and repair	Mismatch repair	16	45	4.13064e-08	2.70144e-06	ko03430	TCONS_00019718;TCONS_00044242;TCONS_00044241;TCONS_00040563;TCONS_00041868;TCONS_00011140;TCONS_00057797;TCONS_00057796;TCONS_00073043;TCONS_00073044;TCONS_00036686;TCONS_00036685;TCONS_00042890;TCONS_00040040;TCONS_00079643;TCONS_00076843	K02328+K03504+K03504+K04802+K04802+K07466+K10739+K10739+K10739+K10739+K10755+K10755+K10755+K10756+K10756+K10858
Metabolism	Nucleotide metabolism	Pyrimidine metabolism	31	205	6.56134e-05	0.00357593	ko00240	TCONS_00034324;TCONS_00001372;TCONS_00001373;TCONS_00083320;TCONS_00065691;TCONS_00064364;TCONS_00024735;TCONS_00044793;TCONS_00018527;TCONS_00012536;TCONS_00019718;TCONS_00045880;TCONS_00050938;TCONS_00056646;TCONS_00004924;TCONS_00048463;TCONS_00028646;TCONS_00026971;TCONS_00003322;TCONS_00019698;TCONS_00019697;TCONS_00063966;TCONS_00044242;TCONS_00044241;TCONS_00037493;TCONS_00037492;TCONS_000…	K00254+K00560+K00560+K00857+K00940+K01493+K01511+K01518+K02321+K02325+K02328+K02684+K03004+K03008+K03012+K03013+K03015+K03020+K03025+K03026+K03026+K03027+K03504+K03504+K03506+K03506+K10808+K10808+K12304+K16904+K16904
Genetic Information Processing	Replication and repair	Base excision repair	15	69	9.33746e-05	0.00436193	ko03410	TCONS_00012536;TCONS_00019718;TCONS_00044242;TCONS_00044241;TCONS_00037493;TCONS_00037492;TCONS_00031202;TCONS_00018300;TCONS_00080209;TCONS_00080211;TCONS_00040563;TCONS_00041868;TCONS_00008169;TCONS_00018856;TCONS_00042829	K02325+K02328+K03504+K03504+K03506+K03506+K03512+K03575+K03648+K03648+K04802+K04802+K10567+K10772+K10803
Genetic Information Processing	Translation	Aminoacyl-tRNA biosynthesis	17	87	0.000133768	0.00546778	ko00970	TCONS_00003106;TCONS_00003105;TCONS_00051148;TCONS_00012522;TCONS_00070186;TCONS_00057645;TCONS_00066175;TCONS_00066174;TCONS_00008528;TCONS_00045681;TCONS_00009547;TCONS_00065640;TCONS_00023273;TCONS_00023274;TCONS_00001581;TCONS_00001580;TCONS_00036522	K00604+K00604+K01866+K01867+K01867+K01869+K01874+K01874+K01874+K01875+K01875+K01881+K01889+K01889+K03341+K03341+K04567
Metabolism	Metabolism of terpenoids and polyketides	Terpenoid backbone biosynthesis	10	36	0.000162572	0.00590676	ko00900	TCONS_00046025;TCONS_00046026;TCONS_00025893;TCONS_00040938;TCONS_00063424;TCONS_00057380;TCONS_00059228;TCONS_00026153;TCONS_00083641;TCONS_00026072	K00587+K00587+K00626+K00626+K00804+K01823+K01823+K05954+K19177+K19177
Genetic Information Processing	Replication and repair	Homologous recombination	16	83	0.000245931	0.00804194	ko03440	TCONS_00019718;TCONS_00052350;TCONS_00044242;TCONS_00044241;TCONS_00011140;TCONS_00004472;TCONS_00057797;TCONS_00057796;TCONS_00073043;TCONS_00073044;TCONS_00055763;TCONS_00027673;TCONS_00028835;TCONS_00043086;TCONS_00043788;TCONS_00043784	K02328+K03165+K03504+K03504+K07466+K08991+K10739+K10739+K10739+K10739+K10871+K10873+K19528+K20774+K20775+K20775
Metabolism	Metabolism of other amino acids	Selenocompound metabolism	9	35	0.000644236	0.0191514	ko00450	TCONS_00067423;TCONS_00067422;TCONS_00066175;TCONS_00066174;TCONS_00008528;TCONS_00001581;TCONS_00001580;TCONS_00064432;TCONS_00066033	K00816+K00816+K01874+K01874+K01874+K03341+K03341+K13811+K22182
Genetic Information Processing	Transcription	Spliceosome	40	336	0.00116294	0.0316902	ko03040	TCONS_00080719;TCONS_00019353;TCONS_00066209;TCONS_00043054;TCONS_00034612;TCONS_00030260;TCONS_00038729;TCONS_00067322;TCONS_00055288;TCONS_00067479;TCONS_00072922;TCONS_00078461;TCONS_00030934;TCONS_00021954;TCONS_00073158;TCONS_00022255;TCONS_00078225;TCONS_00043679;TCONS_00065553;TCONS_00065554;TCONS_00049924;TCONS_00074477;TCONS_00074478;TCONS_00019907;TCONS_00075467;TCONS_00051403;TCONS_000…	K06063+K09567+K11086+K11088+K11092+K11094+K11097+K12621+K12662+K12733+K12812+K12834+K12836+K12837+K12837+K12845+K12845+K12848+K12849+K12849+K12850+K12859+K12859+K12861+K12862+K12873+K12878+K12880+K12882+K12883+K12884+K12884+K12884+K12884+K12890+K12890+K12890+K12890+K12891+K13025
Cellular Processes	Cell growth and death	Cellular senescence	45	392	0.00126181	0.0317395	ko04218	TCONS_00013952;TCONS_00061831;TCONS_00036070;TCONS_00044205;TCONS_00009945;TCONS_00009943;TCONS_00009946;TCONS_00003043;TCONS_00040864;TCONS_00049579;TCONS_00068119;TCONS_00001229;TCONS_00001227;TCONS_00038316;TCONS_00001533;TCONS_00001279;TCONS_00083134;TCONS_00083133;TCONS_00055318;TCONS_00077332;TCONS_00050983;TCONS_00026725;TCONS_00040032;TCONS_00026723;TCONS_00040030;TCONS_00040031;TCONS_000…	K02087+K02183+K02206+K02216+K02830+K02830+K02830+K02833+K03362+K04369+K04377+K04377+K04377+K04443+K04451+K04682+K05864+K05864+K05868+K06269+K06626+K06627+K06627+K06627+K06627+K06627+K06627+K06627+K06751+K06751+K07208+K09406+K10151+K10752+K10752+K10752+K10994+K10995+K10995+K10995+K11411+K21771+K21771+K21774+K21775
Genetic Information Processing	Replication and repair	Fanconi anemia pathway	16	100	0.00202486	0.0472949	ko03460	TCONS_00052350;TCONS_00061583;TCONS_00011140;TCONS_00004472;TCONS_00057797;TCONS_00057796;TCONS_00073043;TCONS_00073044;TCONS_00085632;TCONS_00076843;TCONS_00020464;TCONS_00067586;TCONS_00020374;TCONS_00019448;TCONS_00003710;TCONS_00017121	K03165+K03509+K07466+K08991+K10739+K10739+K10739+K10739+K10849+K10858+K10890+K10891+K10892+K10990+K15361+K15363
Genetic Information Processing	Transcription	RNA polymerase	10	49	0.00223629	0.0483273	ko03020	TCONS_00050938;TCONS_00056646;TCONS_00004924;TCONS_00048463;TCONS_00028646;TCONS_00026971;TCONS_00003322;TCONS_00019698;TCONS_00019697;TCONS_00063966	K03004+K03008+K03012+K03013+K03015+K03020+K03025+K03026+K03026+K03027
Genetic Information Processing	Translation	Ribosome biogenesis in eukaryotes	20	140	0.00247163	0.0483273	ko03008	TCONS_00021041;TCONS_00078304;TCONS_00079803;TCONS_00083149;TCONS_00026761;TCONS_00083860;TCONS_00022255;TCONS_00078225;TCONS_00040895;TCONS_00027447;TCONS_00027460;TCONS_00027461;TCONS_00031307;TCONS_00044620;TCONS_00049073;TCONS_00035708;TCONS_00038469;TCONS_00074053;TCONS_00071629;TCONS_00075246	K03537+K03539+K07179+K07179+K07936+K11883+K12845+K12845+K13288+K14284+K14285+K14285+K14290+K14521+K14530+K14538+K14538+K14545+K14556+K14571
Genetic Information Processing	Transcription	Basal transcription factors	13	75	0.00251243	0.0483273	ko03022	TCONS_00080058;TCONS_00013129;TCONS_00027071;TCONS_00046400;TCONS_00071309;TCONS_00071311;TCONS_00081940;TCONS_00074333;TCONS_00085820;TCONS_00085822;TCONS_00025112;TCONS_00045657;TCONS_00045660	K02202+K03120+K03132+K03135+K03139+K03139+K03142+K03144+K10842+K10842+K10845+K14649+K14649

## Sheet: male_profile_4_and_13
KEGG_A_class	KEGG_B_class	Pathway	out (1236)	All (14228)	Pvalue	Qvalue	Pathway ID	Transcript_id	K_IDs
Genetic Information Processing	Translation	Ribosome	84	264	3.63698e-27	1.2002e-24	ko03010	TCONS_00020373;TCONS_00047303;TCONS_00047307;TCONS_00056490;TCONS_00059962;TCONS_00014960;TCONS_00036515;TCONS_00074492;TCONS_00053247;TCONS_00043080;TCONS_00059827;TCONS_00022334;TCONS_00053678;TCONS_00038689;TCONS_00046027;TCONS_00038688;TCONS_00044085;TCONS_00023893;TCONS_00029931;TCONS_00008439;TCONS_00008441;TCONS_00023788;TCONS_00043344;TCONS_00036496;TCONS_00051969;TCONS_00072145;TCONS_000…	K02865+K02866+K02866+K02870+K02871+K02872+K02873+K02877+K02879+K02880+K02883+K02885+K02889+K02891+K02891+K02891+K02893+K02894+K02896+K02898+K02898+K02901+K02903+K02905+K02908+K02910+K02912+K02915+K02916+K02917+K02918+K02918+K02919+K02920+K02921+K02922+K02924+K02930+K02930+K02932+K02932+K02934+K02934+K02934+K02936+K02937+K02938+K02938+K02942+K02943+K02947+K02947+K02949+K02955+K02957+K02958+K02962+…
Metabolism	Energy metabolism	Oxidative phosphorylation	74	223	2.51244e-25	4.14553e-23	ko00190	TCONS_00073287;TCONS_00073286;TCONS_00035503;TCONS_00035502;TCONS_00066459;TCONS_00067615;TCONS_00076668;TCONS_00067470;TCONS_00051320;TCONS_00027038;TCONS_00027040;TCONS_00044539;TCONS_00049569;TCONS_00049571;TCONS_00064655;TCONS_00064656;TCONS_00029888;TCONS_00029889;TCONS_00018745;TCONS_00022231;TCONS_00069816;TCONS_00080553;TCONS_00052362;TCONS_00029865;TCONS_00044576;TCONS_00037623;TCONS_000…	K00234+K00234+K00235+K00235+K00413+K00414+K00415+K00416+K00417+K00418+K00418+K00419+K00420+K00420+K01507+K01507+K01543+K01543+K02127+K02128+K02128+K02129+K02130+K02131+K02132+K02133+K02134+K02134+K02135+K02136+K02137+K02137+K02138+K02138+K02140+K02147+K02147+K02147+K02147+K02260+K02263+K02264+K02265+K02266+K02267+K02267+K02267+K02267+K02268+K02270+K02270+K02270+K02271+K02272+K03661+K03883+K03935+…
Human Diseases	Neurodegenerative diseases	Parkinson disease	77	261	1.12587e-22	1.23846e-20	ko05012	TCONS_00073287;TCONS_00073286;TCONS_00035503;TCONS_00035502;TCONS_00066459;TCONS_00067615;TCONS_00076668;TCONS_00067470;TCONS_00051320;TCONS_00027038;TCONS_00027040;TCONS_00044539;TCONS_00049569;TCONS_00049571;TCONS_00018745;TCONS_00022231;TCONS_00069816;TCONS_00029865;TCONS_00044576;TCONS_00037623;TCONS_00034983;TCONS_00034984;TCONS_00068123;TCONS_00032202;TCONS_00070298;TCONS_00070299;TCONS_000…	K00234+K00234+K00235+K00235+K00413+K00414+K00415+K00416+K00417+K00418+K00418+K00419+K00420+K00420+K02127+K02128+K02128+K02131+K02132+K02133+K02134+K02134+K02135+K02136+K02137+K02137+K02138+K02138+K02187+K02187+K02263+K02264+K02265+K02266+K02267+K02267+K02267+K02267+K02268+K02270+K02270+K02270+K02271+K02272+K03883+K03935+K03936+K03937+K03940+K03941+K03944+K03948+K03948+K03950+K03953+K03954+K03956+…
Human Diseases	Neurodegenerative diseases	Alzheimer disease	87	391	9.79744e-17	8.08289e-15	ko05010	TCONS_00073287;TCONS_00073286;TCONS_00035503;TCONS_00035502;TCONS_00066459;TCONS_00067615;TCONS_00076668;TCONS_00067470;TCONS_00051320;TCONS_00027038;TCONS_00027040;TCONS_00044539;TCONS_00049569;TCONS_00049571;TCONS_00013015;TCONS_00064175;TCONS_00018745;TCONS_00022231;TCONS_00069816;TCONS_00029865;TCONS_00044576;TCONS_00037623;TCONS_00034983;TCONS_00034984;TCONS_00068123;TCONS_00032202;TCONS_000…	K00234+K00234+K00235+K00235+K00413+K00414+K00415+K00416+K00417+K00418+K00418+K00419+K00420+K00420+K01367+K01408+K02127+K02128+K02128+K02131+K02132+K02133+K02134+K02134+K02135+K02136+K02137+K02137+K02138+K02138+K02183+K02183+K02183+K02183+K02187+K02187+K02263+K02264+K02265+K02266+K02267+K02267+K02267+K02267+K02268+K02270+K02270+K02270+K02271+K02272+K03853+K03935+K03936+K03937+K03940+K03941+K03944+…
Human Diseases	Neurodegenerative diseases	Huntington disease	86	406	3.29859e-15	2.17707e-13	ko05016	TCONS_00073287;TCONS_00073286;TCONS_00035503;TCONS_00035502;TCONS_00066459;TCONS_00067615;TCONS_00076668;TCONS_00067470;TCONS_00051320;TCONS_00027038;TCONS_00027040;TCONS_00044539;TCONS_00049569;TCONS_00049571;TCONS_00018745;TCONS_00022231;TCONS_00069816;TCONS_00029865;TCONS_00044576;TCONS_00037623;TCONS_00034983;TCONS_00034984;TCONS_00068123;TCONS_00032202;TCONS_00070298;TCONS_00070299;TCONS_000…	K00234+K00234+K00235+K00235+K00413+K00414+K00415+K00416+K00417+K00418+K00418+K00419+K00420+K00420+K02127+K02128+K02128+K02131+K02132+K02133+K02134+K02134+K02135+K02136+K02137+K02137+K02138+K02138+K02187+K02187+K02263+K02264+K02265+K02266+K02267+K02267+K02267+K02267+K02268+K02270+K02270+K02270+K02271+K02272+K03935+K03936+K03937+K03940+K03941+K03944+K03948+K03948+K03950+K03953+K03954+K03956+K03960+…
Organismal Systems	Environmental adaptation	Thermogenesis	94	501	4.00513e-13	2.20282e-11	ko04714	TCONS_00073287;TCONS_00073286;TCONS_00035503;TCONS_00035502;TCONS_00066459;TCONS_00067615;TCONS_00076668;TCONS_00067470;TCONS_00051320;TCONS_00027038;TCONS_00027040;TCONS_00044539;TCONS_00049569;TCONS_00049571;TCONS_00020040;TCONS_00018745;TCONS_00022231;TCONS_00069816;TCONS_00080553;TCONS_00052362;TCONS_00029865;TCONS_00044576;TCONS_00037623;TCONS_00034983;TCONS_00034984;TCONS_00068123;TCONS_000…	K00234+K00234+K00235+K00235+K00413+K00414+K00415+K00416+K00417+K00418+K00418+K00419+K00420+K00420+K01054+K02127+K02128+K02128+K02129+K02130+K02131+K02132+K02133+K02134+K02134+K02135+K02136+K02137+K02137+K02138+K02138+K02140+K02260+K02263+K02264+K02265+K02266+K02267+K02267+K02267+K02267+K02268+K02270+K02270+K02270+K02271+K02272+K02991+K02991+K03883+K03935+K03936+K03937+K03940+K03941+K03944+K03948+…
Human Diseases	Endocrine and metabolic diseases	Non-alcoholic fatty liver disease (NAFLD)	63	344	8.89144e-09	4.19168e-07	ko04932	TCONS_00073287;TCONS_00073286;TCONS_00035503;TCONS_00035502;TCONS_00066459;TCONS_00067615;TCONS_00076668;TCONS_00067470;TCONS_00051320;TCONS_00027038;TCONS_00027040;TCONS_00044539;TCONS_00049569;TCONS_00049571;TCONS_00046190;TCONS_00073396;TCONS_00028532;TCONS_00015508;TCONS_00006601;TCONS_00042027;TCONS_00019730;TCONS_00058370;TCONS_00057237;TCONS_00057239;TCONS_00058369;TCONS_00066419;TCONS_000…	K00234+K00234+K00235+K00235+K00413+K00414+K00415+K00416+K00417+K00418+K00418+K00419+K00420+K00420+K00922+K02187+K02187+K02263+K02264+K02265+K02266+K02267+K02267+K02267+K02267+K02268+K02270+K02270+K02270+K02271+K02272+K02649+K02649+K03173+K03935+K03936+K03937+K03940+K03941+K03944+K03948+K03948+K03950+K03953+K03954+K03956+K03960+K03963+K03964+K03965+K03967+K03968+K04392+K04398+K04440+K04448+K04726+…
Organismal Systems	Circulatory system	Cardiac muscle contraction	39	221	1.47646e-05	0.000609038	ko04260	TCONS_00066459;TCONS_00067615;TCONS_00076668;TCONS_00067470;TCONS_00051320;TCONS_00027038;TCONS_00027040;TCONS_00044539;TCONS_00049569;TCONS_00049571;TCONS_00030693;TCONS_00056813;TCONS_00010069;TCONS_00015508;TCONS_00006601;TCONS_00042027;TCONS_00019730;TCONS_00058370;TCONS_00057237;TCONS_00057239;TCONS_00058369;TCONS_00066419;TCONS_00024935;TCONS_00014456;TCONS_00063506;TCONS_00043811;TCONS_000…	K00413+K00414+K00415+K00416+K00417+K00418+K00418+K00419+K00420+K00420+K01539+K01540+K01540+K02263+K02264+K02265+K02266+K02267+K02267+K02267+K02267+K02268+K02270+K02270+K02270+K02271+K02272+K04858+K04861+K04871+K05742+K05853+K09290+K10351+K10351+K10373+K12045+K12750+K17751
Human Diseases	Cardiovascular diseases	Fluid shear stress and atherosclerosis	47	310	0.000115186	0.00422348	ko05418	TCONS_00022138;TCONS_00064057;TCONS_00064056;TCONS_00024563;TCONS_00064059;TCONS_00064060;TCONS_00046190;TCONS_00026272;TCONS_00061833;TCONS_00061832;TCONS_00061831;TCONS_00056199;TCONS_00056197;TCONS_00004748;TCONS_00064393;TCONS_00025963;TCONS_00025924;TCONS_00000598;TCONS_00070441;TCONS_00076666;TCONS_00076370;TCONS_00062207;TCONS_00020364;TCONS_00045748;TCONS_00024546;TCONS_00081446;TCONS_000…	K00510+K00799+K00799+K00799+K00799+K00799+K00922+K02183+K02183+K02183+K02183+K02649+K02649+K03671+K03671+K04079+K04079+K04359+K04387+K04392+K04433+K04440+K04441+K04441+K04448+K04454+K04670+K04675+K05638+K05725+K05725+K05725+K07198+K08009+K08107+K08107+K09260+K10456+K12160+K12160+K16336+K16366+K17386+K17845+K17845+K21278+K21278
Organismal Systems	Digestive system	Salivary secretion	28	174	0.00104391	0.034449	ko04970	TCONS_00030693;TCONS_00056813;TCONS_00010069;TCONS_00026272;TCONS_00061833;TCONS_00061832;TCONS_00061831;TCONS_00020585;TCONS_00020916;TCONS_00034931;TCONS_00037333;TCONS_00063728;TCONS_00063732;TCONS_00063730;TCONS_00018708;TCONS_00058381;TCONS_00053066;TCONS_00038354;TCONS_00024703;TCONS_00063816;TCONS_00060722;TCONS_00059568;TCONS_00041626;TCONS_00081138;TCONS_00081155;TCONS_00054536;TCONS_000…	K01539+K01540+K01540+K02183+K02183+K02183+K02183+K04135+K04143+K04634+K04634+K04936+K04936+K04936+K04960+K04975+K05742+K05850+K05858+K07376+K08042+K08043+K10951+K13240+K13240+K13855+K13899+K19477

## Sheet: male_profile_5
KEGG_A_class	KEGG_B_class	Pathway	out (581)	All (14228)	Pvalue	Qvalue	Pathway ID	Transcript_id	K_IDs
Genetic Information Processing	Translation	Ribosome biogenesis in eukaryotes	26	140	7.38435e-11	2.20054e-08	ko03008	TCONS_00038873;TCONS_00036700;TCONS_00021041;TCONS_00078305;TCONS_00079803;TCONS_00083149;TCONS_00050215;TCONS_00026761;TCONS_00075362;TCONS_00083860;TCONS_00024961;TCONS_00022255;TCONS_00078225;TCONS_00027461;TCONS_00049073;TCONS_00057709;TCONS_00035708;TCONS_00038471;TCONS_00074053;TCONS_00013768;TCONS_00070657;TCONS_00071633;TCONS_00003118;TCONS_00000850;TCONS_00083429;TCONS_00043551	K03097+K03097+K03537+K03539+K07179+K07179+K07562+K07936+K11130+K11883+K12619+K12845+K12845+K14285+K14530+K14537+K14538+K14538+K14545+K14546+K14552+K14556+K14559+K14560+K14563+K14564
Genetic Information Processing	Transcription	Basal transcription factors	18	75	8.36644e-10	1.2466e-07	ko03022	TCONS_00080058;TCONS_00062408;TCONS_00013129;TCONS_00027073;TCONS_00073571;TCONS_00073570;TCONS_00085353;TCONS_00085351;TCONS_00071309;TCONS_00071311;TCONS_00081940;TCONS_00080197;TCONS_00074333;TCONS_00081431;TCONS_00085819;TCONS_00009956;TCONS_00025112;TCONS_00042524	K02202+K03120+K03120+K03132+K03137+K03137+K03138+K03138+K03139+K03139+K03142+K03143+K03144+K06634+K10842+K10844+K10845+K14535
Genetic Information Processing	Replication and repair	Nucleotide excision repair	18	81	3.179e-09	3.15781e-07	ko03420	TCONS_00080058;TCONS_00055623;TCONS_00081940;TCONS_00080197;TCONS_00074333;TCONS_00064324;TCONS_00064323;TCONS_00035115;TCONS_00041868;TCONS_00081431;TCONS_00019990;TCONS_00028387;TCONS_00057796;TCONS_00072887;TCONS_00044271;TCONS_00085819;TCONS_00009956;TCONS_00025112	K02202+K02326+K03142+K03143+K03144+K03505+K03505+K03506+K04802+K06634+K10570+K10609+K10739+K10740+K10839+K10842+K10844+K10845
Genetic Information Processing	Transcription	RNA polymerase	14	49	5.52805e-09	4.1184e-07	ko03020	TCONS_00074334;TCONS_00050938;TCONS_00073529;TCONS_00073530;TCONS_00073528;TCONS_00035356;TCONS_00056646;TCONS_00029025;TCONS_00004925;TCONS_00048463;TCONS_00052483;TCONS_00058197;TCONS_00003322;TCONS_00063966	K03000+K03004+K03005+K03005+K03005+K03007+K03008+K03011+K03012+K03013+K03019+K03023+K03025+K03027
Metabolism	Nucleotide metabolism	Pyrimidine metabolism	25	205	9.98994e-07	5.954e-05	ko00240	TCONS_00034324;TCONS_00001372;TCONS_00028152;TCONS_00024622;TCONS_00065740;TCONS_00024738;TCONS_00055623;TCONS_00064266;TCONS_00074334;TCONS_00050938;TCONS_00073529;TCONS_00073530;TCONS_00073528;TCONS_00035356;TCONS_00056646;TCONS_00029025;TCONS_00004925;TCONS_00048463;TCONS_00052483;TCONS_00058197;TCONS_00003322;TCONS_00063966;TCONS_00064324;TCONS_00064323;TCONS_00035115	K00254+K00560+K00761+K00940+K00943+K01511+K02326+K02685+K03000+K03004+K03005+K03005+K03005+K03007+K03008+K03011+K03012+K03013+K03019+K03023+K03025+K03027+K03505+K03505+K03506
Genetic Information Processing	Translation	RNA transport	32	343	1.18059e-05	0.000586358	ko03013	TCONS_00053605;TCONS_00002449;TCONS_00001185;TCONS_00050903;TCONS_00052424;TCONS_00056155;TCONS_00084570;TCONS_00063766;TCONS_00021041;TCONS_00078305;TCONS_00037110;TCONS_00025652;TCONS_00083298;TCONS_00039725;TCONS_00050215;TCONS_00026761;TCONS_00010263;TCONS_00053923;TCONS_00036687;TCONS_00085530;TCONS_00013721;TCONS_00013723;TCONS_00035679;TCONS_00038562;TCONS_00027461;TCONS_00007827;TCONS_000…	K03236+K03240+K03241+K03248+K03253+K03259+K03259+K03262+K03537+K03539+K03540+K03680+K03754+K05019+K07562+K07936+K09291+K12876+K13134+K13135+K13171+K13171+K13176+K14004+K14285+K14288+K14298+K14302+K14313+K14320+K14324+K14530
Genetic Information Processing	Replication and repair	DNA replication	11	68	8.83888e-05	0.00376284	ko03030	TCONS_00055623;TCONS_00049422;TCONS_00064266;TCONS_00064324;TCONS_00064323;TCONS_00035115;TCONS_00041868;TCONS_00057796;TCONS_00072887;TCONS_00027092;TCONS_00027093	K02326+K02542+K02685+K03505+K03505+K03506+K04802+K10739+K10740+K10745+K10745
Genetic Information Processing	Transcription	Spliceosome	29	336	0.000122056	0.0045466	ko03040	TCONS_00014999;TCONS_00019353;TCONS_00051892;TCONS_00034614;TCONS_00066264;TCONS_00067326;TCONS_00067324;TCONS_00033581;TCONS_00036486;TCONS_00044256;TCONS_00016476;TCONS_00044427;TCONS_00019717;TCONS_00030933;TCONS_00032192;TCONS_00037190;TCONS_00022255;TCONS_00078225;TCONS_00080245;TCONS_00065553;TCONS_00065554;TCONS_00049924;TCONS_00074477;TCONS_00020853;TCONS_00020851;TCONS_00072687;TCONS_000…	K09564+K09567+K11087+K11092+K11095+K12621+K12621+K12627+K12741+K12811+K12817+K12824+K12825+K12836+K12840+K12841+K12845+K12845+K12847+K12849+K12849+K12850+K12859+K12865+K12865+K12866+K12871+K12876+K12892
Genetic Information Processing	Folding, sorting and degradation	SNARE interactions in vesicular transport	11	81	0.00043302	0.0143378	ko04130	TCONS_00013179;TCONS_00068158;TCONS_00061505;TCONS_00000767;TCONS_00006390;TCONS_00051071;TCONS_00034728;TCONS_00034727;TCONS_00024541;TCONS_00080387;TCONS_00083162	K08487+K08489+K08493+K08498+K08504+K08504+K08507+K08507+K08513+K08514+K08517
Metabolism	Nucleotide metabolism	Purine metabolism	28	364	0.00100702	0.0300092	ko00230	TCONS_00020063;TCONS_00081827;TCONS_00065604;TCONS_00024622;TCONS_00024738;TCONS_00024534;TCONS_00042685;TCONS_00055623;TCONS_00064266;TCONS_00074334;TCONS_00050938;TCONS_00073529;TCONS_00073530;TCONS_00073528;TCONS_00035356;TCONS_00056646;TCONS_00029025;TCONS_00004925;TCONS_00048463;TCONS_00052483;TCONS_00058197;TCONS_00003322;TCONS_00063966;TCONS_00064324;TCONS_00064323;TCONS_00035115;TCONS_000…	K00088+K00904+K00939+K00940+K01511+K01519+K01939+K02326+K02685+K03000+K03004+K03005+K03005+K03005+K03007+K03008+K03011+K03012+K03013+K03019+K03023+K03025+K03027+K03505+K03505+K03506+K07127+K12324
Genetic Information Processing	Translation	Ribosome	22	264	0.00123807	0.0335405	ko03010	TCONS_00047306;TCONS_00052282;TCONS_00061712;TCONS_00043079;TCONS_00038686;TCONS_00006953;TCONS_00051676;TCONS_00048865;TCONS_00015723;TCONS_00074373;TCONS_00051728;TCONS_00055595;TCONS_00050745;TCONS_00034571;TCONS_00042871;TCONS_00059642;TCONS_00032042;TCONS_00032039;TCONS_00058220;TCONS_00066046;TCONS_00063246;TCONS_00083468	K02866+K02868+K02874+K02880+K02891+K02892+K02895+K02914+K02917+K02919+K02935+K02936+K02939+K02948+K02950+K02956+K02963+K02963+K02967+K02976+K02990+K02992

## Sheet: male_profile_6
KEGG_A_class	KEGG_B_class	Pathway	out (974)	All (14228)	Pvalue	Qvalue	Pathway ID	Transcript_id	K_IDs
Metabolism	Global and overview maps	Metabolic pathways	274	2686	2.04489e-13	6.5232e-11	ko01100	TCONS_00067192;TCONS_00016299;TCONS_00016300;TCONS_00006972;TCONS_00064414;TCONS_00044585;TCONS_00075259;TCONS_00043030;TCONS_00020062;TCONS_00013965;TCONS_00009849;TCONS_00042580;TCONS_00081720;TCONS_00081722;TCONS_00058004;TCONS_00058006;TCONS_00020256;TCONS_00019657;TCONS_00034408;TCONS_00042908;TCONS_00068273;TCONS_00068276;TCONS_00039950;TCONS_00011760;TCONS_00033275;TCONS_00033277;TCONS_000…	K00002+K00011+K00011+K00016+K00022+K00030+K00049+K00079+K00088+K00106+K00128+K00128+K00128+K00128+K00134+K00134+K00149+K00164+K00213+K00227+K00232+K00232+K00248+K00249+K00251+K00251+K00251+K00255+K00261+K00274+K00274+K00294+K00365+K00414+K00451+K00451+K00452+K00457+K00472+K00488+K00489+K00510+K00515+K00542+K00544+K00544+K00600+K00605+K00605+K00613+K00615+K00629+K00645+K00688+K00693+K00699+K00699+…
Human Diseases	Cardiovascular diseases	Hypertrophic cardiomyopathy (HCM)	45	243	7.08862e-10	1.13063e-07	ko05410	TCONS_00078980;TCONS_00077516;TCONS_00078979;TCONS_00020271;TCONS_00020267;TCONS_00066281;TCONS_00066702;TCONS_00066703;TCONS_00066701;TCONS_00060111;TCONS_00074618;TCONS_00074619;TCONS_00074617;TCONS_00052363;TCONS_00057449;TCONS_00048867;TCONS_00022408;TCONS_00077333;TCONS_00019947;TCONS_00077337;TCONS_00045965;TCONS_00023680;TCONS_00021731;TCONS_00069320;TCONS_00027913;TCONS_00027912;TCONS_000…	K01283+K01283+K01283+K04857+K04857+K04859+K04866+K04866+K04866+K04871+K04871+K04871+K04871+K05692+K05719+K05719+K05853+K05853+K05853+K05853+K05865+K06476+K06482+K06483+K06485+K06485+K06485+K07199+K07610+K07610+K10366+K10373+K10373+K10374+K12045+K12045+K12314+K12564+K12565+K12567+K12567+K12567+K12568+K12641+K13376
Organismal Systems	Digestive system	Fat digestion and absorption	23	88	1.51479e-08	1.61072e-06	ko04975	TCONS_00063251;TCONS_00063252;TCONS_00063253;TCONS_00041906;TCONS_00025515;TCONS_00005100;TCONS_00075390;TCONS_00061859;TCONS_00061857;TCONS_00061856;TCONS_00063561;TCONS_00085483;TCONS_00020577;TCONS_00058560;TCONS_00061191;TCONS_00058559;TCONS_00009766;TCONS_00011016;TCONS_00056810;TCONS_00015967;TCONS_00062232;TCONS_00073356;TCONS_00073359	K01047+K01047+K01047+K01080+K01080+K01080+K05641+K05683+K05683+K05683+K05684+K06259+K08750+K08760+K08760+K08760+K08760+K08760+K11160+K14455+K14463+K14463+K14463
Human Diseases	Cardiovascular diseases	Dilated cardiomyopathy (DCM)	42	244	2.44376e-08	1.9489e-06	ko05414	TCONS_00020271;TCONS_00020267;TCONS_00066281;TCONS_00066702;TCONS_00066703;TCONS_00066701;TCONS_00060111;TCONS_00074618;TCONS_00074619;TCONS_00074617;TCONS_00052363;TCONS_00057449;TCONS_00048867;TCONS_00013912;TCONS_00022408;TCONS_00077333;TCONS_00019947;TCONS_00077337;TCONS_00045965;TCONS_00023680;TCONS_00021731;TCONS_00069320;TCONS_00027913;TCONS_00027912;TCONS_00030161;TCONS_00071078;TCONS_000…	K04857+K04857+K04859+K04866+K04866+K04866+K04871+K04871+K04871+K04871+K05692+K05719+K05719+K05852+K05853+K05853+K05853+K05853+K05865+K06476+K06482+K06483+K06485+K06485+K06485+K07610+K07610+K10366+K10373+K10373+K10374+K12045+K12045+K12314+K12564+K12565+K12567+K12567+K12567+K12568+K12641+K13376
Human Diseases	Endocrine and metabolic diseases	Maturity onset diabetes of the young	15	41	3.57999e-08	2.28403e-06	ko04950	TCONS_00046868;TCONS_00010506;TCONS_00077910;TCONS_00050888;TCONS_00037829;TCONS_00051801;TCONS_00010829;TCONS_00043836;TCONS_00025999;TCONS_00013026;TCONS_00019738;TCONS_00019739;TCONS_00054578;TCONS_00054580;TCONS_00054579	K07292+K07593+K08024+K08027+K08027+K08027+K08034+K08034+K08035+K08035+K08036+K08036+K08037+K08037+K08037
Organismal Systems	Endocrine system	PPAR signaling pathway	33	190	6.20259e-07	3.19566e-05	ko03320	TCONS_00068273;TCONS_00068276;TCONS_00011760;TCONS_00017732;TCONS_00069540;TCONS_00001419;TCONS_00070425;TCONS_00037095;TCONS_00058863;TCONS_00058862;TCONS_00008567;TCONS_00020385;TCONS_00064259;TCONS_00062626;TCONS_00085483;TCONS_00054704;TCONS_00069302;TCONS_00036105;TCONS_00036109;TCONS_00040300;TCONS_00041624;TCONS_00020577;TCONS_00051229;TCONS_00067867;TCONS_00003603;TCONS_00003597;TCONS_000…	K00232+K00232+K00249+K00255+K00488+K00489+K00864+K01059+K01596+K01596+K01897+K04504+K06086+K06086+K06259+K07513+K07514+K08530+K08530+K08749+K08749+K08750+K08752+K08761+K08764+K08764+K08764+K08765+K08767+K08770+K08771+K15013+K15013
Metabolism	Global and overview maps	Carbon metabolism	39	246	7.01242e-07	3.19566e-05	ko01200	TCONS_00044585;TCONS_00058004;TCONS_00058006;TCONS_00019657;TCONS_00039950;TCONS_00011760;TCONS_00078033;TCONS_00067790;TCONS_00020029;TCONS_00020028;TCONS_00019207;TCONS_00049383;TCONS_00002714;TCONS_00011696;TCONS_00064248;TCONS_00004487;TCONS_00058751;TCONS_00058750;TCONS_00007965;TCONS_00043810;TCONS_00028006;TCONS_00045674;TCONS_00045673;TCONS_00076400;TCONS_00076923;TCONS_00046086;TCONS_000…	K00030+K00134+K00134+K00164+K00248+K00249+K00261+K00600+K00605+K00605+K00615+K00814+K00814+K00830+K00844+K00863+K00873+K00873+K00873+K00927+K01623+K01647+K01647+K01679+K01681+K01689+K01810+K01810+K01900+K02437+K03841+K03841+K07514+K07515+K11517+K11517+K11529+K14454+K14455
Organismal Systems	Digestive system	Cholesterol metabolism	27	143	1.22119e-06	4.86951e-05	ko04979	TCONS_00069540;TCONS_00001419;TCONS_00037095;TCONS_00073069;TCONS_00073068;TCONS_00036492;TCONS_00075390;TCONS_00061859;TCONS_00061857;TCONS_00061856;TCONS_00063561;TCONS_00067476;TCONS_00085483;TCONS_00058560;TCONS_00061191;TCONS_00058559;TCONS_00009766;TCONS_00011016;TCONS_00067867;TCONS_00048225;TCONS_00068151;TCONS_00066745;TCONS_00024523;TCONS_00062051;TCONS_00058551;TCONS_00058563;TCONS_000…	K00488+K00489+K01059+K04524+K04524+K04550+K05641+K05683+K05683+K05683+K05684+K05770+K06259+K08760+K08760+K08760+K08760+K08760+K08761+K08767+K10707+K12473+K13050+K15040+K22286+K22286+K22287
Environmental Information Processing	Signaling molecules and interaction	ECM-receptor interaction	32	190	1.83378e-06	6.49973e-05	ko04512	TCONS_00043358;TCONS_00001126;TCONS_00033163;TCONS_00008048;TCONS_00029765;TCONS_00057449;TCONS_00048867;TCONS_00023574;TCONS_00079077;TCONS_00071497;TCONS_00071496;TCONS_00070093;TCONS_00070096;TCONS_00071499;TCONS_00084628;TCONS_00061439;TCONS_00071934;TCONS_00035091;TCONS_00035095;TCONS_00056569;TCONS_00079764;TCONS_00079760;TCONS_00045531;TCONS_00045537;TCONS_00045529;TCONS_00085483;TCONS_000…	K04659+K05635+K05636+K05636+K05717+K05719+K05719+K06236+K06236+K06237+K06237+K06237+K06237+K06237+K06238+K06238+K06238+K06240+K06240+K06247+K06252+K06252+K06255+K06255+K06255+K06259+K06476+K06482+K06483+K06485+K06485+K06485
Human Diseases	Cardiovascular diseases	Arrhythmogenic right ventricular cardiomyopathy (ARVC)	32	193	2.59764e-06	8.28646e-05	ko05412	TCONS_00077129;TCONS_00020271;TCONS_00020267;TCONS_00066281;TCONS_00066702;TCONS_00066703;TCONS_00066701;TCONS_00060111;TCONS_00074618;TCONS_00074619;TCONS_00074617;TCONS_00052363;TCONS_00057449;TCONS_00048867;TCONS_00022408;TCONS_00077333;TCONS_00019947;TCONS_00077337;TCONS_00023680;TCONS_00021731;TCONS_00069320;TCONS_00027913;TCONS_00027912;TCONS_00030161;TCONS_00004972;TCONS_00071078;TCONS_000…	K04491+K04857+K04857+K04859+K04866+K04866+K04866+K04871+K04871+K04871+K04871+K05692+K05719+K05719+K05853+K05853+K05853+K05853+K06476+K06482+K06483+K06485+K06485+K06485+K06736+K07610+K07610+K10366+K12564+K12565+K12641+K21073
Metabolism	Lipid metabolism	Fatty acid degradation	20	96	6.19662e-06	0.000179702	ko00071	TCONS_00064414;TCONS_00009849;TCONS_00042580;TCONS_00081720;TCONS_00081722;TCONS_00020256;TCONS_00068273;TCONS_00068276;TCONS_00039950;TCONS_00011760;TCONS_00017732;TCONS_00008567;TCONS_00054704;TCONS_00069302;TCONS_00015103;TCONS_00000243;TCONS_00001900;TCONS_00059244;TCONS_00080015;TCONS_00080017	K00022+K00128+K00128+K00128+K00128+K00149+K00232+K00232+K00248+K00249+K00255+K01897+K07513+K07514+K07515+K08765+K09479+K13239+K15013+K15013
Metabolism	Lipid metabolism	Glycerolipid metabolism	27	156	6.84447e-06	0.000181949	ko00561	TCONS_00067192;TCONS_00016299;TCONS_00016300;TCONS_00009849;TCONS_00042580;TCONS_00081720;TCONS_00081722;TCONS_00020256;TCONS_00020967;TCONS_00004487;TCONS_00070425;TCONS_00047705;TCONS_00071294;TCONS_00037095;TCONS_00041906;TCONS_00025515;TCONS_00005100;TCONS_00017227;TCONS_00056810;TCONS_00068000;TCONS_00082118;TCONS_00061412;TCONS_00073613;TCONS_00012538;TCONS_00007723;TCONS_00032677;TCONS_000…	K00002+K00011+K00011+K00128+K00128+K00128+K00128+K00149+K00629+K00863+K00864+K00901+K00901+K01059+K01080+K01080+K01080+K09881+K11160+K11529+K13506+K13513+K13523+K15728+K16816+K16816+K19007
Metabolism	Global and overview maps	Fatty acid metabolism	22	117	1.24446e-05	0.00030537	ko01212	TCONS_00064414;TCONS_00068273;TCONS_00068276;TCONS_00039950;TCONS_00011760;TCONS_00017732;TCONS_00032429;TCONS_00008775;TCONS_00052224;TCONS_00008567;TCONS_00054704;TCONS_00069302;TCONS_00015103;TCONS_00000243;TCONS_00001900;TCONS_00053324;TCONS_00003048;TCONS_00030375;TCONS_00050790;TCONS_00001371;TCONS_00080015;TCONS_00080017	K00022+K00232+K00232+K00248+K00249+K00255+K00645+K01074+K01074+K01897+K07513+K07514+K07515+K08765+K09479+K10205+K10251+K10258+K10258+K10703+K15013+K15013
Metabolism	Carbohydrate metabolism	Glycolysis / Gluconeogenesis	23	129	1.96817e-05	0.000448461	ko00010	TCONS_00067192;TCONS_00006972;TCONS_00009849;TCONS_00042580;TCONS_00081720;TCONS_00081722;TCONS_00058004;TCONS_00058006;TCONS_00020256;TCONS_00064248;TCONS_00058751;TCONS_00058750;TCONS_00007965;TCONS_00043810;TCONS_00058863;TCONS_00058862;TCONS_00028006;TCONS_00046086;TCONS_00017564;TCONS_00006824;TCONS_00078330;TCONS_00079899;TCONS_00081124	K00002+K00016+K00128+K00128+K00128+K00128+K00134+K00134+K00149+K00844+K00873+K00873+K00873+K00927+K01596+K01596+K01623+K01689+K01810+K01810+K03103+K03841+K03841
Organismal Systems	Digestive system	Protein digestion and absorption	35	243	2.23946e-05	0.000476258	ko04974	TCONS_00011376;TCONS_00016480;TCONS_00048752;TCONS_00014831;TCONS_00058238;TCONS_00008804;TCONS_00023574;TCONS_00079077;TCONS_00071497;TCONS_00071496;TCONS_00070093;TCONS_00070096;TCONS_00071499;TCONS_00084628;TCONS_00061439;TCONS_00071934;TCONS_00001741;TCONS_00069449;TCONS_00069451;TCONS_00014451;TCONS_00014453;TCONS_00024937;TCONS_00024948;TCONS_00008647;TCONS_00059326;TCONS_00084803;TCONS_000…	K01285+K01389+K01539+K04916+K05334+K05334+K06236+K06236+K06237+K06237+K06237+K06237+K06237+K06238+K06238+K06238+K06519+K06823+K06823+K08132+K08132+K08132+K08132+K08133+K08135+K08187+K08606+K12040+K14206+K14210+K19721+K19721+K19721+K19721+K19721
Metabolism	Lipid metabolism	Biosynthesis of unsaturated fatty acids	13	51	2.76806e-05	0.000551882	ko01040	TCONS_00068273;TCONS_00068276;TCONS_00033168;TCONS_00033170;TCONS_00008058;TCONS_00033166;TCONS_00054704;TCONS_00015103;TCONS_00053324;TCONS_00003048;TCONS_00030375;TCONS_00050790;TCONS_00001371	K00232+K00232+K01068+K01068+K01068+K01068+K07513+K07515+K10205+K10251+K10258+K10258+K10703
Metabolism	Amino acid metabolism	Tryptophan metabolism	17	82	3.24143e-05	0.000608245	ko00380	TCONS_00064414;TCONS_00009849;TCONS_00042580;TCONS_00081720;TCONS_00081722;TCONS_00020256;TCONS_00019657;TCONS_00069999;TCONS_00069996;TCONS_00063514;TCONS_00034517;TCONS_00066806;TCONS_00066804;TCONS_00070505;TCONS_00014080;TCONS_00069302;TCONS_00015103	K00022+K00128+K00128+K00128+K00128+K00149+K00164+K00274+K00274+K00452+K01432+K01556+K01556+K03392+K07410+K07514+K07515
Metabolism	Lipid metabolism	Fatty acid elongation	16	75	3.7959e-05	0.000672718	ko00062	TCONS_00064414;TCONS_00033168;TCONS_00033170;TCONS_00008058;TCONS_00033166;TCONS_00008775;TCONS_00052224;TCONS_00015103;TCONS_00053324;TCONS_00035166;TCONS_00035163;TCONS_00018304;TCONS_00003048;TCONS_00030375;TCONS_00050790;TCONS_00001371	K00022+K01068+K01068+K01068+K01068+K01074+K01074+K07515+K10205+K10247+K10247+K10249+K10251+K10258+K10258+K10703
Metabolism	Amino acid metabolism	Histidine metabolism	14	63	7.15178e-05	0.00120075	ko00340	TCONS_00009849;TCONS_00042580;TCONS_00081720;TCONS_00081722;TCONS_00020256;TCONS_00069999;TCONS_00069996;TCONS_00070728;TCONS_00065385;TCONS_00065420;TCONS_00006370;TCONS_00006369;TCONS_00006372;TCONS_00003444	K00128+K00128+K00128+K00128+K00149+K00274+K00274+K00546+K01712+K01712+K01745+K01745+K01745+K13990
Organismal Systems	Circulatory system	Cardiac muscle contraction	29	221	0.000548392	0.00874685	ko04260	TCONS_00067608;TCONS_00048752;TCONS_00006603;TCONS_00057238;TCONS_00011079;TCONS_00014455;TCONS_00084729;TCONS_00020271;TCONS_00020267;TCONS_00066281;TCONS_00066702;TCONS_00066703;TCONS_00066701;TCONS_00060111;TCONS_00074618;TCONS_00074619;TCONS_00074617;TCONS_00022408;TCONS_00077333;TCONS_00019947;TCONS_00077337;TCONS_00045965;TCONS_00034794;TCONS_00008106;TCONS_00040393;TCONS_00032519;TCONS_000…	K00414+K01539+K02264+K02267+K02270+K02270+K02273+K04857+K04857+K04859+K04866+K04866+K04866+K04871+K04871+K04871+K04871+K05853+K05853+K05853+K05853+K05865+K10373+K10373+K10374+K12045+K12045+K12314+K12750
Organismal Systems	Endocrine system	Renin-angiotensin system	8	30	0.000706464	0.0107315	ko04614	TCONS_00078980;TCONS_00077516;TCONS_00078979;TCONS_00011376;TCONS_00016480;TCONS_00062650;TCONS_00066239;TCONS_00066238	K01283+K01283+K01283+K01285+K01389+K09821+K13289+K13289
Metabolism	Lipid metabolism	Primary bile acid biosynthesis	9	39	0.00103956	0.0150737	ko00120	TCONS_00033275;TCONS_00033277;TCONS_00033281;TCONS_00069540;TCONS_00001419;TCONS_00003603;TCONS_00003597;TCONS_00003594;TCONS_00020529	K00251+K00251+K00251+K00488+K00489+K08764+K08764+K08764+K12405
Metabolism	Amino acid metabolism	Tyrosine metabolism	9	40	0.00126116	0.0169958	ko00350	TCONS_00069999;TCONS_00069996;TCONS_00085721;TCONS_00085722;TCONS_00055478;TCONS_00023331;TCONS_00012983;TCONS_00063835;TCONS_00015967	K00274+K00274+K00451+K00451+K00457+K01557+K01800+K14454+K14455
Metabolism	Lipid metabolism	Glycerophospholipid metabolism	30	244	0.00129782	0.0169958	ko00564	TCONS_00036201;TCONS_00020967;TCONS_00038757;TCONS_00047705;TCONS_00071294;TCONS_00003538;TCONS_00045418;TCONS_00045419;TCONS_00063251;TCONS_00063252;TCONS_00063253;TCONS_00041906;TCONS_00025515;TCONS_00005100;TCONS_00008459;TCONS_00082118;TCONS_00061412;TCONS_00025949;TCONS_00073613;TCONS_00037940;TCONS_00017190;TCONS_00017181;TCONS_00016464;TCONS_00081258;TCONS_00081261;TCONS_00012538;TCONS_000…	K00006+K00629+K00894+K00901+K00901+K00968+K00993+K00993+K01047+K01047+K01047+K01080+K01080+K01080+K05929+K13506+K13513+K13514+K13523+K13644+K14156+K14156+K14156+K14676+K14676+K15728+K16342+K16817+K16860+K19007
Metabolism	Global and overview maps	Biosynthesis of amino acids	22	160	0.00133196	0.0169958	ko01230	TCONS_00044585;TCONS_00058004;TCONS_00058006;TCONS_00067790;TCONS_00019207;TCONS_00062016;TCONS_00049383;TCONS_00002714;TCONS_00058751;TCONS_00058750;TCONS_00007965;TCONS_00043810;TCONS_00077272;TCONS_00028006;TCONS_00045674;TCONS_00045673;TCONS_00076923;TCONS_00046086;TCONS_00065362;TCONS_00063835;TCONS_00015967;TCONS_00038031	K00030+K00134+K00134+K00600+K00615+K00789+K00814+K00814+K00873+K00873+K00873+K00927+K01476+K01623+K01647+K01647+K01681+K01689+K01758+K14454+K14455+K14677
Metabolism	Carbohydrate metabolism	Glyoxylate and dicarboxylate metabolism	13	75	0.00159742	0.0192599	ko00630	TCONS_00075259;TCONS_00067790;TCONS_00020029;TCONS_00020028;TCONS_00011696;TCONS_00034517;TCONS_00045674;TCONS_00045673;TCONS_00076923;TCONS_00036517;TCONS_00014663;TCONS_00014666;TCONS_00068000	K00049+K00600+K00605+K00605+K00830+K01432+K01647+K01647+K01681+K02437+K11517+K11517+K11529
Cellular Processes	Cell motility	Regulation of actin cytoskeleton	52	500	0.00163015	0.0192599	ko04810	TCONS_00002355;TCONS_00002357;TCONS_00048860;TCONS_00013280;TCONS_00028726;TCONS_00014087;TCONS_00065818;TCONS_00032075;TCONS_00034399;TCONS_00028148;TCONS_00000600;TCONS_00024426;TCONS_00047183;TCONS_00073224;TCONS_00043791;TCONS_00052363;TCONS_00062376;TCONS_00029765;TCONS_00057449;TCONS_00048867;TCONS_00040097;TCONS_00010006;TCONS_00007046;TCONS_00028274;TCONS_00071102;TCONS_00082358;TCONS_000…	K00907+K00907+K00922+K03916+K04129+K04133+K04347+K04358+K04358+K04358+K04359+K04363+K04393+K04393+K05095+K05692+K05700+K05717+K05719+K05719+K05731+K05737+K05740+K05745+K05751+K05754+K05755+K05755+K05757+K05759+K05760+K05760+K05762+K05766+K05767+K05768+K06270+K06464+K06476+K06482+K06483+K06485+K06485+K06485+K08007+K08007+K12330+K12755+K12755+K12758+K13710+K17388
Metabolism	Carbohydrate metabolism	Pyruvate metabolism	14	85	0.00178432	0.0203285	ko00620	TCONS_00006972;TCONS_00075259;TCONS_00009849;TCONS_00042580;TCONS_00081720;TCONS_00081722;TCONS_00020256;TCONS_00058751;TCONS_00058750;TCONS_00007965;TCONS_00058863;TCONS_00058862;TCONS_00076400;TCONS_00082043	K00016+K00049+K00128+K00128+K00128+K00128+K00149+K00873+K00873+K00873+K01596+K01596+K01679+K01946
Metabolism	Carbohydrate metabolism	Starch and sucrose metabolism	13	77	0.00204307	0.0224738	ko00500	TCONS_00062436;TCONS_00022354;TCONS_00011423;TCONS_00031229;TCONS_00011800;TCONS_00010554;TCONS_00064248;TCONS_00007221;TCONS_00007220;TCONS_00007219;TCONS_00007223;TCONS_00017564;TCONS_00006824	K00688+K00693+K00700+K00750+K00750+K00750+K00844+K01513+K01513+K01513+K01513+K01810+K01810
Metabolism	Lipid metabolism	Steroid hormone biosynthesis	14	87	0.00223712	0.0237881	ko00140	TCONS_00033275;TCONS_00033277;TCONS_00033281;TCONS_00001419;TCONS_00070712;TCONS_00003454;TCONS_00076692;TCONS_00014080;TCONS_00083917;TCONS_00083920;TCONS_00051469;TCONS_00084781;TCONS_00003048;TCONS_00006827	K00251+K00251+K00251+K00489+K00699+K00699+K01015+K07410+K07424+K07424+K07424+K07424+K10251+K13368
Metabolism	Lipid metabolism	Linoleic acid metabolism	9	44	0.0025564	0.0249249	ko00591	TCONS_00063251;TCONS_00063252;TCONS_00063253;TCONS_00083917;TCONS_00083920;TCONS_00051469;TCONS_00084781;TCONS_00013584;TCONS_00028754	K01047+K01047+K01047+K07424+K07424+K07424+K07424+K16342+K16817
Metabolism	Global and overview maps	2-Oxocarboxylic acid metabolism	9	44	0.0025564	0.0249249	ko01210	TCONS_00044585;TCONS_00049383;TCONS_00002714;TCONS_00045674;TCONS_00045673;TCONS_00076923;TCONS_00063835;TCONS_00015967;TCONS_00038031	K00030+K00814+K00814+K01647+K01647+K01681+K14454+K14455+K14677
Cellular Processes	Cellular community - eukaryotes	Focal adhesion	54	535	0.00257844	0.0249249	ko04510	TCONS_00002355;TCONS_00002357;TCONS_00048860;TCONS_00066677;TCONS_00003330;TCONS_00003328;TCONS_00000600;TCONS_00024426;TCONS_00047183;TCONS_00073224;TCONS_00033548;TCONS_00036273;TCONS_00043358;TCONS_00077367;TCONS_00033045;TCONS_00001126;TCONS_00033163;TCONS_00008048;TCONS_00052363;TCONS_00062376;TCONS_00029765;TCONS_00057449;TCONS_00048867;TCONS_00007046;TCONS_00019815;TCONS_00020621;TCONS_000…	K00907+K00907+K00922+K02677+K03853+K03853+K04359+K04363+K04393+K04393+K04437+K04437+K04659+K05083+K05448+K05635+K05636+K05636+K05692+K05700+K05717+K05719+K05719+K05740+K05760+K05760+K06236+K06236+K06237+K06237+K06237+K06237+K06237+K06238+K06238+K06238+K06240+K06240+K06247+K06252+K06252+K06270+K06271+K06476+K06482+K06483+K06485+K06485+K06485+K12755+K12755+K12758+K12959+K17388
Metabolism	Amino acid metabolism	Arginine and proline metabolism	17	119	0.00300159	0.0275733	ko00330	TCONS_00009849;TCONS_00042580;TCONS_00081720;TCONS_00081722;TCONS_00020256;TCONS_00069999;TCONS_00069996;TCONS_00038651;TCONS_00078707;TCONS_00035131;TCONS_00083205;TCONS_00028822;TCONS_00034924;TCONS_00062085;TCONS_00077272;TCONS_00063835;TCONS_00015967	K00128+K00128+K00128+K00128+K00149+K00274+K00274+K00294+K00472+K00542+K00613+K00933+K00933+K00933+K01476+K14454+K14455
Metabolism	Lipid metabolism	alpha-Linolenic acid metabolism	8	37	0.0030423	0.0275733	ko00592	TCONS_00068273;TCONS_00068276;TCONS_00063251;TCONS_00063252;TCONS_00063253;TCONS_00054704;TCONS_00013584;TCONS_00028754	K00232+K00232+K01047+K01047+K01047+K07513+K16342+K16817
Organismal Systems	Digestive system	Bile secretion	26	214	0.00311172	0.0275733	ko04976	TCONS_00001419;TCONS_00070712;TCONS_00003454;TCONS_00025323;TCONS_00048752;TCONS_00061859;TCONS_00061857;TCONS_00061856;TCONS_00063561;TCONS_00083917;TCONS_00083920;TCONS_00051469;TCONS_00084781;TCONS_00084354;TCONS_00017404;TCONS_00076887;TCONS_00074639;TCONS_00066745;TCONS_00079891;TCONS_00043288;TCONS_00054539;TCONS_00040695;TCONS_00054759;TCONS_00034592;TCONS_00060410;TCONS_00060407	K00489+K00699+K00699+K01253+K01539+K05683+K05683+K05683+K05684+K07424+K07424+K07424+K07424+K08204+K08537+K09869+K12040+K12473+K13575+K13575+K13855+K14158+K14360+K14361+K18245+K18245
Organismal Systems	Immune system	Hematopoietic cell lineage	17	121	0.00357961	0.0303721	ko04640	TCONS_00016480;TCONS_00049644;TCONS_00049642;TCONS_00049643;TCONS_00048506;TCONS_00060274;TCONS_00057779;TCONS_00033582;TCONS_00085483;TCONS_00067760;TCONS_00023680;TCONS_00021731;TCONS_00069320;TCONS_00027913;TCONS_00027912;TCONS_00030161;TCONS_00048298	K01389+K04008+K04008+K04008+K04008+K05055+K05061+K05461+K06259+K06474+K06476+K06482+K06483+K06485+K06485+K06485+K06503
Organismal Systems	Excretory system	Proximal tubule bicarbonate reclamation	13	82	0.003618	0.0303721	ko04964	TCONS_00078033;TCONS_00070660;TCONS_00070661;TCONS_00048752;TCONS_00058863;TCONS_00058862;TCONS_00074639;TCONS_00079891;TCONS_00043288;TCONS_00066318;TCONS_00060410;TCONS_00060407;TCONS_00055491	K00261+K01425+K01425+K01539+K01596+K01596+K12040+K13575+K13575+K13576+K18245+K18245+K18246
Metabolism	Metabolism of other amino acids	beta-Alanine metabolism	12	73	0.00375662	0.0307273	ko00410	TCONS_00009849;TCONS_00042580;TCONS_00081720;TCONS_00081722;TCONS_00020256;TCONS_00011760;TCONS_00020628;TCONS_00016262;TCONS_00069302;TCONS_00015103;TCONS_00022650;TCONS_00022692	K00128+K00128+K00128+K00128+K00149+K00249+K01431+K01578+K07514+K07515+K13524+K13524
Metabolism	Amino acid metabolism	Glycine, serine and threonine metabolism	14	94	0.0046267	0.036898	ko00260	TCONS_00075259;TCONS_00069999;TCONS_00069996;TCONS_00035131;TCONS_00043613;TCONS_00044865;TCONS_00067790;TCONS_00020029;TCONS_00020028;TCONS_00083205;TCONS_00011696;TCONS_00065362;TCONS_00036517;TCONS_00068000	K00049+K00274+K00274+K00542+K00544+K00544+K00600+K00605+K00605+K00613+K00830+K01758+K02437+K11529
Metabolism	Amino acid metabolism	Alanine, aspartate and glutamate metabolism	13	86	0.00548765	0.0425227	ko00250	TCONS_00078033;TCONS_00038651;TCONS_00049383;TCONS_00002714;TCONS_00011696;TCONS_00070660;TCONS_00070661;TCONS_00063574;TCONS_00014060;TCONS_00022650;TCONS_00022692;TCONS_00063835;TCONS_00015967	K00261+K00294+K00814+K00814+K00830+K01425+K01425+K01939+K01939+K13524+K13524+K14454+K14455
Human Diseases	Cancers	Chemical carcinogenesis	14	96	0.00559861	0.0425227	ko05204	TCONS_00043030;TCONS_00070712;TCONS_00003454;TCONS_00032488;TCONS_00044590;TCONS_00063291;TCONS_00061348;TCONS_00025323;TCONS_00014080;TCONS_00083917;TCONS_00083920;TCONS_00051469;TCONS_00084781;TCONS_00058919	K00079+K00699+K00699+K00799+K00799+K00799+K00799+K01253+K07410+K07424+K07424+K07424+K07424+K13299

[truncated: 3 more sheets: male_profile_7, male_profile_11, male_profile_12_and_15]
